# Supplementary material for: Proteomics profiling reveals novel proteins and functions of the plant stigma exudate
Source: J Exp Bot. 2013 Oct 22;64(18):5695–705. doi: 10.1093/jxb/ert345 (PMC3871823; doi:10.1093/jxb/ert345)
Supplement: Supplementary Data [file supp_ert345_jexbot106898_file002.xls]

## Sheet: Table S1-1. Lilium longiflorum
gi number	Protein identified [Species]	Pfam	Signal peptide	FunCat (main)	FunCat (secondary)	GO biological process	GO molecular function	Molecular weight (Da)	% coverage	Peptides identified
120666	Glyceraldehyde-3-phosphate dehydrogenase, cytosolic [Antirrhinum majus]	PF00044: glyceraldehyde 3-P DH, N-terminal domain PF02800: glyceraldehyde 3-P DH, C-terminal domain	NO	02 Energy 32 Cell rescue, defence and virulence	02.01 Glycolysis and gluconeogenesis 32.01 Stress response	GO:0006096: glycolysis	GO:0004365: glyceraldehyde-3-phosphate dehydrogenase (NAD+) (phosphorylating) activity GO:0050661: NADP binding GO:0051287: NAD binding	36685	0.101	AGIALNDNFVK - KVIISAPSK - VPTVDVSVVDLTVR
1351270	Triosephosphate isomerase, cytosolic [Oryza sativa, subsp. Japonica]	PF00121: triose-P isomerase	NO	02 Energy 32 Cell rescue, defence and virulence	02.01 Glycolysis and gluconeogenesis 02.07 Pentose-phosphate pathway 32.01 Stress response	GO:0006094: gluconeogenesis GO:0006096: glucolysis GO:0006098: glucose-phosphate shunt GO:0006633: fatty acid biosynthetic process	GO:0004807: triose-phosphate isomerase activity	27062	0.0553	ESGSTMDVVAAQTK
2098713	Pectinesterase [Citrus sinensis]	PF01095: pectinesterase family PF04043: plant invertase and pectin methylesterase inhibitor	YES	18 Regulation of metabolism and protein function 42 Biogenesis of cellular components	18.02 Regulation of protein activity 42.01 Cell wall	GO:0042545: cell wall modification GO:0043086: negative regulation of catalytic activity GO:0045490: pectin catabolic process	GO:0004857: enzyme inhibitor activity GO:0030599: pectinesterase activity GO:0045330: aspartyl esterase activity	56242	0.0314	SGSDLSVFYR - YVIYIK
3551956	Senescence-associated protein 6 [Hemerocallis hybrid cultivar]. This protein shows a significant homology with several plant endonucleases and contains a S1/P1 nucleases and related enzymes domain (CDD: 211382)	PF02265: S1-P1 type nuclease family	YES	01 Metabolism	01.03 Nucleotide/nucleoside/nucleobase metabolism 01.03.16.03 Degradation of DNA	GO:0006308: DNA catabolic process	GO:0003676: nucleid acid binding GO:0004519: endonuclease activity	34109	0.0436	EIILTALADYYGK
7542600	Translation elongation factor 1a [Capsicum annuum]	PF00009: elongation factor Tu, GTP binding domain PF03143: GTP-binding elongation factor family, C-terminal domain PF03144: GTP-binding elongation factor family, N-terminal domain	NO	12 Protein synthesis	12.04 Translation	GO:0006184: GTP catabolic process GO:0006414: translational elongation	GO:0003924: GTPase activity GO:0005525: GTP binding	49126	0.0246	IGGIGTVPVGR
12643245	Heat shock 70 kDa protein 12 [Arabidopsis thaliana]	PF00012: heat shock protein family 70	YES	14 Protein fate	14.01 Folding and stabilization	GO:0010197: polar nucleus fusion GO:0034976: respond to endoplasmic reticulum stress GO:0046686: response to cadmium ion	GO:0005524: ATP binding	73562	0.0823	DAGVIAGLNVAR - FEELNNDLFR - IINEPTAAAIAYGLDK - IKDAVVTVPAYFNDAQR
18398135	Uncharacterized protein [Arabidopsis thaliana]. This protein contains a DUF642 domain (CDD: 191115)	PF04862: protein of unknown function, DUF642	YES	99 Unclassified proteins	ND	GO:0009740: gibberellic acid mediated signaling pathway	ND	39065	0.0493	ESAIAQVIR - TCAQDEVLR
21388544	Putative mitochondrial NAD-dependent malate dehydrogenase [Solanum tuberosum]. This protein shows a significant homology with several plant malate dehydrogenases and contains a Malate dehydrogenase domain (CDD: 177723)	PF02866: NAD-dependent malate dehydrogenase	NO	02 Energy 32 Cell rescue, defence and virulence	02.10 TCA pathway 32.01 Stress response	GO:0006099: tricarboxylic acid cycle GO:0006108: malate metabolic process	GO:0000166: nucleotide binding GO:0030060: L-malate dehydrogenase activity	36195	0.0665	LFGVTMLDVVR - TQDGGTEVVEAK
44887717	Chemocyanin [Lilium longiflorum]	PF02298: plastocyanin-like domain	YES	34 Interaction with the environment	34.07 Cell adhesion	ND	GO:0005507: copper ion binding GO:0009055: electron carrier activity	12978	0.389	AGDVLVFK - GTNYFICSVPGHCQGGLK - IAVTAA - YNPAVHNVVSVPAGGYK
46091271	Exo-1,3-beta-glucanase [Lilium longiflorum]	PF00933: glycosyl hydrolase family 3, N-terminal domain PF01915: glycosyl hydrolase family 3, C-terminal domain	YES	01 Metabolism	01.05 C-compound and carbohydrate metabolism	GO:0005975: carbohydrate metabolic process	GO:0004553: hydrolase activity, hydrolyzing O-glycosyl compounds	68538	0.0543	ATVDPTTDVVYK - GFVISDWQGIDR - IGAATALEVR
56788343	Purple acid phosphatase [Arabidopsis thaliana]	PF00149: calcineurin-like phosphoesterase	YES	01 Metabolism	01.04 Phosphate metabolism	GO:0042744: hydrogen peroxide catabolic process GO:0055062: phosphate ion homeostasis	GO:0003993: acid phosphatase activity GO:0004601: peroxidase activity GO:0046872: metal ion binding	54852	0.0674	FTEPQPDYSAFR - SAPVYITVGDGGNQEGLAGR
62479957	Gastrodianin-4B [Gastrodia elata]. This protein contains a Bulb-type mannose-specific lectin domain (CDD: 28910)	PF01453: D-mannose binding lectin	YES	16 Protein with binding function or cofactor requirement	16.13.01 Sugar binding	ND	GO:0005529: sugar binding	18222	0.0585	AIWASGTNGK
108708810	MAP3K-like protein kinase, putative, expressed [Oryza sativa Japonica Group]	SSF51695: PLC-like Pdiesterase superfamily	YES	30 Cellular communication/signal transduction mechanism	30.01 Cellular signalling	GO:0016310: phosphorylation GO:0035556: intracellular signal transduction	GO:0004629: phospholipase C activity GO:0016301: kinase activity	40840	0.0212	LLVFTSIR
110739650	Hypothetical protein [Arabidopsis thaliana]. This protein contains a TIM-barrel signal transduction protein domain (CDD: 117912)	PF09370: TIM-barrel signal transduction protein	NO	99 Unclassified proteins	ND	GO:0008152: metabolic process	GO:0003824: catalytic activity	27438	0.0347	VQAIADAAR
114152783	Chitinase 12 [Oryza sativa, subsp. Japonica]	PF00182: glycosyl hydrolase family 19 PF00187: chitin binding I-type domain	YES	01 Metabolism	01.05 C-compound and carbohydrate metabolism	GO:0006032: chitin catabolic process GO:0006040: amino sugar metabolic process GO:0009871: jasmonic acid and ethylene-dependent systemic resistance, ethylene mediated signaling pathway GO:0016998: cell wall macromolecule catabolic process GO:0046686: response to cadmium ion GO:0050832: defense response to fungus	GO:0008061: chitin binding GO:0008843: endochitinase activity GO:0016231: beta-N-acetylglucosaminidase activity	33635	0.0491	IGFYK - IGFYKR - SLFDQMLLHR
115463793	Os05g0402900 [Oryza sativa Japonica Group]. This protein shows a significant homology with several plant xyloglucan specific endoglucanase inhibitors and contains a Xylanase inhibitor I-like domain (CDD: 133156)	SSF50630: acid protease superfamily, xylanase inhibitor I-like domain	YES	14 Protein fate 18 Regulation of metabolism and protein function	14.13 Protein/peptide degradation 18.02 Regulation of protein activity	GO:0006508: proteolysis GO:0009651: response to salt stress	GO:0004190: aspartic-type endopeptidase activity	45316	0.0229	LGFSSSLLFR
116780952	Unknown [Picea sitchensis]. This protein shows a significant homology with several plant Cu-Zn SODs and contains a Cu-Zn SOD domain (CDD: 48338)	PF00080: Cu-Zn superoxide dismutase	NO	32 Cell recue, defence and virulence	32.07 Detoxification	GO:0006801: superoxide metabolic process	GO:0004784: superoxide dismutase activity GO:0046872: metal ion binding	21242	0.135	ALVVHELEDDLGK - GGHELSLTTGNAGGR
116786797	Unknown [Picea sitchensis]. This protein shows a significant homology with several plant beta-glucosidases and contains a Beta-glucosidase-related glycosidase domain (CDD: 31661), a Glycosyl hydrolase family 3, N-terminal domain (CDD: 201514), and a Glycosyl hydrolase family 3 C-terminal domain (CDD: 190157)	PF00933: glycosyl hydrolase family 3, N-terminal domain PF01915: glycosyl hydrolase family 3, C-terminal domain	YES	01 Metabolism	01.05 C-compound and carbohydrate metabolism	GO:0005975: carbohydrate metabolic process	GO:0004553: hydrolase activity, hydrolyzing O-glycosyl compounds	68269	0.0539	GFVISDWQGIDR - IGAATALEVR - SVDQLPMNVGDK
148887371	Mannosylglycoprotein endo-beta-mannosidase [Lilium longiflorum]	PF00703: glycosyl hydrolase family 2 PF02836: glycosyl hydrolase family 2, sugar binding PF02837: glycosyl hydrolase family 2, TIM barrel domain	YES	01 Metabolism	01.05 C-compound and carbohydrate metabolism	GO:0005975: carbohydrate metabolic process	GO:0033947: mannosylglycoprotein endo-beta-mannosidase activity GO:0043169: cation binding	108183	0.175	ALLEGWTSR - AQLVNYVQYR - GGNWILSDGLLR - VLPITELK -DDFYSYGFNPEVGSVGVPVAATIR - HSIDITDILHPDGK - IADVHLVSSFFDMFR - KVLPITELK - LFRPSNTTILSR - LTSEVNIVGSAYK - YTGVLIWK -QVLDSGWLAAR - VHDQIVLYGQPTNLDDFCEK - VIENVLVSPK
186511604	Probable LRR receptor-like serine/threonine-protein kinase [Arabidopsis thaliana]	PF00069: Ser/Thr protein kinase PF00560: leucine-rich repeat PF08263: leucin-rich repeat, N-terminal domain	YES	14 Protein fate 16 Protein with binding function or cofactor requirement 30 Cellular communication/signal transduction mechanism	14.07 Protein modification 16.01 Protein binding 30.01 Cellular signalling	GO:0006468: protein phosphorylation	GO:0004674: protein serine/threonine kinase activity GO:0004713: protein tyrosine kinase activity GO:0004872: receptor activity GO:0005524: ATP binding	112122	0.0129	LTGPIPSTLGNIK
212274709	Uncharacterized protein LOC100191759 precursor [Zea mays]. This protein shows a significant homology with several plant purple acid phosphatases and contains a Purple acid phosphatase domain (CDD: 163615)	PF00149: calcineurin-like phosphoesterase	YES	01 Metabolism	01.04 Phosphate metabolism	ND	GO:0003993: acid phosphatase activity GO:0046872: metal ion binding	70196	0.0367	VDIAFFGHVHNYER - VIVFGDMGK
223945355	Unknown [Zea mays]. This protein shows a significant homology with several plant endo-1,3-beta-glucanases and contains a Glycosyl hydrolases family 17 domain (CDD: 207551)	PF00332: glycosyl hydrolase family 17 PF07983: X8 domain	NO	01 Metabolism	01.05 C-compound and carbohydrate metabolism	GO:0005975: carbohydrate metabolic process	GO:0004553: hydrolase activity, hydrolyzing O-glycosyl compounds	33554	0.0341	SGAGTPLMPGR
224091669	Predicted protein [Populus trichocarpa]. This protein shows a significant homology with several plant chitinases and contains a Chitinase class V domain (CDD: 119358)	PF00704: glycosyl hydrolase family 18	YES	01 Metabolism	01.05 C-compound and carbohydrate metabolism	GO:0006032: chitin catabolic process	GO:0004568: chitinase activity GO:0043169: cation binding	40238	0.0324	KSFIDSSITLAR - SFIDSSITLAR
225428247	L-ascorbate oxidase homolog [Vitis vinifera]	PF00394: Cu-oxidase PF07731: Cu-oxidase_2 PF07732: Cu-oxidase_3	YES	99 Unclassified proteins	ND	GO:0055114: oxidation-reduction process	GO:0005507: copper ion binding GO:0016491: oxidoreductase activity	60226	0.101	AAGGFGGIR - QYLGQQFYLR -YAVNSVSFIPADTPLK - NALLCGR
225462452	GDSL esterase/lipase At5g45670 [Vitis vinifera]	PF00657: GDSL-like lipase family	YES	01 Metabolism	01.06 Lipid, fatty acid and isoprenoid metabolism	GO:0006629: lipid metabolic process	GO:0016788: hydrolase activity, acting on ester bonds	40230	0.0466	NNGQITCLPFQTPCQNR
226507964	Uncharacterized protein LOC100279062 [Zea mays]	ND	NO	99 Unclassified proteins	ND	ND	ND	21229	0.0419	SLG(I/K)QLSR
242043266	Hypothetical protein SORBIDRAFT_02g005700 [Sorghum bicolor]. This protein shows a significant homology with several plant HIPL1 proteins and contains a Glucose/Sorbosone dehydrogenase domain (CDD: 203835) and a non-repeat PQQ domain (CDD: 163350)	PF07995: glucose/sorbosone dehydrogenase	YES	01 Metabolism	01.05 C-compound and carbohydrate metabolism	GO:0005975: carbohydrate metabolic process	GO:0016901: oxidoreductase activity, acting on the CH-OH group of donors, quinone or similar compound as acceptor	73038	0.0243	DVYLLTSK - VFLSNQAGK
242050744	Hypothetical protein SORBIDRAFT_02g038150 [Sorghum bicolor]. This protein shows a significant homology with several plant aspartic proteinases and contains a Pepsin A-like plant domain (CDD: 133143), and an Eukaryotic aspartyl protease domain (CDD: 200939)	PF00026: aspartate protease A1 family	YES	14 Protein fate	14.13 Protein/peptide degradation	GO:0006508: proteolysis	GO:0004190: aspartic-type endopeptidase activity	68867	0.0316	DPTTLLGGIIVR - NTLVTYDR
242090613	Hypothetical protein SORBIDRAFT_09g021140 [Sorghum bicolor]. This protein shows a significant homology with several plant beta-galactosidases and contains a Beta-galactosidase domain (CDD: 166698), a Glycosyl hydrolases family 35 domain (CDD: 201720), a Beta-galactosidase jelly roll domain (CDD: 205543), and a Galactose binding lectin domain (CDD: 202127)	PF01301: glycosyl hydrolase family 35 PF02140: galactose binding lectin domain PF13364: beta-galactosidase jelly roll domain	YES	01 Metabolism	01.05 C-compound and carbohydrate metabolism	GO:0005975: carbohydrate metabolic process GO:0009827: plant-type cell wall modification	GO:0004565: beta-galactosidase activity GO:0005529: sugar binding GO:0043169: cation binding	87567	0.0217	IGPFIESEWK - SDNEPFK
255541352	Conserved hypothetical protein [Ricinus communis]. This protein shows a significant homology with several plant fasciclin-like arabinogalactan proteins and contains a Fasciclin domain (CDD: 202249)	PF02469: fasciclin domain	YES	99 Unclassified proteins	ND	ND	ND	43590	0.0306	TFAGLLLSSGVLK
255541988	Phospholipase C, putative [Ricinus communis]. This protein shows a significant homology with several plant phospholipases C and contains a PI-PLCc At5g67130-like domain (CDD: 176530)	SSF51695: PLC-like Pdiesterase superfamily	YES	30 Cellular communication/signal transduction mechanism	30.01 Cellular signalling	GO:0035556: intracellular signal transduction	GO:0004629: phospholipase C activity	40568	0.0493	LIVFTSK - WANFVAVDYYK
255547185	Glycerophosphoryl diester phosphodiesterase, putative [Ricinus communis]. This protein shows a significant homology with several plant glycerophosphodiester phosphodiesterases and contains a glycerophosphoryl diester phosphodiesterase family domain (CDD: 202508)	PF03009: glycerophosphodiester phosphodiesterase	NO	01 Metabolism	01.06 Lipid, fatty acid and isoprenoid metabolism	GO:0006071: glycerol metabolic process	GO:0008889: glycerophosphodiester phosphodiesterase activity	51748	0.0448	EYVVGIGPWK - NPVLINQHVK
255559553	Laccase, putative [Ricinus communis]. This protein shows a significant homology with several plant laccases and contains a Laccase domain (CDD: 163246), a Cu-oxidase domain (CDD: 201203), a Cu-oxidase 2 domain (CDD: 203744), and a Cu-oxidase 3 domain (CDD: 203745)	PF00394: Cu-oxidase PF07731: Cu-oxidase_2 PF07732: Cu-oxidase_3	YES	01 Metabolism	01.20 Secondary metabolism	GO:0046274: lignin catabolic process	GO:0005507: copper ion binding GO:0008447: L-ascorbate oxidase activity GO:0008471: laccase activity	63778	0.0468	ATVYGALIIYPK - FNLVDPPMR - YYIAAR
255563110	Cysteine protease, putative [Ricinus communis]. This protein shows a significant homology with several plant cysteine proteinases and contains a Cathepsin propeptide inhibitor domain (I29) (CDD: 197916), and a Peptidase C1A subfamily domain (CDD: 30292)	PF00112: cysteine protease C1 (papain-like) family PF08246: cathepsin propeptide inhibitor domain (I29)	YES	14 Protein fate	14.13 Protein/peptide degradation	GO:0006508: proteolysis GO:0055114: oxidation-reduction process	GO:0004197: cysteine-type endopeptidase activity GO:0032440: 2-alkenal reductase activity	38115	0.0407	NSWGTSWGEDGYIR
292630922	Beta-xylosidase/alpha-L-arabinofuranosidase 1 [Medicago sativa subsp. x varia]	PF00933: glycosyl hydrolase family 3 N terminal domain PF01915: glycosyl hydrolase family 3, C terminal domain	YES	01 Metabolism	01.05 C-compound and carbohydrate metabolism	GO:0045493: xylan catabolic process	GO:0009044: xylan 1,4-beta-xylosidase activity GO:0046556: alpha-N-arabinofuranosidase activity	83727	0.0543	ADPATGYPGR - GQETPGEDPLLSSK - HYTAYDVDNWK - QGIVLLK
302753418	Hypothetical protein SELMODRAFT_163627 [Selaginella moellendorffii]. This protein shows a significant homology with several plant alpha-galactosidases and contains and alpha-galactosidase domain (CDD: 178295)	PF02065: glycosyl hydrolase family 27 (= melibiase)	NO	01 Metabolism	01.05 C-compound and carbohydrate metabolism	GO:0005975: carbohydrate metabolic process	GO:0004557: alpha-galactosidase activity GO:0043169: cation binding	44964	0.0569	APLLIGCDIR - YINLDDCWADSSR
326523767	Predicted protein [Hordeum vulgare subsp. Vulgare]. This protein shows a significant homology with several plant thaumatin proteins and contains a Thaumatin family domain (CDD: 128501)	PF00314: thaumatin	YES	32 Cell recue, defence and virulence	32.01 Stress response 32.05 Disease, virulence and defence	ND	ND	23616	0.0938	KDEYCCTGSAADNCGPTDYSK
356502776	Lysosomal alpha-mannosidase-like isoform 1 [Glycine max]	PF01074: glycosyl hydrolase family 38, N-terminal domain PF07748: glycosyl hydrolase family 38, C-terminal domain PF09261: alpha-mannosidase, middle domain	YES	01 Metabolism	01.05 C-compound and carbohydrate metabolism	GO:0006013: mannose metabolic process	GO:0004559: alpha-mannosidase activity GO:0008270: zinc ion binding GO:0030246: carbohydrate binding	114001	0.0138	AYLGVSPK - IDYQDR
356512926	Glutamyl-tRNA(Gln) amidotransferase subunit A-like [Glycine max]. This protein shows a significant homology with several plant Glutamyl-tRNA(Gln) amidotransferases and contains an Asp-tRNAAsn/Glu-tRNAGln amidotransferase A subunit and related amidases domain (CDD: 30503), and an Amidase domain (CDD: 201788)	PF01425: amidase	YES	01 Metabolism	01.01 Amino acid metabolism	ND	GO:0016884: carbon-nitrogen ligase activity, with glutamine as amido-N-donor	66513	0.0614	LVSGSLAYDDIWFGGR - SAGAVLVAK - SGVMSISESLDK
357112065	Alpha-N-acetylglucosaminidase-like [Brachypodium distachyon]. This protein shows a significant homology with several plant alpha-N-acetylglucosaminidases and contains an Alpha-N-acetylglucosaminidase, TIM barrel domain (CDD: 191188), an Alpha-N-acetylglucosaminidase, N-terminal domain (CDD: 193444), and an Alpha-N-acetylglucosaminidase, C-terminal domain (CDD: 193445)	PF05089: alpha-N-acetylglucosaminidase, TIM barrel domain PF12971: alpha-N-acetylglucosaminidase, N-terminal domain PF12972: alpha-N-acetylglucosaminidase, C-terminal domain	YES	01 Metabolism	01.05 C-compound and carbohydrate metabolism	ND	ND	91594	0.0457	ALLHSVPIGK - FWSGLLK - LGEWNTVDGDPR - YDLVDLTR
357116016	Uncharacterized protein LOC100826082 [Brachypodium distachyon]. This protein contains an Ricin-type beta-trefoil lectin domain-like (CDD: 206368)	PF14200: ricin-type beta-trefoil lectin domain-like	NO	16 Protein with binding function or cofactor requirement	16.13.01 Sugar binding	ND	ND	88140	0.0113	VVLAPANPR
357140858	Trehalase-like [Brachypodium distachyon]. This protein shows a significant homology with several plant trehalases and contains an Alpha,alpha-trehalase domain (CDD: 178180)	PF01204: glycosyl fhydrolase family 37	NO	01 Metabolism	01.05 C-compound and carbohydrate metabolism	GO:0005991: trehalose metabolic process	GO:0004555: alpha,alpha-trehalase activity	63113	0.0335	AWALEVHALWK - YDVEACGK
359268819	Stigma/stylar cysteine-rich adhesin [Lilium longiflorum]	PF00234: protease inhibitor/seed storage/LTP family	YES	16 Protein with binding function or cofactor requirement 20 Cellular transport 34 Interaction with the enviroment	16.09 Lipid binding 20.01.13 Lipid/fatty acid transport 34.07 Cell adhesion	GO:0006869: lipid transport	GO:0008289: lipid binding	11616	0.177	SLVNPSLGLNAAIVAGIPGK
359480238	Polygalacturonase-like [Vitis vinifera]. This protein shows a significant homology with several plant polygalacturonases and contains a Glycosyl hydrolases family 28 domain (CDD: 144034)	PF00295: glycosyl hydrolase family 28	YES	42 Biogenesis of cellular components	42.01 Cell wall	GO:0005975: carbohydrate metabolic process	GO:0004650: polygalacturonase activity	51670	0.0429	AFQNAIFYLNSFADK - SSWLR
425886502	Class II chitinase [Acacia koa]	PF00182: glycosyl hydrolase family 19	YES	01 Metabolism	01.05 C-compound and carbohydrate metabolism	ND	ND	28002	0.07	IGFYK - IGFYKR - WTPSAADQSAGR
449461029	Chitinase 2-like [Cucumis sativus]. This protein shows a significant homology with several plant chitinases and contains a Glycosyl hydrolase family 18 domain (CDD: 119361)	PF00704: glycosyl hydrolase family 18	NO	01 Metabolism	01.05 C-compound and carbohydrate metabolism	ND	ND	38811	0.0376	LHGIFVWSADDSK
449470698	Outer membrane protein A-like [Cucumis sativus]. This protein contains an OmpA-like transmembrane domain (CDD: 201764), and a Peptidoglycan binding domain similar to the C-terminal domain of outer-membrane protein OmpA (CDD: 143586)	PF01389: OmpA-like transmembrane domain	YES	99 Unclassified proteins	ND	ND	ND	37440	0.0514	AQSVVDYLVSK - LGGMVWR
449471812	Transaldolase B-like [Cucumis sativus]. This protein shows a significant homology with several plant transaldolases and contains a Transaldolase TalAB domain (CDD: 188644)	PF00923: transaldolase	NO	02 Energy	02.07 Pentose-phosphate pathway	ND	ND	35079	0.0886	ISTEVDAR - LASTWQGIR - LYNDAGISNDR
449475019	Dihydrolipoyllysine-residue succinyltransferase component of 2-oxoglutarate dehydrogenase complex-like [Cucumis sativus]	PF00198: 2-oxoacid dehydrogenases acyltransferase (catalytic domain) PF02222: ATP-grasp domain PF02817: e3 binding domain	NO	01 Metabolism 02 Energy	01.01 Amino acid metabolism 02.10 TCA pathway	ND	ND	52529	0.0685	AFAEHWLGK - SSVDILVPDLPESVADATVATWHK
449475022	Succinyl-CoA ligase [ADP-forming] subunit beta-like [Cucumis sativus]. This protein shows a significant homology with several plant succinyl-CoA ligases, subunit beta, and contains a Succinyl-CoA ligase [GDP-forming] subunit beta domain (CDD: 177736)	PF00549: CoA-ligase PF02222: ATP-grasp domain	NO	02 Energy	02.10 TCA pathway	ND	ND	27910	0.151	LEGNNAELGAK - LHGGEPANFLDVGGGATK - VAEETPHLIHK
449489943	Beta-galactosidase-like [Cucumis sativus]. This protein shows a significant homology with several plant beta-galactosidases and contains a Beta-galactosidase domain (CDD: 166698), and a Glycosyl hydrolases family 42 domain (CDD: 207859)	PF02449: glycosyl hydrolase family 42	YES	01 Metabolism	01.05 C-compound and carbohydrate metabolism	ND	ND	137233	0.0294	GQVWINGESIGR - TAGGPFIATSYDYDAPIDEYGLIR

## Sheet: Table S1-2 Olea europaea
gi number	Protein identified [species]	Pfam profile	Signal peptide	FunCat (main)	FunCat (secondary)	GO biological process	GO molecular function	Molecular weight (Da)	% coverage	Peptides identified
11263	ATPase subunit [Beta vulgaris subsp. vulgaris]	PF00006: ATP synthase, alpha/beta subunits PF00306: ATP synthase, alpha/beta subunits, C-terminal domain PF02874: ATP synthase, alpha/beta subunits, N-terminal domain	NO	20 Cellular transport, transport facilities, and transport routes	20.03 Transport facilities 20.03.22 Transport ATPases	GO:0015991: ATP hydrolysis coupled proton transport	GO:0005524: ATP binding GO:0046933: proton-transporting ATP synthase activity, rotational mechanism	54999	0.0395	AVDSLVPIGR - VVSVGDGIAR
120672	Glyceraldehyde-3-phosphate dehydrogenase, cytosolic [Petroselinum crispum]	PF00044: glyceraldehyde 3-phosphate dehydrogenase, NAD binding domain PF02800: glyceraldehyde 3-phosphate dehydrogenase, C-terminal domain	NO	02 Energy 32 Cell rescue, defence and virulence	02.01 Glycolysis and gluconeogenesis 32.01 Stress response	GO:0006096: glycolysis	GO:0004365: glyceraldehyde-3-phosphate dehydrogenase (NAD+) (phosphorylating) activity GO:0050661: NADP binding GO:0051287: NAD binding	36372	0.256	AASFNIIPSSTGAAK - GILGYTEDDVVSTDFVGDSR - LTGMAFR - VPTVDVSVVDLTAR - YDSVHGQWK -VVSWYDNEWGYSNR - SSIFDAK
136063	Triosephosphate isomerase, cytosolic [Zea mays]	PF00121: triosephosphate isomerase	YES	02 Energy 32 Cell rescue, defence and virulence	02.01 Glycolysis and gluconeogenesis 02.07 Pentose-phosphate pathway 32.01 Stress response	GO:0006094: gluconeogenesis GO:0006096: glycolysis GO:0006098: pentose-phosphate shunt GO:0009651: response to salt stress GO:0010043: response to zinc ion GO:0046686: response to cadmium ion	GO:0004807: triose-phosphate isomerase activity GO:0005507: copper ion binding	27023	0.107	ALLGESNEFVGDK - EAGSTMDVVAAQTK
729623	Luminal-binding protein 5 [Nicotiana tabacum]. This protein shows a significant homology with several plant Hsp70s and contains a Hsp 70 KDa domain (CDD:185395)	PF00012: heat shock protein 70	YES	14 Protein fate 32 Cell rescue, defence and virulence	14.01 Folding and stabilization 32.01 Stress response	ND	GO:0005524: ATP binding	73746	0.183	DAGVIAGLNVAR - DAVVTVPAYFNDAQR - ITITNDK -DILLLDVAPLTLGIETVGGVMTK - IINEPTAAAIAYGLDK - IINEPTAAAIAYGLDKK - DYFDGKEPNK - FEELNNDLFR - NGHVEIIANDQGNR - NQIDEIVLVGGSTR
1076737	Beta-tubulin R1623 [Oryza sativa]	PF00091: tubulin	NO	20 Cellular transport, transport facilities, and transport routes	20.09 Transport routes	ND	ND	50158	0.0628	GHYTEGAELIDSVLDVVR - LAVNLIPFPR
1127575	dhurrinase [Sorghum bicolor]	PF00232: glycosyl hydrolase family 1	YES	01 Metabolism	01.05 C-compound and carbohydrate metabolism	GO:0005975: carbohydrate metabolic process	GO:0004553: hydrolase activity, hydrolyzing O-glycosyl compounds GO:0043169: cation binding	63781	0.0142	FGIVYVDR
1362136	Major allergen OLE5c [Olea europaea]	PF01190: pollen proteins Ole e I like	YES	99 Unclassified proteins	ND	ND	ND	16415	0.731	AEGLYSMLIER - CPQVFNK - DCDEIPVEGWVKPSLK - DHKDEFCEITLISSSR - EDVPQPPVSQFHIQGQVYCDTCR - FITELSEFIPGASVR - KDCDEIPVEGWVKPSLK - LGMYPPNM - TINPLGFFK
8134570	5-methyltetrahydropteroyltriglutamate--homocysteine methyltransferase [Catharanthus roseus]	PF01717: cobalamin-independent methionine synthase, catalytic domain PF08267: cobalamin-independent methionine synthase, N-terminal domain	NO	01 Metabolism	01.01 Amino acid metabolism	GO:0009086: methionine biosynthetic process GO:0032259: methylation	GO:0003871: 5-methyltetrahydropteroyltriglutamate-homocysteine S-methyltransferase activity GO:0008270: zinc ion binding	84859	0.218	AGINVIQIDEAALR - FETCYQIALAIKDEVEDLEK - GMLTGPVTILNWSFVR - GVTGFGFDLVR - IPSTEEIADR - LLSVFR - QMADAGIK - YGAGIGPGVYDIHSPR - YLFAGVVDGR - LVVSTSCSLLHTAVDLVNEPK - LQEELDIDVLVHGEPER - SWLAFAAQK - VVEVNALAK
11131540	Calreticulin-1 [Arabidopsis thaliana]	PF00262: calreticulin	YES	14 Protein fate 32 Cell recue, defence and virulence	14.01 Folding and stabilization 32.01 Stress response	GO:0006457: protein folding GO:0006979: response to oxidative stress GO:0009408: response to heat GO:0009627: systemic acquired resistance GO:0009644: response to high light intensity GO:0009651: response to salt stress GO:0034976: response to endoplasmic reticulum stress GO:0042542: response to hydrogen peroxide GO:0046686: response to cadmium ion GO:0055074: calcium ion homeostasis	GO:0005509: calcium ion binding GO:0051082: unfolded protein binding	48528	0.139	AAFDEAEK - FYAISAEFPEFSNK - GIQTSEDYR - LDCGGGYMK - TLVFQFSVK - YVGVELWQVK
12229778	Malate dehydrogenase, cytoplasmic [Mesembryanthemum crystallinum]	PF00056: lactate/malate dehydrogenase, NAD binding domain PF02866: lactate/malate dehydrogenase, alpha/beta C-terminal domain	NO	02 Energy 32 Cell rescue, defence and virulence	02.10 TCA pathway 32.01 Stress response	GO:0006099: tricarboxylic acid cycle GO:0006108: malate metabolic process	GO:0000166: nucleotide binding GO:0030060: L-malate dehydrogenase activity	35497	0.0542	EFAPSIPEK - LNVQVSDVK
12230867	14-3-3-like protein GF14 omega [Arabidopsis thaliana]	PF00244: 14-3-3 protein	NO	16 Protein with binding function or cofactor requirement	16.01 Protein binding	GO:0009742: brassinosteroid mediated signaling pathway	GO:0019904: protein domain specific binding	29162	0.278	DSTLIMQLLR - YEEMVEFMEK - SAQDIANAELAPTHPIR - NLLSVAYK - QAFDEAIAELDTLGEESYK - IISSIEQK
12585316	Phosphoglucomutase, cytoplasmic [Solanum tuberosum]	PF00408: phosphoglucomutase/phosphomannomutase, C-terminal domain PF02878: phosphoglucomutase/phosphomannomutase, alpha/beta/alpha domain I PF02879: phosphoglucomutase/phosphomannomutase, alpha/beta/alpha domain II PF02880: phosphoglucomutase/phosphomannomutase, alpha/beta/alpha domain III	NO	01 Metabolism	01.05 C-compound and carbohydrate metabolism	GO:0006006: glucose metabolic process	GO:0000287: magnesium ion binding GO:0004614: phosphoglucomutase activity	63470	0.0377	LQSSIDEVNK - LSGTGSEGATIR
15231715	Fructose-bisphosphate aldolase, class I [Arabidopsis thaliana]	PF00274: fructose-bisphosphate aldolase class-I	NO	02 Energy 32 Cell rescue, defence and virulence	02.01 Glycolysis and gluconeogenesis 02.07 Pentose-phosphate pathway 32.01 Stress response	GO:0006096: glycolysis GO:0009651: response to salt stress GO:0046686: response to cadmium ion GO:0080167: response to karrikin	GO:0004332: fructose-bisphosphate aldolase activity	38540	0.0978	ALQQSTLK - GILAADESTGTIGK - LASINVENVETNR
21553795	Adenosylhomocysteinase [Arabidopsis thaliana]	PF00670: S-adenosyl-L-homocysteine hydrolase, NAD binding domain PF05221: S-adenosyl-L-homocysteine hydrolase	NO	01 Metabolism	01.01 Amino acid metabolism	GO:0006730: one-carbon metabolic process	GO:0004013: adenosylhomocysteinase activity	53403	0.107	DQADYVSIPIEGPYKPPHYR - DSAAVFAWK - LVGVSEETTTGVK - TEFGPSQPFK
75165700	Glucan endo-1,3-beta-D-glucosidase [Olea europaea]	PF00332: glycosyl hydrolase family 17 PF07983: X8 domain	YES	01 Metabolism	01.05 C-compound and carbohydrate metabolism	GO:0005975: carbohydrate metabolic process	GO:0042973: glucan endo-1,3-beta-D-glucosidase activity	48838	0.383	AHAAYVMNLYYQSAGR - LFGAEPAVIK - VGTPLMPGK - DIEIVVAETGWPHGGDSNEVGPSLDNAK - NTQNPTTPATPTPTPK - SIDTYLFSLYDEDKK - AYVGNLINHLK - YTNMFDAQVDAVHSALNAMGFK - VSTVHAMAVLSQSYPPSSGVFNPGLGDTMK - YFGLFKPDGSTTYDVGLLK
110612122	Actin [Morus alba]	PF00022: actin	NO	42 Biogenesis of cellular components	42.04 Cytoskeleton/structural proteins	ND	GO:0005524: ATP binding	36869	0.198	AGFAGDDAPR - DAYVGDEAQSK - EITALAPSSMK - VAPEEHPVLLTEAPLNPK - YPIEHGIVSNWDDMEK
110740927	Eukaryotic protein synthesis initiation factor 4A [Arabidopsis thaliana]	PF00270: DEAD PF00271: helicase, C terminal domain	NO	12 Protein synthesis	12.04 Translation	GO:0006413: translational initiation	GO:0003723: RNA binding GO:0003743: translation initiation factor activity GO:0005524: ATP binding GO:0008026: ATP-dependent helicase activity	46765	0.0243	VLITTDLLAR
114848914	UDP-glucose pyrophosphorylase [Oryza sativa Indica Group]	PF01704: UTP--glucose-1-phosphate uridylyltransferase	NO	01 Metabolism	01.05 C-compound and carbohydrate metabolism	GO:0009555: pollen development GO:0009651: response to salt stress GO:0016036: cellular response to phosphate starvation GO:0046686: response to cadmium ion GO:0052543: callose deposition in cell wall	GO:0016779: nucleotidyltransferase activity	51675	0.0554	AIGINVPR - VQLLEIAQVPDEHVNEFK
115361537	S-adenosyl-L-methionine synthase [Nicotiana suaveolens]	PF00438: S-adenosylmethionine synthase, N-terminal domain PF02772: S-adenosylmethionine synthase, central domain PF02773: S-adenosylmethionine synthase, C-terminal domain	NO	01 Metabolism	01.01 Amino acid metabolism	GO:0006556: S-adenosylmethionine biosynthetic process	GO:0004478: methionine adenosyltransferase activity GO:0005524: ATP binding GO:0046872: metal ion binding	42595	0.174	FVIGGPHGDAGLTGR - TIFHLNPSGR - TQVTVEYK - VLVNIEQQSPDIAQGVHGHLTK - TNMVMVFGEITTK
115454465	Os03g0663500 [Oryza sativa Japonica Group]. This protein shows a significant homology with several plant thaumatin proteins and contains a Thaumatin family domain (CDD: 128501)	PF00314: thaumatin	YES	32 Cell recue, defence and virulence	32.01 Stress response 32.05 Disease, virulence and defence	ND	ND	22719	0.0502	GLCPDAYSYPK
115465831	Os05g0595400 [Oryza sativa Japonica Group]. This protein shows a significant homology with several plant nucleoside diphosphate kinases and contains a Nucleoside diphosphate kinase domain (CDD: 178228)	PF00334: nucleoside diphosphate kinase	NO	01 Metabolism	01.03 Nucleoide/nucleoside/nucleobase metabolism	GO:0006183: GTP biosynthetic process GO:0006228: UTP biosynthetic process GO:0006241: CTP biosynthetic process GO:0006979: response to oxidative stress GO:0016310: phosphorylation	GO:0000166: nucleotide binding GO:0004550: nucleoside diphosphate kinase activity GO:0005524: ATP binding GO:0008270: zinc ion binding GO:0050897: cobalt ion binding	25938	0.0921	GLISEILSR - NIIHGSDGPETAK
115466256	Os06g0136600 [Oryza sativa Japonica Group]. This protein shows a significant homology with several plant enolases and contains an Enolase domain (CDD: 239429)	PF00113: enolase PF03952: enolase, N-terminal domain	NO	02 Energy 32 Cell rescue, defence and virulence	02.01 Glycolysis and gluconeogenesis 32.01 Stress response	GO:0006096: glycolysis	GO:0000287: magnesium ion binding GO:0004634: phosphopyruvate hydratase activity	47939	0.121	AVSNVNTIIGPALIGK - DGGSDYLGK - TYDLNFK - YGQDATNVGDEGGFAPNIQENK
116779321	Unknown [Picea sitchensis]. This protein shows a significant homology with several plant alpha-1,4-glucan-protein synthases and contains a Reversibly glycosylated polypeptide domain (CDD: 178722)	PF03214: reversibly glycosylated polypeptide	NO	42 Biogenesis of cellular components	42.01 Cell wall	GO:0007047: cellular cell wall organization GO:0030244: cellulose biosynthetic process	GO:0008466: glycogenin glucosyltransferase activity	40994	0.0606	DELDIVIPTIR - VICDHLGLGVK
118481051	Unknown [Populus trichocarpa]. This protein shows a significant homology with several plant 60 kDa chaperonins and contains a Chaperonin GroEL domain (CDD: 183791)	PF00118: heat shock protein 60	NO	14 Protein fate 32 Cell rescue, defence and virulence	14.01 Folding and stabilization 32.01 Stress response	GO:0006457: protein folding GO:0042026: protein refolding GO:0009408: response to heat GO:0046686: response to cadmium ion	GO:0005507: copper ion binding GO:0005524: ATP binding	44869	0.0498	IGGASEAEVSEK - VTDALNATK
118481202	Unknown [Populus trichocarpa]. This protein shows a significant homology with several plant alpha-tubulins and contains an Alpha-tubulin domain (CDD: 100015)	PF00091: tubulin PF03953: tubulin, C-terminal domain	NO	20 Cellular transport, transport facilities, and transport routes	20.09 Transport routes	GO:0006184: GTP catabolic process GO:0007017: microtubule-based process GO:0051258: protein polymerization	GO:0003924: GTPase activity GO:0005200: structural constituent of cytoskeleton GO:0005525: GTP binding	49658	0.0643	AVFVDLEPTVIDEVR - LISQVISSLTASLR
118481612	Unknown [Populus trichocarpa]. This protein shows a significant homology with several plant fructokinases and contains a bac_FRK domain (CDD: 238572)	PF00294: pfkB family carbohydrate kinase	NO	01 Metabolism	01.05 C-compound and carbohydrate metabolism	GO:0006014: D-ribose metabolic process	GO:0004747: ribokinase activity	35331	0.0457	APGGAPANVAIAVAR
125540340	Hypothetical protein OsI_08117 [Oryza sativa Indica Group]. This protein shows a significant homology with several plant succinyl-CoA ligases, subunit beta, and contains a Succinyl-CoA ligase [GDP-forming] subunit beta domain (CDD: 177736)	PF00549: CoA-ligase PF08442: ATP-grasp domain	NO	01 Metabolism	01.05 C-compound and carbohydrate metabolism	GO:0008152: metabolic process GO:0046686: response to cadmium ion	GO:0005507: copper ion binding GO:0005524: ATP binding GO:0016874: ligase activity	45092	0.0237	LEGTNVDQGK
145049729	Cyclophilin [Ipomoea batatas]	PF00160: cyclophilin type peptidyl-prolyl cis-trans isomerase/CLD	NO	14 Protein fate	14.01 Folding and stabilization	GO:0000413: protein peptidyl-prolyl isomerization GO:0006457: protein folding	GO:0003755: peptidyl-prolyl cis-trans isomerase activity	18305	0.169	HVVFGQVVEGLDVVK - VFFDMTIGGQPAGR
147853311	Hypothetical protein VITISV_025505 [Vitis vinifera]. This protein shows a significant homology with several plant aldo-keto reductases and contains an Aldo_ket_red domain (CDD: 119408)	PF00248: aldo-keto reductase	NO	32 Cell recue, defence and virulence	32.07 Detoxification	ND	ND	92960	0.0325	ELGIGIVPYSPLGR - YIGLSEASPDTIR
149796120	Putative mannitol dehydrogenase 1, partial [Olea europaea]. This protein shows a significant homology with several plant mannitol dehydrogenases and contains a Cinnamyl alcohol dehydrogenase domain (CDD: 176186)	PF00107: zinc-binding dehydrogenase PF08240: alcohol dehydrogenase GroES-like domain	NO	01 Metabolism	01.05 C-compound and carbohydrate metabolism	GO:0055114: oxidation-reduction process	GO:0000166: nucleotide binding GO:0008270: zinc ion binding GO:0016491: oxidoreductase activity	29150	0.0735	LGADSFLVSR - VTVISTSINK
154257299	Putative plant lipid transfer protein, partial [Olea europaea]. This protein shows a significant homology with several plant lipid transfer proteins and contains a Non-specific lipid-transfer protein type 1 subfamily domain (CDD: 72939)	PF00234: protease inhibitor/seed storage/LTP family	NO	16 Protein with binding function or cofactor requirement 20 Cellular transport	16.09 Lipid binding 20.01.13 Lipid/fatty acid transport	GO:0006869: lipid transport	GO:0008289: lipid binding	6489	0.279	CGVNIPYK - IDPSTDCSK
187372962	Xyloglucan endotransglucosylase/hydrolase 5 [Actinidia deliciosa]	PF00722: glycosyl hydrolase family 16 PF06955: xyloglucan endo-transglycosylase, C-terminus	YES	42 Biogenesis of cellular components	42.01 Cell wall	GO:0006073: cellular glucan metabolic process	GO:0016762: xyloglucan:xyloglucosyl transferase activity	34150	0.0956	IYLWFDPTK - KPVDVPFGR - YTIYNYCTDR
194466119	Fiber annexin [Arachis hypogaea]	PF00191: annexin	NO	32 Cell recue, defence and virulence	32.07 Detoxification	ND	GO:0005509: calcium ion binding GO:0005544: calcium-dependent phospholipid binding	18674	0.118	AFAGWGTNEDLIISILGHR
195628730	2,3-bisphosphoglycerate-independent phosphoglycerate mutase [Zea mays]	PF06415: BPG-independent phosphoglycerate mutase, N-terminal domain	NO	02 Energy 32 Cell rescue, defence and virulence	02.01 Glycolysis and gluconeogenesis 32.01 Stress response	GO:0006007: glucose catabolic process GO:0009409: response to cold GO:0046686: response to cadmium ion	GO:0004619: phosphoglycerate mutase activity GO:0030145: manganese ion binding	60678	0.059	GVDAQIASGGGR - LDQLQILLK - YAGMLQYDGELK
209167916	Putative alcohol dehydrogenase 1 [Diospyros kaki]. This protein shows a significant homology with several plant alcohol dehydrogenases and contains a Plant alcohol dehydrogenase domain (CDD: 176261)	PF00107: zinc-binding dehydrogenase PF08240: alcohol dehydrogenase GroES-like domain	NO	01 Metabolism	01.05 C-compound and carbohydrate metabolism	GO:0055114: oxidation-reduction process	GO:0008270: zinc ion binding GO:0016491: oxidoreductase activity	35774	0.0881	FGVTEFVNPK - IIGVDINPSR - INPLAPLDK
211906450	Phosphoglycerate kinase [Gossypium hirsutum]	PF00162: phosphoglycerate kinase	NO	02 Energy 32 Cell rescue, defence and virulence	02.01 Glycolysis and gluconeogenesis 32.01 Stress response	GO:0006096: glycolysis GO:0016310: phosphorylation	GO:0004618: phosphoglycerate kinase activity	42265	0.284	GVTTIIGGGDSVAAVEK - LASLADLYVNDAFGTAHR - MSHISTGGGASLELLEGK - VDLNVPLDDNFNITDDTR - VVPASGIPDGWMGLDIGPDSIK - LSELLGVEVK - KPFAAIVGGSK -
222632492	Hypothetical protein OsJ_19476 [Oryza sativa Japonica Group]. This protein shows a significant homology with several plant ATPases, beta subunit, and contains an ATP synthase subunit beta domain (CDD: 181752)	PF00006: ATP synthase, alpha/beta subunits PF00306: ATP synthase, alpha/beta subunits, C-terminal domain PF02874: ATP synthase, alpha/beta subunits, N-terminal domain PF11421: ATP synthase F1 beta subunit	NO	20 Cellular transport, transport facilities, and transport routes	20.03 Transport facilities 20.03.22 Transport ATPases	GO:0006979: response to oxidative stress GO:0015986: ATP synthesis coupled proton transport GO:0015991: ATP hydrolysis coupled proton transport GO:0046686: response to cadmium ion	GO:0005507: copper ion binding GO:0005524: ATP binding GO:0008266: poly(U) RNA binding GO:0008270: zinc ion binding GO:0008553: hydrogen-exporting ATPase activity, phosphorylative mechanism GO:0016887: ATPase activity GO:0046961: proton-transporting ATPase activity, rotational mechanism GO:0050897: cobalt ion binding	55309	0.321	DAEGQDVLLFIDNIFR - IGLFGGAGVGK - IMNVIGEPIDEK - IPSAVGYQPTLATDLGGLQER - TVLIMELINNVAK - NLQDIIAILGMDELSEDDKLTVAR - VVDLLAPYQR -QISELGIYPAVDPLDSTSR - VCQVIGAVVDVR - VGLTGLTVAEHFR - VLNTGSPITVPVGR
224069527	Predicted protein [Populus trichocarpa]. This protein shows a significant homology with several plant ATPase, AAA-type, CDC48 homolog proteins and contains an AAA family ATPase, CDC48 subfamily domain (CDD: 162267)	PF00004: AAA proteins (ATPases Associated with diverse cellular Activities) PF02359: cell division cycle protein 48, N-terminal domain PF02933: cell division cycle protein 48_2 domain	NO	10 Cell cycle and DNA processing	10.03 Cell cycle	GO:0046686: response to cadmium ion	GO:0005524: ATP binding GO:0017111: nucleoside-triphosphatase activity	90038	0.0704	EIDIGVPDEVGR - GSSVGDAGGAADR - LAEDVDLER - LAGESESNLR - IVSQLLTLMDGLK
224072783	Predicted protein [Populus trichocarpa]. This protein shows a significant homology with several plant receptor-like protein kinases and contains a Leucine rich repeat N-terminal domain (CDD: 203890) and two Leucine rich repeat domains (CDD: 206026)	PF00560: leucine-rich repeat PF08263: leucine rich repeat, N-terminal domain	YES	16 Protein with binding function or cofactor requirement 30 Cellular communication/signal transduction mechanism	16.01 Protein binding 30.01 Cellular signalling	ND	GO:0005515: protein binding	40326	0.0489	ILDLIGNR - LSSLTIADWK
224131584	Predicted protein [Populus trichocarpa]. This protein shows a significant homology with several plant aconitases and contains an Aconitate hydratase domain (CDD: 177699), an Aconitase A catalytic domain (CDD: 153136), and an Aconitase A swivel domain (CDD: 29529)	PF00330: aconitase PF00694: aconitase C-terminal domain	NO	02 Energy 32 Cell rescue, defence and virulence	02.13 Respiration 32.01 Stress response	GO:0006102: isocitrate metabolic process GO:0006979: response to oxidative stress GO:0009651: response to salt stress GO:0009737: response to abscisic acid stimulus GO:0046686: response to cadmium ion	GO:0005507: copper ion binding GO:0005524: ATP binding GO:0051539: 4 iron, 4 sulfur cluster binding	97665	0.0524	ILLESAIR - STYEAITK - VLLQDFTGVPAVVDLASMR - TSLAPGSGVVTK
225426086	Disease resistance response protein 206-like [Vitis vinifera]. This protein shows a significant homology with several plant disease resistance responsive proteins and contains a Dirigent-like protein domain (CDD: 190504)	PF03018: dirigent-like protein	YES	01 Metabolism	01.20 Secondary metabolism	ND	ND	21243	0.125	AQGFYIYDK - DISVIGGTGDFFMAR
225433510	Serine hydroxymethyltransferase 1 [Vitis vinifera]	PF00464: serine hydroxymethyltransferase	NO	01 Metabolism	01.01 Amino acid metabolism	GO:0006544: glycine metabolic process GO:0006563: L-serine metabolic process GO:0009555: pollen development GO:0010197: polar nucleus fusion GO:0046686: response to cadmium ion	GO:0004372: glycine hydroxymethyltransferase activity GO:0030170: pyridoxal phosphate binding	51907	0.13	DFEQIAEFLHR - ISATSIYFESLPYK - IGAPAMTSR -NAVFGDSSALAPGGVR - LIICGGSAYPR
225445182	Bark storage protein A-like [Vitis vinifera]	PF01048: phosphorylase superfamily	YES	98 Classification not yet clear-cut	ND	ND	ND	37073	0.0503	QHAFWVPVDK - TPFIAIR
225447318	12S seed storage globulin 1 [Vitis vinifera]	PF00190: cupin	NO	04 Storage proteins	04.20 Storage proteins	ND	GO:0045735: nutrient reservoir activity	38558	0.0702	AGNLFIVPR - NLPLVGEVGLGADLVR
255553564	Polygalacturonase precursor, putative [Ricinus communis]. This protein shows a significant homology with several plant polygalacturonases and contains a Glycosyl hydrolases family 28 domain (CDD: 144034)	PF00295: glycosyl hydrolase family 28	YES	42 Biogenesis of cellular components	42.01 Cell wall	GO:0007047: cellular cell wall organization	GO:0004650: polygalacturonase activity	48633	0.0291	TGDDCLSIESGSK
255557763	Pectin acetylesterase, putative [Ricinus communis]. This protein shows a significant homology with several plant pectinacetylesterases and contains a Pectinacetylesterase domain (CDD: 190591)	PF03283: pectinacetylesterase	YES	42 Biogenesis of cellular components	42.01 Cell wall	ND	ND	44165	0.0526	AVGDWFYDR - CLSDAGYFINAR
255683076	Polygalacturonase inhibiting protein [Panax ginseng]	PF00560: leucine-rich repeat	YES	18 Regulation of metabolism and protein function 42 Biogenesis of cellular components	18.2 Regulation of protein activity 42.01 Cell wall	ND	GO:0005515: protein binding	39877	0.0492	ILDLIGNR - LSDLDLSLNR
260100692	Molecular chaperone Hsp90-3 [Nicotiana benthamiana]	PF00183: heat shock protein 90 PF02518: GHKL (Girase, Heat shock protein 70, histidine Kinase, MutL) domain	NO	14 Protein fate	14.01 Folding and stabilization	GO:0006457: protein folding GO:0006950: response to stress	GO:0005524: ATP binding GO:0051082: unfolded protein binding	80349	0.111	ADLVNNLGTIAR - APFDLFDTK - EGQNDIYYITGESK - ELISNSSDALDK - FESLTDK - GIVDSEDLPLNISR - AVENSPFLEK
297797417	Protease inhibitor/seed storage/lipid transfer protein family protein [Arabidopsis lyrata subsp. lyrata]	PF00234: protease inhibitor/seed storage/LTP family	YES	14 Protein fate 16 Protein with binding function or cofactor requirement 20 Cellular transport	14.13 Protein/peptide degradation 16.09 Lipid binding 20.01.13 Lipid/fatty acid transport	GO:0006508: proteolysis GO:0006869: lipid transport	GO:0008233: peptidase activity GO:0008289: lipid binding	17955	0.0604	TDAECLCEAFK
297805822	Hypothetical protein ARALYDRAFT_916391 [Arabidopsis lyrata subsp. lyrata]. This proteins shows a significant homology with several plant UDP-glucose 6-dehydrogenases and contains a Probable UDP-glucose 6-dehydrogenase domain (CDD: 177986), an UDP-glucose/GDP-mannose dehydrogenase family, central domain (CDD: 201536), and an UDP-glucose/GDP-mannose dehydrogenase family, UDP binding domain (CDD: 20…	PF00984: UDP-glucose/GDP-mannose dehydrogenase	NO	01 Metabolism	01.05 C-compound and carbohydrate metabolism	GO:0055114: oxidation-reduction process	GO:0016616: oxidoreductase activity, acting on the CH-OH group of donors, NAD or NADP as acceptor GO:0051287: NAD binding	53042	0.0396	LAANAFLAQR - VAILGFAFK
356532495	Desiccation-related protein PCC13-62-like [Glycine max]. This protein shows a significant homology with several plant dessication-related proteins and contains a Ferritin-like domain (CDD: 205845)	PF13668: ferritin-like domain	YES	99 Unclassified proteins	ND	ND	ND	28879	0.0526	MAPHISR-TPEEILR
356565758	Lysosomal beta glucosidase-like [Glycine max]. This protein shows a significant homology with several plant dessication-related proteins and contains a Beta-glucosidase-related glycosidases domain (CDD: 31661), a Glycosyl hydrolase family 3, N-terminal domain (CDD: 201514), and a Glycosyl hydrolase family 3 C-terminal domain (CDD: 190157)	PF00933: glycosyl hydrolase family 3, N-terminal domain PF01915: glycosyl hydrolase family 3, C-terminal domain	YES	01 Metabolism	01.05 C-compound and carbohydrate metabolism	GO:0005975: carbohydrate metabolic process	GO:0004553: hydrolase activity, hydrolyzing O-glycosyl compounds	69241	0.0334	GFVISDWQGIDR - IGQMTQIDR
357444135	Elongation factor 1-alpha [Medicago truncatula]	PF00004: AAA proteins (ATPases Associated with diverse cellular Activities) PF00009: elongation factor Tu GTP-binding PF03143: GTP-binding elongation factor family, C-terminal domain PF03144: GTP-binding elongation factor family, N-terminal domain PF09728: myosin-like coiled-coil protein	NO	12 Protein synthesis	12.04 Translation	GO:0006184: GTP catabolic process GO:0006414: translational elongation	GO:0003746: translation elongation factor activity GO:0003924: GTPase activity GO:0005524: ATP binding GO:0005525: GTP binding GO:0019905: syntaxin binding	111380	0.0191	IGGIGTVPVGR - LPLQDVYK
359431001	Apoplastic invertase [Solanum tuberosum]	PF00251: glycosyl hydrolase family 32, N-terminal domain PF08244: glycosyl hydrolase family 32, C-terminal domain	YES	01 Metabolism	01.05 C-compound and carbohydrate metabolism	GO:0005975: carbohydrate metabolic process	GO:0004564: beta-fructofuranosidase activity GO:0004575: sucrose alpha-glucosidase activity	65950	0.0241	QLIQWPVEELETLR
449061779	Pectinesterase 2, precursor [Olea europaea]	PF01095: pectinesterase	YES	42 Biogenesis of cellular components	42.01 Cell wall	GO:0042545: cell wall modification	GO:0030599: pectinesterase activity GO:0045330: aspartyl esterase activity	39654	0.277	APIPANSAQLNSWFDGIIQPVAVR - IYGFQDTLCDDK -ATMDPALVTAEGQAK - SIFLNTELHAVPGDQPAIITAQAR - QSISLGSIEASK - VGAQAAALR - VTGGGAFLGR
449061782	Isoflavone reductase-like protein [Olea europaea]. This protein shows a significant homology with several plant isoflavone reductases and contains a Phenylcoumaran benzylic ether reductase domain (CDD:187569) and a NmrA-like family domain (CDD: 191263)	PF05368: NmrA-like family	NO	01 Metabolism	01.20 Secondary metabolism	GO:0055114: oxidation-reduction process	GO:0016491: oxidoreductase activity	34069	0.581	AIEAEGIPYTFVSANYFAGYSLPTLVQPEVTAPPR - AVFNEENDIGTYTIK - ESTISDPVK - FFPSDFGTDVDR - FIVEASAK - IEPSFGVEASELYPDVK - ILIIGGTGYIGK - ILYIKPPK - IYVPEEQVLK - NIYSFNELVALWEK - NSGVTILTGDLYDHESLVK - SEHPTFALAR - VIILGDGNAK
460374407	GDSL esterase/lipase At1g29670-like [Solanum lycopersicum]. This protein shows a significant homology with several plant GDSL-lipases and contains a SGNH_plant_lipase_like domain (CDD: 58514)	PF00657: GDSL-like lipase	YES	01 Metabolism	01.06 Lipid, fatty acid and isoprenoid metabolism	GO:0006629: lipid metabolic process	GO:0016788: hydrolase activity, acting on ester bonds	40295	0.0932	GVNYASAAAGIR - INVANQLFNNK - VTNAGCCGVGR
