# Supplementary material for: Proteomics profiling reveals novel proteins and functions of the plant stigma exudate
Source: J Exp Bot. 2013 Oct 22;64(18):5695–705. doi: 10.1093/jxb/ert345 (PMC3871823; doi:10.1093/jxb/ert345)
Supplement: Supplementary Data [file supp_ert345_jexbot106898_file001.xls]

## Sheet: Lilium, raw MSMS data, sample 1
Lilium34, Spectrum report created on 03/21/2013
Experiment: Lilium34
	Peak List Generator: unknown
		Version: unknown
		Charge States Calculated: unknown
		Deisotoped: unknown
		Textual Annotation: unknown
	Database Set: 1 Database
		Database Name: the Planta_DCpNC_FD_20130319 database
			Version: unknown
			Taxonomy: All Entries
			Number of Proteins: 2692822
		Does database contain common contaminants?: unknown
	Search Engine Set: 1 Search Engine
		Search Engine: Mascot
			Version: 2.4.1
			Samples: All Samples
			Fragment Tolerance: 0.070 Da (Monoisotopic)
			Parent Tolerance: 15 PPM (Monoisotopic)
			Fixed Modifications:
			Variable Modifications: +16 on M (Oxidation), +57 on C (Carbamidomethyl)
			Database: the Planta_DCpNC_FD_20130319 database (unknown version, 2692822 entries)
			Digestion Enzyme: Trypsin
			Max Missed Cleavages: 1
	Scaffold Version: Scaffold_3.6.5
		Protein Thresholds: 1 peptide : Mascot Ion Score - Mascot Identity > 20, at least 2 peptides : Mascot Ion Score - Mascot Identity > -10
Protein name	Protein accession numbers	Protein molecular weight (Da)	Total number of peptide	Number of unique spectra	Number of total spectra	Percentage sequence coverage	Spectrum name	Peptide sequence	Previous amino acid	Next amino acid	Best Mascot Ion score	Mascot Identity score	Number of enzymatic termini	Fixed modifications identified by spectrum	Variable modifications identified by spectrum	Observed m/z	Actual peptide mass (AMU)	Calculated +1H Peptide Mass (AMU)	Spectrum charge	Actual minus calculated peptide mass (AMU)	Actual minus calculated peptide mass (PPM)	Total Ion Current	Peptide start index	Peptide stop index	Exclusive	Other Proteins	Other spectrum charges	Other variable modifications
hypothetical protein SORBIDRAFT_09g021140 [Sorghum bicolor]	gi|242090613,gi|413949218	87,567.0	2	2	3	0.0217	Cmpd 116, +MSn(603.3082), 13.38 min, X002248FD+LM.mgf	IGPFIESEWK	R	Y	64.7	44.6	2			603.308	1,204.601868	1,205.620246	2	-0.0111	-9.209	20,378.0	130	139	true	gi|413949218	2	none
hypothetical protein SORBIDRAFT_09g021140 [Sorghum bicolor]	gi|242090613,gi|413949218	87,567.0	2	2	3	0.0217	Cmpd 38, +MSn(418.6920), 9.47 min, X002249FD+LM.mgf	SDNEPFK	R	Q	41.1	40.9	2			418.692	835.369	836.379	2	-0.001942	-2.322	46,646.0	157	163	true	gi|413949218
PREDICTED: alpha-galactosidase-like [Vitis vinifera]	gi|225463811,gi|2492782,gi|255569397,gi|297742706,gi|297810941,gi|329741905,gi|329741907,gi|34765755,gi|449458718,gi|449530772,gi|60417424,gi|60417426	40,780.7	2	1	2	0.0543	Cmpd 157, +MSn(564.3146), 12.70 min, X002254FD+LM.mgf	APLLIGcDIR	K	S	33.9	41.3	2		c7: Carbamidomethyl (+57.02)	564.315	1,126.614608	1,127.624411	2	-0.002527	-2.241	28,040.0	247	256	false	gi|2492782,gi|255569397,gi|297742706,gi|297810941,gi|329741905,gi|329741907,gi|34765755,gi|449458718,gi|449530772,gi|60417424,gi|60417426,gi|302753418,gi|302804510	2	c7: Carbamidomethyl (+57.02)
PREDICTED: alpha-galactosidase-like [Vitis vinifera]	gi|225463811,gi|2492782,gi|255569397,gi|297742706,gi|297810941,gi|329741905,gi|329741907,gi|34765755,gi|449458718,gi|449530772,gi|60417424,gi|60417426	40,780.7	2	1	2	0.0543	Cmpd 178, +MSn(580.3182), 13.14 min, X002254FD+LM.mgf	SHFSIWALAK	R	A	53.7	43.5	2			580.318	1,158.621808	1,159.625846	2	0.003238	2.792	11,283.0	237	246	true	gi|2492782,gi|255569397,gi|297742706,gi|297810941,gi|329741905,gi|329741907,gi|34765755,gi|449458718,gi|449530772,gi|60417424,gi|60417426	2	none
PREDICTED: L-ascorbate oxidase homolog [Vitis vinifera]	gi|225428247,gi|449450472,gi|449528130	60,226.9	4	1	2	0.0775	Cmpd 103, +MSn(403.2188), 10.95 min, X002251FD+LM.mgf	AAGGFGGIR	K	I	70.2	44.9	2			403.219	804.423	805.432	2	-0.001382	-1.716	93,665.0	135	143	true	gi|449450472,gi|449528130	2	none
PREDICTED: L-ascorbate oxidase homolog [Vitis vinifera]	gi|225428247,gi|449450472,gi|449528130	60,226.9	4	1	2	0.0775	Cmpd 72, +MSn(402.2133), 10.32 min, X002251FD+LM.mgf	NALLcGR	K	A	47	45.1	2		c5: Carbamidomethyl (+57.02)	402.213	802.412	803.419	2	1.276e-05	0.01588	56,251.0	527	533	false	gi|449450472,gi|449528130,gi|242096730,gi|225447041	2	c5: Carbamidomethyl (+57.02)
PREDICTED: L-ascorbate oxidase homolog [Vitis vinifera]	gi|225428247,gi|449450472,gi|449528130	60,226.9	4	1	2	0.0775	Cmpd 181, +MSn(658.3441), 12.71 min, X002247FD+LM.mgf	QYLGQQFYLR	R	V	77.9	43.8	2			658.344	1,314.673628	1,315.679446	2	0.001458	1.108	11,207.0	501	510	false	gi|449450472,gi|449528130,gi|242096730,gi|225447041	2 | 2 | 2 | 2 | 2	none | none | none | none | none
PREDICTED: L-ascorbate oxidase homolog [Vitis vinifera]	gi|225428247,gi|449450472,gi|449528130	60,226.9	4	1	2	0.0775	Cmpd 246, +MSn(861.4589), 13.39 min, X002251FD+LM.mgf	YAVNSVSFIPADTPLK	R	L	113	42.7	2			861.459	1,720.903228	1,721.910946	2	-0.0004419	-0.2567	68,408.0	366	381	false	gi|449450472,gi|449528130,gi|225447041	2 | 2 | 2 | 2 | 2	none | none | none | none | none
endochitinase precursor [Humulus lupulus]	gi|4960049,gi|584928	33,529.4	2	2	7	0.0348	Cmpd 132, +MSn(392.2111), 10.73 min, X002261FD+LM.mgf	IGFYQR	R	Y	41.7	42.6	2			392.211	782.408	783.415	2	9.806e-05	0.1252	52,102.0	289	294	true	gi|584928	2 | 2 | 2 | 2 | 2	none | none | none | none | none
endochitinase precursor [Humulus lupulus]	gi|4960049,gi|584928	33,529.4	2	2	7	0.0348	Cmpd 11, +MSn(323.1513), 8.45 min, X002260FD+LM.mgf	SYYGR	K	G	23.9	33.6	2			323.151	644.288	645.299	2	-0.003662	-5.675	37,441.0	182	186	true	gi|584928
RecName: Full=Chemocyanin; AltName: Full=Basic blue protein; AltName: Full=Plantacyanin; Flags: Precursor	gi|44887717	12,978.2	4	5	8	0.389	Cmpd 167, +MSn(424.7474), 12.38 min, X002277FD+LM.mgf	AGDVLVFK	R	Y	68.7	42.3	2			424.747	847.48	848.488	2	-0.0002219	-0.2616	19,005.0	56	63	true		2	none
RecName: Full=Chemocyanin; AltName: Full=Basic blue protein; AltName: Full=Plantacyanin; Flags: Precursor	gi|44887717	12,978.2	4	5	8	0.389	Cmpd 142, +MSn(997.9662), 11.85 min, X002277FD+LM.mgf	GTNYFIcSVPGHcQGGLK	R	I	67.3	41.9	2		c7: Carbamidomethyl (+57.02), c13: Carbamidomethyl (+57.02)	997.966	1,993.917948	1,994.921377	2	0.003847	1.929	23,122.0	103	120	true		3 | 3	c7: Carbamidomethyl (+57.02), c13: Carbamidomethyl (+57.02) | c7: Carbamidomethyl (+57.02), c13: Carbamidomethyl (+57.02)
RecName: Full=Chemocyanin; AltName: Full=Basic blue protein; AltName: Full=Plantacyanin; Flags: Precursor	gi|44887717	12,978.2	4	5	8	0.389	Cmpd 70, +MSn(545.3297), 10.52 min, X002277FD+LM.mgf	IAVTAA	K	-	38.3	43.4	2			545.33	544.322	545.329	1	0.0003741	0.6859	32,197.0	121	126	true
RecName: Full=Chemocyanin; AltName: Full=Basic blue protein; AltName: Full=Plantacyanin; Flags: Precursor	gi|44887717	12,978.2	4	5	8	0.389	Cmpd 105, +MSn(886.4554), 11.17 min, X002277FD+LM.mgf	YNPAVHNVVSVPAGGYK	K	S	89.2	43	2			886.455	1,770.896348	1,771.912546	2	-0.008922	-5.035	100400	64	80	true		2	none
hypothetical protein SORBIDRAFT_10g027270 [Sorghum bicolor]	gi|242096730	60,699.4	4	1	2	0.0586	Cmpd 72, +MSn(402.2133), 10.32 min, X002251FD+LM.mgf	NALLcGR	K	A	47	45.1	2		c5: Carbamidomethyl (+57.02)	402.213	802.412	803.419	2	1.276e-05	0.01588	56,251.0	531	537	false	gi|225428247,gi|449450472,gi|449528130,gi|225447041	2	c5: Carbamidomethyl (+57.02)
hypothetical protein SORBIDRAFT_10g027270 [Sorghum bicolor]	gi|242096730	60,699.4	4	1	2	0.0586	Cmpd 181, +MSn(658.3441), 12.71 min, X002247FD+LM.mgf	QYLGQQFYLR	R	V	77.9	43.8	2			658.344	1,314.673628	1,315.679446	2	0.001458	1.108	11,207.0	505	514	false	gi|225428247,gi|449450472,gi|449528130,gi|225447041	2 | 2 | 2 | 2 | 2	none | none | none | none | none
hypothetical protein SORBIDRAFT_10g027270 [Sorghum bicolor]	gi|242096730	60,699.4	4	1	2	0.0586	Cmpd 73, +MSn(371.6919), 10.36 min, X002251FD+LM.mgf	VADFYK	K	I	51.1	39.6	2			371.692	741.369	742.377	2	-0.0005019	-0.6761	52,259.0	386	391	true		2	none
hypothetical protein SORBIDRAFT_10g027270 [Sorghum bicolor]	gi|242096730	60,699.4	4	1	2	0.0586	Cmpd 117, +MSn(540.2665), 11.03 min, X002249FD+LM.mgf	VYSPANSWR	R	D	61.1	43.9	2			540.266	1,078.518388	1,079.526746	2	-0.001082	-1.002	28,976.0	515	523	false	gi|225447041	2 | 2	none | none
PREDICTED: L-ascorbate oxidase homolog [Vitis vinifera]	gi|225447041	60,008.6	6	7	26	0.118	Cmpd 292, +MSn(640.6498), 14.21 min, X002251FD+LM.mgf	DQIGSYFYFPSLAFHK	K	A	96.6	43.5	2			640.65	1,918.927692	1,919.932746	3	0.002222	1.157	203375	118	133	true		3 | 2 | 2 | 2 | 3 | 3 | 3	none | none | none | none | none | none | none
PREDICTED: L-ascorbate oxidase homolog [Vitis vinifera]	gi|225447041	60,008.6	6	7	26	0.118	Cmpd 72, +MSn(402.2133), 10.32 min, X002251FD+LM.mgf	NALLcGR	K	A	47	45.1	2		c5: Carbamidomethyl (+57.02)	402.213	802.412	803.419	2	1.276e-05	0.01588	56,251.0	526	532	true	gi|225428247,gi|449450472,gi|449528130,gi|242096730	2	c5: Carbamidomethyl (+57.02)
PREDICTED: L-ascorbate oxidase homolog [Vitis vinifera]	gi|225447041	60,008.6	6	7	26	0.118	Cmpd 181, +MSn(658.3441), 12.71 min, X002247FD+LM.mgf	QYLGQQFYLR	R	V	77.9	43.8	2			658.344	1,314.673628	1,315.679446	2	0.001458	1.108	11,207.0	500	509	true	gi|225428247,gi|449450472,gi|449528130,gi|242096730	2 | 2 | 2 | 2 | 2	none | none | none | none | none
PREDICTED: L-ascorbate oxidase homolog [Vitis vinifera]	gi|225447041	60,008.6	6	7	26	0.118	Cmpd 19, +MSn(381.6808), 9.05 min, X002249FD+LM.mgf	SENWAR	R	Q	39.8	41.9	2			381.681	761.347	762.353	2	0.001518	1.991	12,121.0	494	499	true
PREDICTED: L-ascorbate oxidase homolog [Vitis vinifera]	gi|225447041	60,008.6	6	7	26	0.118	Cmpd 117, +MSn(540.2665), 11.03 min, X002249FD+LM.mgf	VYSPANSWR	R	D	61.1	43.9	2			540.266	1,078.518388	1,079.526746	2	-0.001082	-1.002	28,976.0	510	518	true	gi|242096730	2 | 2	none | none
PREDICTED: L-ascorbate oxidase homolog [Vitis vinifera]	gi|225447041	60,008.6	6	7	26	0.118	Cmpd 246, +MSn(861.4589), 13.39 min, X002251FD+LM.mgf	YAVNSVSFIPADTPLK	R	L	113	42.7	2			861.459	1,720.903228	1,721.910946	2	-0.0004419	-0.2567	68,408.0	365	380	true	gi|225428247,gi|449450472,gi|449528130	2 | 2 | 2 | 2 | 2	none | none | none | none | none
PREDICTED: probable beta-D-xylosidase 2-like [Brachypodium distachyon]	gi|357130854	82,703.4	3	3	17	0.0411	Cmpd 34, +MSn(700.3260), 9.62 min, X002250FD+LM.mgf	GQETPGEDPAVSGR	R	Y	60.8	41.4	2			700.326	1,398.637488	1,399.645046	2	-0.0002819	-0.2014	18,031.0	166	179	true		2 | 2 | 2 | 2 | 2 | 2	none | none | none | none | none | none
PREDICTED: probable beta-D-xylosidase 2-like [Brachypodium distachyon]	gi|357130854	82,703.4	3	3	17	0.0411	Cmpd 134, +MSn(562.3318), 11.32 min, X002249FD+LM.mgf	LLVNNAAGVPR	R	L	72.8	38.5	2			562.332	1,122.649048	1,123.658246	2	-0.001922	-1.71	19,651.0	66	76	true		2 | 2 | 2 | 2 | 2 | 2 | 2 | 2	none | none | none | none | none | none | none | none
PREDICTED: probable beta-D-xylosidase 2-like [Brachypodium distachyon]	gi|357130854	82,703.4	3	3	17	0.0411	Cmpd 37, +MSn(407.2160), 9.68 min, X002250FD+LM.mgf	YAAAYVR	R	G	45	41.7	2			407.216	812.418	813.425	2	-0.0004419	-0.5433	33,154.0	180	186	true
putative GDSL-like lipase acylhydrolase protein [Linum usitatissimum]	gi|395146563	100,693.6	2	3	9	0.027	Cmpd 230, +MSn(593.6187), 12.93 min, X002258FD+LM.mgf	ANYPPYGIDFPGGPTGR	K	F	75.7	42.8	2			593.619	1,777.834122	1,778.849946	3	-0.008548	-4.805	63,288.0	331	347	true		2 | 2	none | none
putative GDSL-like lipase acylhydrolase protein [Linum usitatissimum]	gi|395146563	100,693.6	2	3	9	0.027	Cmpd 46, +MSn(485.2613), 10.91 min, X002256FD+LM.mgf	ILYNYGAR	K	K	51.2	42.3	2			485.261	968.508	969.515	2	0.0001181	0.1218	12,232.0	483	490	true		2 | 2 | 2 | 2 | 2	none | none | none | none | none
unknown [Picea sitchensis]	gi|116787095,gi|350537827,gi|385203117,gi|61162203	94,588.9	2	1	1	0.029	Cmpd 148, +MSn(690.6356), 11.96 min, X002253FD+LM.mgf	GGTFQNYYMYHGGTNFGR	R	T	40.3	38	2			690.636	2,068.884972	2,069.892346	3	-9.794e-05	-0.04732	19,718.0	288	305	true	gi|350537827,gi|385203117,gi|61162203
unknown [Picea sitchensis]	gi|116787095,gi|350537827,gi|385203117,gi|61162203	94,588.9	2	1	1	0.029	Cmpd 43, +MSn(425.6992), 9.62 min, X002253FD+LM.mgf	TDNEPFK	R	N	49.8	42.2	2			425.699	849.384	850.394	2	-0.003142	-3.695	11,329.0	146	152	false	gi|350537827,gi|385203117,gi|61162203,gi|255543793,gi|356496697,gi|356540789,gi|359474925,gi|57232107,gi|61162201
beta-galactosidase, putative [Ricinus communis]	gi|255543793,gi|356496697,gi|356540789,gi|359474925,gi|57232107,gi|61162201	81,778.2	3	3	5	0.0669	Cmpd 205, +MSn(676.3005), 12.50 min, X002249FD+LM.mgf	GGSFVNYYMYHGGTNFGR	K	T	50.5	38.7	2			676.3	2,025.879522	2,026.886446	3	0.0003521	0.1737	30,867.0	285	302	true	gi|356496697,gi|356540789,gi|359474925,gi|57232107,gi|61162201	3	none
beta-galactosidase, putative [Ricinus communis]	gi|255543793,gi|356496697,gi|356540789,gi|359474925,gi|57232107,gi|61162201	81,778.2	3	3	5	0.0669	Cmpd 329, +MSn(879.0925), 14.16 min, X002249FD+LM.mgf	TAGGPFITTSYDYDAPIDEYGLIR	R	Q	63	42.3	2			879.092	2,634.255612	2,635.256646	3	0.006242	2.369	21,553.0	303	326	true	gi|356496697,gi|356540789,gi|359474925,gi|57232107,gi|61162201	3	none
beta-galactosidase, putative [Ricinus communis]	gi|255543793,gi|356496697,gi|356540789,gi|359474925,gi|57232107,gi|61162201	81,778.2	3	3	5	0.0669	Cmpd 43, +MSn(425.6992), 9.62 min, X002253FD+LM.mgf	TDNEPFK	R	L	49.8	42.2	2			425.699	849.384	850.394	2	-0.003142	-3.695	11,329.0	143	149	true	gi|116787095,gi|350537827,gi|385203117,gi|61162203,gi|356496697,gi|356540789,gi|359474925,gi|57232107,gi|61162201
Os04g0640700 [Oryza sativa Japonica Group]	gi|115460876,gi|18025340,gi|218195682,gi|219887077,gi|222629651,gi|226491558,gi|242077366,gi|32488698,gi|326488213,gi|326489197,gi|326492918,gi|326494302,gi|326513064,gi|356524862,gi|357166259,gi|413919686,gi|413919687,gi|413919688	80,919.9	2	1	3	0.0209	Cmpd 232, +MSn(512.2477), 12.86 min, X002249FD+LM.mgf	LGFFDGDPR	R	K	60.4	44	2			512.248	1,022.480808	1,023.489646	2	-0.001562	-1.526	16,024.0	362	370	true	gi|18025340,gi|218195682,gi|219887077,gi|222629651,gi|226491558,gi|242077366,gi|32488698,gi|326488213,gi|326489197,gi|326492918,gi|326494302,gi|326513064,gi|356524862,gi|357166259,gi|413919686,gi|413919687,gi|413919688	2 | 2	none | none
Os04g0640700 [Oryza sativa Japonica Group]	gi|115460876,gi|18025340,gi|218195682,gi|219887077,gi|222629651,gi|226491558,gi|242077366,gi|32488698,gi|326488213,gi|326489197,gi|326492918,gi|326494302,gi|326513064,gi|356524862,gi|357166259,gi|413919686,gi|413919687,gi|413919688	80,919.9	2	1	3	0.0209	Cmpd 183, +MSn(385.7591), 12.40 min, X002251FD+LM.mgf	QGIVLLK	R	N	36.3	37.6	2			385.759	769.504	770.514	2	-0.002762	-3.585	8,231.00	397	403	false	gi|18025340,gi|218195682,gi|219887077,gi|222629651,gi|226491558,gi|242077366,gi|32488698,gi|326488213,gi|326489197,gi|326492918,gi|326494302,gi|326513064,gi|356524862,gi|357166259,gi|413919686,gi|413919687,gi|413919688,gi|224054312,gi|224070626,gi|255545293,gi|297745522,gi|359481045,gi|359485890,gi|449438167,gi|449479116,gi|74355968
unknown [Picea sitchensis]	gi|116786797,gi|357115552,gi|38202447	68,269.8	2	2	3	0.0349	Cmpd 142, +MSn(500.7918), 11.47 min, X002249FD+LM.mgf	IGAATALEVR	R	A	85.1	43.1	2			500.792	999.569	1,000.578646	2	-0.002302	-2.301	30,639.0	152	161	true	gi|357115552,gi|38202447	2	none
unknown [Picea sitchensis]	gi|116786797,gi|357115552,gi|38202447	68,269.8	2	2	3	0.0349	Cmpd 155, +MSn(651.8210), 11.68 min, X002249FD+LM.mgf	SVDQLPMNVGDK	K	H	50.4	42.5	2			651.821	1,301.627448	1,302.636046	2	-0.001322	-1.015	10,546.0	598	609	true	gi|357115552,gi|38202447
laccase [Picea abies]	gi|410026613	62,811.1	3	3	5	0.0714	Cmpd 99, +MSn(437.2433), 10.65 min, X002249FD+LM.mgf	AGETNLLR	K	I	84.8	45.3	2			437.243	872.472	873.479	2	0.0004381	0.5015	52,840.0	225	232	true
laccase [Picea abies]	gi|410026613	62,811.1	3	3	5	0.0714	Cmpd 78, +MSn(544.7814), 12.76 min, X002248FD+LM.mgf	FNLVDPPMR	K	N	52.6	43.6	2			544.781	1,087.548368	1,088.555846	2	-0.0002019	-0.1855	21,372.0	503	511	true		2	none
laccase [Picea abies]	gi|410026613	62,811.1	3	3	5	0.0714	Cmpd 225, +MSn(910.4329), 12.76 min, X002249FD+LM.mgf	TAWADGPEFVTQcPIRPGGSYTYR	R	F	74.4	41.9	2		c13: Carbamidomethyl (+57.02)	910.433	2,728.276962	2,729.277911	3	0.006327	2.318	66,872.0	100	123	true		3	c13: Carbamidomethyl (+57.02)
predicted protein [Populus trichocarpa]	gi|224054312,gi|224070626,gi|255545293,gi|297745522,gi|359481045,gi|359485890,gi|449438167,gi|449479116,gi|74355968	79,511.1	3	3	5	0.0445	Cmpd 114, +MSn(729.3610), 11.38 min, X002247FD+LM.mgf	GQETPGEDPLLSSK	R	Y	56.5	43.4	2			729.361	1,456.707468	1,457.712146	2	0.002598	1.782	7,775.00	145	158	true	gi|224070626,gi|255545293,gi|297745522,gi|359481045,gi|359485890,gi|449438167,gi|449479116,gi|74355968	2 | 2	none | none
predicted protein [Populus trichocarpa]	gi|224054312,gi|224070626,gi|255545293,gi|297745522,gi|359481045,gi|359485890,gi|449438167,gi|449479116,gi|74355968	79,511.1	3	3	5	0.0445	Cmpd 183, +MSn(385.7591), 12.40 min, X002251FD+LM.mgf	QGIVLLK	R	N	36.3	37.6	2			385.759	769.504	770.514	2	-0.002762	-3.585	8,231.00	374	380	true	gi|115460876,gi|18025340,gi|218195682,gi|219887077,gi|222629651,gi|226491558,gi|242077366,gi|32488698,gi|326488213,gi|326489197,gi|326492918,gi|326494302,gi|326513064,gi|356524862,gi|357166259,gi|413919686,gi|413919687,gi|413919688,gi|224070626,gi|255545293,gi|297745522,gi|359481045,gi|359485890,gi|449438167,gi|449479116,gi|74355968
predicted protein [Populus trichocarpa]	gi|224054312,gi|224070626,gi|255545293,gi|297745522,gi|359481045,gi|359485890,gi|449438167,gi|449479116,gi|74355968	79,511.1	3	3	5	0.0445	Cmpd 103, +MSn(685.8069), 10.72 min, X002249FD+LM.mgf	TMIGNYEGTPcK	K	Y	65.2	41.3	2		c11: Carbamidomethyl (+57.02)	685.807	1,369.599268	1,370.608111	2	-0.001567	-1.143	5,305.00	408	419	true	gi|224070626,gi|255545293,gi|297745522,gi|359481045,gi|359485890,gi|449438167,gi|449479116,gi|74355968
PREDICTED: probable inactive purple acid phosphatase 27-like, partial [Solanum lycopersicum]	gi|460366588	69,320.4	2	2	4	0.037	Cmpd 155, +MSn(501.2414), 11.90 min, X002251FD+LM.mgf	FLAYGDMGK	R	A	50.9	40.7	2			501.241	1,000.468228	1,001.476246	2	-0.0007419	-0.7408	15,068.0	314	322	true		2	none
PREDICTED: probable inactive purple acid phosphatase 27-like, partial [Solanum lycopersicum]	gi|460366588	69,320.4	2	2	4	0.037	Cmpd 146, +MSn(557.2844), 12.32 min, X002250FD+LM.mgf	VDLALFGHVHNYER	K	T	71.3	43.2	2			557.284	1,668.831522	1,669.844546	3	-0.005748	-3.442	33,014.0	515	528	true		3	none
VXH-C [Vasconcellea x heilbornii]	gi|113120273,gi|15145801,gi|312100382,gi|386648112,gi|386648114,gi|59798094	32,220.1	1	1	4	0.0496	Cmpd 176, +MSn(845.9208), 12.62 min, X002255FD+LM.mgf	LISLSEQELLDcDR	K	R	63.5	43.3	2		c12: Carbamidomethyl (+57.02)	845.921	1,689.827108	1,690.831911	2	0.002473	1.462	45,542.0	179	192	true	gi|15145801,gi|312100382,gi|386648112,gi|386648114,gi|59798094	2 | 2 | 2	c12: Carbamidomethyl (+57.02) | c12: Carbamidomethyl (+57.02) | c12: Carbamidomethyl (+57.02)
MAP3K-like protein kinase, putative, expressed [Oryza sativa Japonica Group]	gi|108708810,gi|115453527	40,840.0	1	1	4	0.0212	Cmpd 199, +MSn(474.7958), 13.51 min, X002254FD+LM.mgf	LLVFTSIR	R	S	57	35.4	2			474.796	947.577	948.588	2	-0.003342	-3.523	71,503.0	221	228	true	gi|115453527	2 | 2 | 2	none | none | none
PREDICTED: pectinesterase 2-like isoform 1 [Vitis vinifera]	gi|225466087,gi|359490196	54,817.2	1	1	1	0.0283	Cmpd 32, +MSn(718.3627), 10.61 min, X002256FD+LM.mgf	ANLVVAQDGSGNYK	K	T	67.5	43.9	2			718.363	1,434.710948	1,435.717646	2	0.0005781	0.4026	9,477.00	181	194	true	gi|359490196
hypothetical protein OsI_03729 [Oryza sativa Indica Group]	gi|125527701,gi|125572019	39,606.0	1	2	3	0.0551	Cmpd 340, +MSn(1221.1122), 14.47 min, X002258FD+LM.mgf	QYTPEQYADVLINQYAQQLR	R	T	67.3	42.9	2			1,221.112130	2,440.209708	2,441.209746	2	0.007238	2.965	26,490.0	185	204	true	gi|125572019	3 | 2	none | none
PREDICTED: GDSL esterase/lipase At5g45670 [Vitis vinifera]	gi|225462452,gi|255562572	40,230.7	1	2	3	0.0466	Cmpd 248, +MSn(1024.4789), 12.52 min, X002259FD+LM.mgf	NNGQITcLPFQTPcQNR	R	N	67.4	41.7	2		c7: Carbamidomethyl (+57.02), c14: Carbamidomethyl (+57.02)	1,024.478870	2,046.943188	2,047.943877	2	0.006587	3.217	38,747.0	306	322	true	gi|255562572	3 | 2	c7: Carbamidomethyl (+57.02), c14: Carbamidomethyl (+57.02) | c7: Carbamidomethyl (+57.02), c14: Carbamidomethyl (+57.02)
PREDICTED: chitinase 2-like [Cucumis sativus]	gi|449461029,gi|449521882	38,811.4	1	1	2	0.0376	Cmpd 228, +MSn(737.8700), 13.02 min, X002265FD+LM.mgf	LHGIFVWSADDSK	K	K	69.3	43.5	2			737.87	1,473.725428	1,474.732646	2	5.806e-05	0.03937	27,953.0	316	328	true	gi|449521882	2	none
PREDICTED: laccase-5-like [Solanum lycopersicum]	gi|460390956	63,252.6	2	2	4	0.0628	Cmpd 120, +MSn(654.8804), 13.43 min, X002248FD+LM.mgf	ATVYGALIIYPK	R	E	65.4	40	2			654.88	1,307.746228	1,308.756346	2	-0.002842	-2.171	22,513.0	140	151	true		2	none
PREDICTED: laccase-5-like [Solanum lycopersicum]	gi|460390956	63,252.6	2	2	4	0.0628	Cmpd 227, +MSn(915.1040), 12.78 min, X002249FD+LM.mgf	TAWADGPEFITQcPIRPGGSYTYR	R	F	53	42.1	2		c13: Carbamidomethyl (+57.02)	915.104	2,742.290232	2,743.293611	3	0.003897	1.42	245309	96	119	true		3	c13: Carbamidomethyl (+57.02)
hypothetical protein VITISV_000962 [Vitis vinifera]	gi|147810310,gi|225463809,gi|433802364	42,834.6	1	1	2	0.0281	Cmpd 195, +MSn(679.8373), 13.45 min, X002254FD+LM.mgf	TFASWEVDYLK	K	Y	71	43.5	2			679.837	1,357.660048	1,358.662746	2	0.004578	3.37	17,325.0	147	157	true	gi|225463809,gi|433802364	2	none
xylosidase [Arabidopsis thaliana]	gi|110737298,gi|157041199,gi|183579871,gi|224099193,gi|224111912,gi|255556320,gi|297795695,gi|298364130,gi|356529243,gi|356556038,gi|357449039,gi|449466797,gi|449527525,gi|65736613,gi|75262458,gi|86553064	33,840.8	1	2	3	0.0495	Cmpd 160, +MSn(613.6095), 12.02 min, X002251FD+LM.mgf	HYTAYDLDNWNGVDR	K	F	71.6	39.8	2			613.609	1,837.806582	1,838.809346	3	0.004512	2.454	64,008.0	214	228	true	gi|157041199,gi|183579871,gi|224099193,gi|224111912,gi|255556320,gi|297795695,gi|298364130,gi|356529243,gi|356556038,gi|357449039,gi|449466797,gi|449527525,gi|65736613,gi|75262458,gi|86553064	2 | 3	none | none
hypothetical protein SELMODRAFT_153081 [Selaginella moellendorffii]	gi|302794672	43,303.3	1	1	2	0.0277	Cmpd 173, +MSn(586.3305), 12.41 min, X002253FD+LM.mgf	VGEEVEIVGLK	K	E	76.8	42.7	2			586.331	1,170.646488	1,171.657046	2	-0.003282	-2.801	11,830.0	239	249	true		2	none
lipid transfer protein precursor [Lilium formosanum]	gi|227438111,gi|359308052,gi|380039446,gi|380039449,gi|380039451	11,630.9	1	1	1	0.177	Cmpd 257, +MSn(953.0636), 14.03 min, X002277FD+LM.mgf	SLVNPSLGLNAAIVAGIPAK	K	C	66.6	32.5	2			953.064	1,904.112688	1,905.116946	2	0.003018	1.584	6,830.00	75	94	true	gi|359308052,gi|380039446,gi|380039449,gi|380039451
hypothetical protein OsI_03598 [Oryza sativa Indica Group]	gi|125527577,gi|125571895	39,084.3	1	1	8	0.0275	Cmpd 134, +MSn(588.8218), 13.10 min, X002256FD+LM.mgf	IDSAIQIFNR	R	R	78.1	43.7	2			588.822	1,175.629048	1,176.637246	2	-0.0009219	-0.7835	13,503.0	244	253	true	gi|125571895	2 | 2 | 2 | 2 | 2 | 2 | 2	none | none | none | none | none | none | none
hypothetical protein SELMODRAFT_163627 [Selaginella moellendorffii]	gi|302753418,gi|302804510	44,964.5	2	2	4	0.0569	Cmpd 157, +MSn(564.3146), 12.70 min, X002254FD+LM.mgf	APLLIGcDIR	K	S	33.9	41.3	2		c7: Carbamidomethyl (+57.02)	564.315	1,126.614608	1,127.624411	2	-0.002527	-2.241	28,040.0	281	290	true	gi|225463811,gi|2492782,gi|255569397,gi|297742706,gi|297810941,gi|329741905,gi|329741907,gi|34765755,gi|449458718,gi|449530772,gi|60417424,gi|60417426,gi|302804510	2	c7: Carbamidomethyl (+57.02)
hypothetical protein SELMODRAFT_163627 [Selaginella moellendorffii]	gi|302753418,gi|302804510	44,964.5	2	2	4	0.0569	Cmpd 165, +MSn(807.8488), 12.42 min, X002255FD+LM.mgf	YINLDDcWADSSR	R	D	68.3	37.8	2		c7: Carbamidomethyl (+57.02)	807.849	1,613.682928	1,614.685411	2	0.004793	2.968	13,002.0	86	98	true	gi|302804510	2	c7: Carbamidomethyl (+57.02)
predicted protein [Populus trichocarpa]	gi|224058441,gi|224071986,gi|224151097	52,627.2	1	1	3	0.0291	Cmpd 127, +MSn(731.8549), 11.22 min, X002249FD+LM.mgf	AEDITAIDSESGVR	R	I	80.1	43.3	2			731.855	1,461.695328	1,462.702146	2	0.0004581	0.3132	13,239.0	314	327	true	gi|224071986,gi|224151097	2 | 2	none | none
predicted protein [Populus trichocarpa]	gi|224091669	40,238.1	2	2	5	0.0324	Cmpd 157, +MSn(669.3759), 12.28 min, X002255FD+LM.mgf	KSFIDSSITLAR	R	S	69.7	41	2			669.376	1,336.737328	1,337.742446	2	0.002158	1.613	20,294.0	117	128	true		2	none
predicted protein [Populus trichocarpa]	gi|224091669	40,238.1	2	2	5	0.0324	Cmpd 170, +MSn(605.3272), 12.96 min, X002254FD+LM.mgf	SFIDSSITLAR	K	S	71.4	43	2			605.327	1,208.639908	1,209.647446	2	-0.0002619	-0.2165	63,987.0	118	128	true		2 | 2	none | none
predicted protein [Populus trichocarpa]	gi|224077748,gi|224120648,gi|225451800,gi|242035471,gi|255541988,gi|255580350,gi|356567107,gi|356567109,gi|356573555,gi|357487759,gi|413955448,gi|413955449	40,355.2	1	1	5	0.0304	Cmpd 185, +MSn(688.3373), 13.25 min, X002254FD+LM.mgf	WANFVAVDYYK	R	R	80.4	42.9	2			688.337	1,374.660168	1,375.668046	2	-0.0006019	-0.4376	25,569.0	317	327	true	gi|224120648,gi|225451800,gi|242035471,gi|255541988,gi|255580350,gi|356567107,gi|356567109,gi|356573555,gi|357487759,gi|413955448,gi|413955449	2 | 2 | 2 | 2	none | none | none | none
RecName: Full=Mannosylglycoprotein endo-beta-mannosidase; Short=Endo-beta-mannosidase; Contains: RecName: Full=Mannosylglycoprotein endo-beta-mannosidase 31 kDa subunit; Contains: RecName: Full=Mannosylglycoprotein endo-beta-mannosidase 28 kDa subunit; Contains: RecName: Full=Mannosylglycoprotein endo-beta-mannosidase 42 kDa subunit	gi|148887371	108,183.2	1	1	2	0.0105	Cmpd 120, +MSn(549.3323), 12.02 min, X002252FD+LM.mgf	VIENVLVSPK	K	K	80.6	42.8	2			549.332	1,096.650108	1,097.656546	2	0.0008381	0.7635	6,942.00	734	743	true		2	none
cysteine protease, putative [Ricinus communis]	gi|255563110,gi|255564908,gi|255564910,gi|40806498	38,115.8	1	1	4	0.0407	Cmpd 184, +MSn(814.3606), 12.69 min, X002255FD+LM.mgf	NSWGTSWGEDGYIR	K	M	85.6	39.9	2			814.361	1,626.706668	1,627.713646	2	0.0002981	0.1831	29,492.0	308	321	true	gi|255564908,gi|255564910,gi|40806498	2 | 2 | 2	none | none | none
stigma/stylar cysteine-rich adhesin [Lilium longiflorum]	gi|359268819,gi|359308050,gi|44888335	11,616.9	1	2	4	0.177	Cmpd 254, +MSn(946.0549), 13.98 min, X002277FD+LM.mgf	SLVNPSLGLNAAIVAGIPGK	K	C	109	33.7	2			946.055	1,890.095328	1,891.101346	2	0.001258	0.6653	11,469.0	75	94	true	gi|359308050,gi|44888335	2 | 3 | 3	none | none | none

## Sheet: Lilium, raw MSMS data, sample 2
Lilium56, Spectrum report created on 03/21/2013
Experiment: Lilium56
	Peak List Generator: unknown
		Version: unknown
		Charge States Calculated: unknown
		Deisotoped: unknown
		Textual Annotation: unknown
	Database Set: 1 Database
		Database Name: the Planta_DCpNC_FD_20130319 database
			Version: unknown
			Taxonomy: All Entries
			Number of Proteins: 2692822
		Does database contain common contaminants?: unknown
	Search Engine Set: 1 Search Engine
		Search Engine: Mascot
			Version: 2.4.1
			Samples: All Samples
			Fragment Tolerance: 0.070 Da (Monoisotopic)
			Parent Tolerance: 15 PPM (Monoisotopic)
			Fixed Modifications:
			Variable Modifications: +16 on M (Oxidation), +57 on C (Carbamidomethyl)
			Database: the Planta_DCpNC_FD_20130319 database (unknown version, 2692822 entries)
			Digestion Enzyme: Trypsin
			Max Missed Cleavages: 1
	Scaffold Version: Scaffold_3.6.5
		Protein Thresholds: 1 peptide : Mascot Ion Score - Mascot Identity > 20, at least 2 peptides : Mascot Ion Score - Mascot Identity > -10
Protein name	Protein accession numbers	Protein molecular weight (Da)	Total number of peptide	Number of unique spectra	Number of total spectra	Percentage sequence coverage	Spectrum name	Peptide sequence	Previous amino acid	Next amino acid	Best Mascot Ion score	Mascot Identity score	Number of enzymatic termini	Fixed modifications identified by spectrum	Variable modifications identified by spectrum	Observed m/z	Actual peptide mass (AMU)	Calculated +1H Peptide Mass (AMU)	Spectrum charge	Actual minus calculated peptide mass (AMU)	Actual minus calculated peptide mass (PPM)	Total Ion Current	Peptide start index	Peptide stop index	Exclusive	Other Proteins	Other spectrum charges	Other variable modifications
PREDICTED: probable beta-D-xylosidase 2-like [Brachypodium distachyon]	gi|357130854	82,703.4	3	3	44	0.0411	Cmpd 172, +MSn(700.3272), 12.83 min, X002686FD+LM.mgf	GQETPGEDPAVSGR	R	Y	60.9	41.7	2			700.327	1,398.639908	1,399.645046	2	0.002138	1.528	23,458.0	166	179	true		2 | 2 | 2 | 2 | 2 | 2 | 2 | 2 | 2 | 2 | 2	none | none | none | none | none | none | none | none | none | none | none
PREDICTED: probable beta-D-xylosidase 2-like [Brachypodium distachyon]	gi|357130854	82,703.4	3	3	44	0.0411	Cmpd 237, +MSn(562.3333), 18.94 min, X002693FD+LM.mgf	LLVNNAAGVPR	R	L	69.2	38.4	2			562.333	1,122.652068	1,123.658246	2	0.001098	0.9772	11,005.0	66	76	true		2 | 2 | 2 | 2 | 2 | 2 | 2 | 2 | 2 | 2 | 2 | 2 | 2 | 2 | 2 | 2 | 2 | 2 | 2 | 2 | 2 | 2 | 2	none | none | none | none | none | none | none | none | none | none | none | none | none | none | none | none | none | none | none | none | none | none | none
PREDICTED: probable beta-D-xylosidase 2-like [Brachypodium distachyon]	gi|357130854	82,703.4	3	3	44	0.0411	Cmpd 118, +MSn(407.2162), 12.53 min, X002663FD+LM.mgf	YAAAYVR	R	G	58.5	41.7	2			407.216	812.418	813.425	2	-0.0001219	-0.1499	67,446.0	180	186	true		2 | 2 | 2 | 2 | 2 | 2 | 2	none | none | none | none | none | none | none
multicopper oxidase, putative [Ricinus communis]	gi|255554849	61,410.7	6	1	1	0.085	Cmpd 244, +MSn(403.2191), 16.44 min, X002664FD+LM.mgf	AAGGFGGIR	K	V	64.7	45	2			403.219	804.424	805.432	2	-0.0006819	-0.8467	106484	134	142	false	gi|225428247,gi|147859189,gi|225459808	2 | 2 | 2 | 2	none | none | none | none
multicopper oxidase, putative [Ricinus communis]	gi|255554849	61,410.7	6	1	1	0.085	Cmpd 443, +MSn(558.2935), 22.46 min, X002665FD+LM.mgf	DYYIVVSTR	K	F	45	43.1	2			558.294	1,114.572488	1,115.573146	2	0.006618	5.932	8,620.00	271	279	true	gi|357480333
multicopper oxidase, putative [Ricinus communis]	gi|255554849	61,410.7	6	1	1	0.085	Cmpd 332, +MSn(378.6999), 18.37 min, X002664FD+LM.mgf	LADYFK	K	I	35.9	39.9	2			378.7	755.385	756.393	2	-0.0003219	-0.4256	13,296.0	381	386	false	gi|225428247,gi|460395816,gi|225447041
multicopper oxidase, putative [Ricinus communis]	gi|255554849	61,410.7	6	1	1	0.085	Cmpd 103, +MSn(402.2131), 14.11 min, X002665FD+LM.mgf	NALLcGR	R	A	53.3	45.1	2		c5: Carbamidomethyl (+57.02)	402.213	802.412	803.419	2	-0.0003872	-0.482	12,433.0	526	532	false	gi|225428247,gi|225447041,gi|357480333,gi|242096730	2 | 2 | 2 | 2	c5: Carbamidomethyl (+57.02) | c5: Carbamidomethyl (+57.02) | c5: Carbamidomethyl (+57.02) | c5: Carbamidomethyl (+57.02)
multicopper oxidase, putative [Ricinus communis]	gi|255554849	61,410.7	6	1	1	0.085	Cmpd 33, +MSn(381.6780), 10.16 min, X002659FD+LM.mgf	SENWAR	R	Q	39.3	41	2			381.678	761.341	762.353	2	-0.004162	-5.459	9,578.00	494	499	false	gi|460395816,gi|225447041,gi|224064972	2 | 2	none | none
multicopper oxidase, putative [Ricinus communis]	gi|255554849	61,410.7	6	1	1	0.085	Cmpd 367, +MSn(540.2673), 17.90 min, X002660FD+LM.mgf	VYSPANSWR	R	D	59.9	43.9	2			540.267	1,078.519988	1,079.526746	2	0.0005181	0.4799	16,326.0	510	518	false	gi|225447041,gi|224064972,gi|242096730	2 | 2 | 2 | 2 | 2 | 2 | 2 | 2 | 2 | 2 | 2	none | none | none | none | none | none | none | none | none | none | none
PREDICTED: L-ascorbate oxidase homolog [Vitis vinifera]	gi|225428247	60,226.9	6	1	5	0.101	Cmpd 244, +MSn(403.2191), 16.44 min, X002664FD+LM.mgf	AAGGFGGIR	K	I	64.7	45	2			403.219	804.424	805.432	2	-0.0006819	-0.8467	106484	135	143	true	gi|255554849,gi|147859189,gi|225459808	2 | 2 | 2 | 2	none | none | none | none
PREDICTED: L-ascorbate oxidase homolog [Vitis vinifera]	gi|225428247	60,226.9	6	1	5	0.101	Cmpd 262, +MSn(431.2212), 16.80 min, X002664FD+LM.mgf	DEYPIPK	R	N	40.7	44.5	2			431.221	860.428	861.435	2	-0.0002819	-0.3273	11,935.0	520	526	false	gi|225447041
PREDICTED: L-ascorbate oxidase homolog [Vitis vinifera]	gi|225428247	60,226.9	6	1	5	0.101	Cmpd 332, +MSn(378.6999), 18.37 min, X002664FD+LM.mgf	LADYFK	K	I	35.9	39.9	2			378.7	755.385	756.393	2	-0.0003219	-0.4256	13,296.0	382	387	false	gi|255554849,gi|460395816,gi|225447041
PREDICTED: L-ascorbate oxidase homolog [Vitis vinifera]	gi|225428247	60,226.9	6	1	5	0.101	Cmpd 103, +MSn(402.2131), 14.11 min, X002665FD+LM.mgf	NALLcGR	K	A	53.3	45.1	2		c5: Carbamidomethyl (+57.02)	402.213	802.412	803.419	2	-0.0003872	-0.482	12,433.0	527	533	false	gi|255554849,gi|225447041,gi|357480333,gi|242096730	2 | 2 | 2 | 2	c5: Carbamidomethyl (+57.02) | c5: Carbamidomethyl (+57.02) | c5: Carbamidomethyl (+57.02) | c5: Carbamidomethyl (+57.02)
PREDICTED: L-ascorbate oxidase homolog [Vitis vinifera]	gi|225428247	60,226.9	6	1	5	0.101	Cmpd 676, +MSn(658.3440), 24.25 min, X002660FD+LM.mgf	QYLGQQFYLR	R	V	73.3	43.5	2			658.344	1,314.673428	1,315.679446	2	0.001258	0.9562	49,563.0	501	510	false	gi|460395816,gi|225447041,gi|357480333,gi|224064972,gi|242096730,gi|147859189,gi|225459808	2 | 2 | 2 | 2 | 2 | 2 | 2 | 2 | 2 | 2 | 2 | 2 | 2	none | none | none | none | none | none | none | none | none | none | none | none | none
PREDICTED: L-ascorbate oxidase homolog [Vitis vinifera]	gi|225428247	60,226.9	6	1	5	0.101	Cmpd 842, +MSn(861.4568), 27.72 min, X002663FD+LM.mgf	YAVNSVSFIPADTPLK	R	L	89.6	42.9	2			861.457	1,720.899208	1,721.910946	2	-0.004462	-2.591	27,420.0	366	381	false	gi|460395816,gi|225447041,gi|224064972	2 | 2 | 2 | 2 | 2 | 3 | 2 | 3 | 2 | 3 | 3	none | none | none | none | none | none | none | none | none | none | none
PREDICTED: uncharacterized protein LOC100812299 [Glycine max]	gi|356531665,gi|357471009,gi|358249172,gi|359806626	40,218.0	2	1	1	0.0545	Cmpd 528, +MSn(474.5659), 23.17 min, X002673FD+LM.mgf	ITFYSSFYHTR	R	I	46.5	43.1	2			474.566	1,420.675722	1,421.684746	3	-0.001748	-1.229	7,072.00	336	346	true	gi|357471009,gi|358249172,gi|359806626
PREDICTED: uncharacterized protein LOC100812299 [Glycine max]	gi|356531665,gi|357471009,gi|358249172,gi|359806626	40,218.0	2	1	1	0.0545	Cmpd 125, +MSn(546.2631), 13.59 min, X002673FD+LM.mgf	TcAQDEVLR	R	I	55	42.8	2		c2: Carbamidomethyl (+57.02)	546.263	1,090.511528	1,091.515111	2	0.003693	3.383	8,247.00	118	126	false	gi|357471009,gi|358249172,gi|359806626,gi|18398135,gi|224087006,gi|224090129,gi|224138058,gi|225450055,gi|297829370,gi|42572317	2 | 2	c2: Carbamidomethyl (+57.02) | c2: Carbamidomethyl (+57.02)
PREDICTED: beta-galactosidase 1-like [Glycine max]	gi|356550446,gi|356556730	93,308.1	5	3	4	0.0678	Cmpd 132, +MSn(436.7509), 12.57 min, X002655FD+LM.mgf	AITINGQR	K	R	44.9	48.6	2			436.751	871.487	872.495	2	-0.0005219	-0.5982	55,497.0	36	43	false	gi|356556730,gi|33521214
PREDICTED: beta-galactosidase 1-like [Glycine max]	gi|356550446,gi|356556730	93,308.1	5	3	4	0.0678	Cmpd 358, +MSn(359.7108), 19.28 min, X002673FD+LM.mgf	IVDLMK	K	A	40.7	44	2			359.711	717.407	718.417	2	-0.002702	-3.761	8,484.00	161	166	true	gi|356556730	2 | 2	none | m5: Oxidation (+15.99)
PREDICTED: beta-galactosidase 1-like [Glycine max]	gi|356550446,gi|356556730	93,308.1	5	3	4	0.0678	Cmpd 724, +MSn(722.8618), 27.37 min, X002673FD+LM.mgf	STPEMWPDLIQK	R	A	44.9	43.5	2			722.862	1,443.709068	1,444.714346	2	0.001998	1.383	19,012.0	56	67	false	gi|356556730,gi|460392491,gi|61162203,gi|225444920,gi|297738667,gi|114217395,gi|33521214,gi|326497687,gi|357124047,gi|357124049,gi|12583687,gi|448278449,gi|84579369
PREDICTED: beta-galactosidase 1-like [Glycine max]	gi|356550446,gi|356556730	93,308.1	5	3	4	0.0678	Cmpd 1093, +MSn(869.0881), 30.48 min, X002659FD+LM.mgf	TAGGPFIATSYDYDAPLDEYGLLR	R	Q	64	42.5	2			869.088	2,604.242472	2,605.246046	3	0.003702	1.421	29,805.0	305	328	true	gi|356556730,gi|222618730,gi|75272679,gi|326497687,gi|357124047,gi|357124049,gi|449489943
PREDICTED: beta-galactosidase 1-like [Glycine max]	gi|356550446,gi|356556730	93,308.1	5	3	4	0.0678	Cmpd 86, +MSn(425.7000), 11.41 min, X002655FD+LM.mgf	TDNEPFK	R	V	47.2	42.2	2			425.7	849.385	850.394	2	-0.001642	-1.931	5,788.00	145	151	false	gi|356556730,gi|62869849,gi|326506982,gi|326517964,gi|326534200,gi|357113057,gi|61162203,gi|114217395,gi|33521214,gi|222618730,gi|75272679,gi|12583687,gi|448278449,gi|84579369,gi|255543793,gi|152013367,gi|29029060,gi|297842521	2 | 2 | 2 | 2	none | none | none | none
hypothetical protein ZEAMMB73_549956 [Zea mays]	gi|413933068	67,390.3	2	1	2	0.0351	Cmpd 428, +MSn(500.7923), 19.17 min, X002660FD+LM.mgf	IGAATALEVR	R	A	79.3	43.1	2			500.792	999.57	1,000.578646	2	-0.001362	-1.361	41,496.0	149	158	false	gi|225423533,gi|116786797,gi|46091271	2 | 2 | 2	none | none | none
hypothetical protein ZEAMMB73_549956 [Zea mays]	gi|413933068	67,390.3	2	1	2	0.0351	Cmpd 828, +MSn(615.8697), 26.90 min, X002660FD+LM.mgf	ITVGTTLLDAVK	R	A	85.9	38	2			615.87	1,229.724808	1,230.730646	2	0.001438	1.168	12,886.0	462	473	true		2	none
unknown [Medicago truncatula]	gi|217070782,gi|297792459,gi|357476949,gi|75170645	31,058.8	2	4	8	0.0939	Cmpd 357, +MSn(722.3888), 21.62 min, X002654FD+LM.mgf	VHNVGISTSLNFR	R	I	64.2	43.7	2			722.389	1,442.762988	1,443.770246	2	1.806e-05	0.01251	20,819.0	41	53	true	gi|297792459,gi|357476949,gi|75170645	2 | 3	none | none
unknown [Medicago truncatula]	gi|217070782,gi|297792459,gi|357476949,gi|75170645	31,058.8	2	4	8	0.0939	Cmpd 417, +MSn(687.8730), 19.01 min, X002655FD+LM.mgf	VTGVGILHYSNSK	R	G	79.8	44	2			687.873	1,373.731368	1,374.737646	2	0.0009981	0.726	20,858.0	116	128	true	gi|297792459,gi|357476949,gi|75170645	3 | 3 | 2 | 3	none | none | none | none
putative purple acid phosphatase [Arabidopsis thaliana]	gi|56788343,gi|75249765	54,852.3	2	2	3	0.0674	Cmpd 481, +MSn(729.3391), 22.21 min, X002670FD+LM.mgf	FTEPQPDYSAFR	R	E	38.4	41.3	2			729.339	1,456.663548	1,457.669646	2	0.001178	0.8082	9,023.00	398	409	true	gi|75249765
putative purple acid phosphatase [Arabidopsis thaliana]	gi|56788343,gi|75249765	54,852.3	2	2	3	0.0674	Cmpd 417, +MSn(980.9902), 22.61 min, X002669FD+LM.mgf	SAPVYITVGDGGNQEGLAGR	K	F	59.1	43.7	2			980.99	1,959.965748	1,960.972546	2	0.0004781	0.2438	5,829.00	378	397	true	gi|75249765	2	none
PREDICTED: L-ascorbate oxidase homolog [Solanum lycopersicum]	gi|460395816	60,510.4	5	1	3	0.103	Cmpd 332, +MSn(378.6999), 18.37 min, X002664FD+LM.mgf	LADYFK	K	I	35.9	39.9	2			378.7	755.385	756.393	2	-0.0003219	-0.4256	13,296.0	383	388	false	gi|255554849,gi|225428247,gi|225447041
PREDICTED: L-ascorbate oxidase homolog [Solanum lycopersicum]	gi|460395816	60,510.4	5	1	3	0.103	Cmpd 676, +MSn(658.3440), 24.25 min, X002660FD+LM.mgf	QYLGQQFYLR	R	V	73.3	43.5	2			658.344	1,314.673428	1,315.679446	2	0.001258	0.9562	49,563.0	502	511	false	gi|225428247,gi|225447041,gi|357480333,gi|224064972,gi|242096730,gi|147859189,gi|225459808	2 | 2 | 2 | 2 | 2 | 2 | 2 | 2 | 2 | 2 | 2 | 2 | 2	none | none | none | none | none | none | none | none | none | none | none | none | none
PREDICTED: L-ascorbate oxidase homolog [Solanum lycopersicum]	gi|460395816	60,510.4	5	1	3	0.103	Cmpd 33, +MSn(381.6780), 10.16 min, X002659FD+LM.mgf	SENWAR	R	Q	39.3	41	2			381.678	761.341	762.353	2	-0.004162	-5.459	9,578.00	496	501	false	gi|255554849,gi|225447041,gi|224064972	2 | 2	none | none
PREDICTED: L-ascorbate oxidase homolog [Solanum lycopersicum]	gi|460395816	60,510.4	5	1	3	0.103	Cmpd 1204, +MSn(723.0203), 33.66 min, X002660FD+LM.mgf	SWTALYMPLDNVGMWNIR	R	S	60.3	42.5	2			723.02	2,166.039162	2,167.046446	3	-7.942e-06	-0.003665	10,948.0	478	495	true		3 | 3	none | none
PREDICTED: L-ascorbate oxidase homolog [Solanum lycopersicum]	gi|460395816	60,510.4	5	1	3	0.103	Cmpd 842, +MSn(861.4568), 27.72 min, X002663FD+LM.mgf	YAVNSVSFIPADTPLK	R	L	89.6	42.9	2			861.457	1,720.899208	1,721.910946	2	-0.004462	-2.591	27,420.0	367	382	false	gi|225428247,gi|225447041,gi|224064972	2 | 2 | 2 | 2 | 2 | 3 | 2 | 3 | 2 | 3 | 3	none | none | none | none | none | none | none | none | none | none | none
beta-galactosidase, partial [Carica papaya]	gi|62869849	29,089.4	3	1	1	0.152	Cmpd 569, +MSn(1021.9452), 22.19 min, X002655FD+LM.mgf	GGSFVNYYmYHGGTNFGR	K	T	56	38.1	2		m9: Oxidation (+15.99)	1,021.945200	2,041.875848	2,042.881361	2	0.001763	0.863	22,235.0	143	160	false	gi|222618730,gi|75272679,gi|255543793	2 | 3 | 2 | 3 | 3 | 3 | 2 | 3 | 3	none | none | none | none | none | m9: Oxidation (+15.99) | none | m9: Oxidation (+15.99) | none
beta-galactosidase, partial [Carica papaya]	gi|62869849	29,089.4	3	1	1	0.152	Cmpd 889, +MSn(846.9175), 28.03 min, X002655FD+LM.mgf	MAVGLNTGVPWImcK	R	Q	68.3	43.4	2		m13: Oxidation (+15.99), c14: Carbamidomethyl (+57.02)	846.918	1,691.820568	1,692.827226	2	0.0006177	0.3649	33,967.0	64	78	true
beta-galactosidase, partial [Carica papaya]	gi|62869849	29,089.4	3	1	1	0.152	Cmpd 86, +MSn(425.7000), 11.41 min, X002655FD+LM.mgf	TDNEPFK	-	A	47.2	42.2	2			425.7	849.385	850.394	2	-0.001642	-1.931	5,788.00	1	7	false	gi|356550446,gi|356556730,gi|326506982,gi|326517964,gi|326534200,gi|357113057,gi|61162203,gi|114217395,gi|33521214,gi|222618730,gi|75272679,gi|12583687,gi|448278449,gi|84579369,gi|255543793,gi|152013367,gi|29029060,gi|297842521	2 | 2 | 2 | 2	none | none | none | none
predicted protein [Hordeum vulgare subsp. vulgare]	gi|326506982,gi|326517964,gi|326534200,gi|357113057	91,789.0	3	2	3	0.0504	Cmpd 385, +MSn(637.3185), 18.57 min, X002658FD+LM.mgf	GEAWVNGQSIGR	K	Y	47.2	43.7	2			637.319	1,272.622508	1,273.628446	2	0.001338	1.051	30,545.0	657	668	false	gi|326517964,gi|326534200,gi|357113057,gi|61162203,gi|147819335,gi|225459613,gi|302141788,gi|152013367,gi|29029060,gi|297842521	2 | 2 | 2 | 2	none | none | none | none
predicted protein [Hordeum vulgare subsp. vulgare]	gi|326506982,gi|326517964,gi|326534200,gi|357113057	91,789.0	3	2	3	0.0504	Cmpd 897, +MSn(1305.1110), 29.05 min, X002671FD+LM.mgf	SSGGPFISTSYDYDAPIDEYGLVR	R	Q	56.9	41.3	2			1,305.110930	2,608.207308	2,609.204446	2	0.01014	3.885	17,635.0	305	328	true	gi|326517964,gi|326534200,gi|357113057	3 | 2	none | none
predicted protein [Hordeum vulgare subsp. vulgare]	gi|326506982,gi|326517964,gi|326534200,gi|357113057	91,789.0	3	2	3	0.0504	Cmpd 86, +MSn(425.7000), 11.41 min, X002655FD+LM.mgf	TDNEPFK	R	T	47.2	42.2	2			425.7	849.385	850.394	2	-0.001642	-1.931	5,788.00	145	151	false	gi|356550446,gi|356556730,gi|62869849,gi|326517964,gi|326534200,gi|357113057,gi|61162203,gi|114217395,gi|33521214,gi|222618730,gi|75272679,gi|12583687,gi|448278449,gi|84579369,gi|255543793,gi|152013367,gi|29029060,gi|297842521	2 | 2 | 2 | 2	none | none | none | none
PREDICTED: beta-galactosidase-like [Solanum lycopersicum]	gi|460392491	93,477.6	3	3	7	0.0285	Cmpd 454, +MSn(621.3550), 20.44 min, X002671FD+LM.mgf	ILVSGSIHYPR	R	S	79.2	42.1	2			621.355	1,240.695368	1,241.700146	2	0.002498	2.012	22,244.0	45	55	true		2 | 2 | 3 | 3 | 3	none | none | none | none | none
PREDICTED: beta-galactosidase-like [Solanum lycopersicum]	gi|460392491	93,477.6	3	3	7	0.0285	Cmpd 355, +MSn(466.6051), 18.82 min, X002672FD+LM.mgf	RILVSGSIHYPR	R	S	32.3	39.4	2			466.605	1,396.793562	1,397.801246	3	-0.0004079	-0.2918	5,624.00	44	55	true
PREDICTED: beta-galactosidase-like [Solanum lycopersicum]	gi|460392491	93,477.6	3	3	7	0.0285	Cmpd 724, +MSn(722.8618), 27.37 min, X002673FD+LM.mgf	STPEMWPDLIQK	R	A	44.9	43.5	2			722.862	1,443.709068	1,444.714346	2	0.001998	1.383	19,012.0	56	67	false	gi|356550446,gi|356556730,gi|61162203,gi|225444920,gi|297738667,gi|114217395,gi|33521214,gi|326497687,gi|357124047,gi|357124049,gi|12583687,gi|448278449,gi|84579369
PREDICTED: succinyl-CoA ligase [ADP-forming] subunit beta-like [Cucumis sativus]	gi|449475022	27,910.6	3	4	4	0.151	Cmpd 84, +MSn(558.2880), 11.63 min, X002674FD+LM.mgf	LEGNNAELGAK	R	K	48.9	43	2			558.288	1,114.561468	1,115.569246	2	-0.0005019	-0.4499	8,731.00	226	236	true
PREDICTED: succinyl-CoA ligase [ADP-forming] subunit beta-like [Cucumis sativus]	gi|449475022	27,910.6	3	4	4	0.151	Cmpd 553, +MSn(580.6286), 22.06 min, X002674FD+LM.mgf	LHGGEPANFLDVGGGATK	K	E	44.8	43.8	2			580.629	1,738.864032	1,739.871446	3	-0.0001379	-0.07928	20,738.0	155	172	true
PREDICTED: succinyl-CoA ligase [ADP-forming] subunit beta-like [Cucumis sativus]	gi|449475022	27,910.6	3	4	4	0.151	Cmpd 135, +MSn(637.3468), 12.81 min, X002674FD+LM.mgf	VAEETPHLIHK	K	V	61.3	43.7	2			637.347	1,272.679008	1,273.690046	2	-0.003762	-2.954	2,824.00	13	23	true		3	none
alpha-mannosidase [Prunus persica]	gi|440546588	115,581.2	3	3	4	0.0254	Cmpd 882, +MSn(724.3718), 28.65 min, X002657FD+LM.mgf	FIYVEQAFFQR	K	W	64.4	44.1	2			724.372	1,446.728948	1,447.736846	2	-0.0006219	-0.4296	48,651.0	91	101	true		2	none
alpha-mannosidase [Prunus persica]	gi|440546588	115,581.2	3	3	4	0.0254	Cmpd 37, +MSn(405.1935), 10.22 min, X002656FD+LM.mgf	IDYQDR	R	D	51.1	42	2			405.194	808.373	809.379	2	0.0008581	1.06	4,866.00	195	200	true	gi|356502776,gi|356502778
alpha-mannosidase [Prunus persica]	gi|440546588	115,581.2	3	3	4	0.0254	Cmpd 86, +MSn(530.7363), 12.54 min, X002670FD+LM.mgf	TFYTDSNGR	K	D	30.3	38.8	2			530.736	1,059.457948	1,060.469446	2	-0.004222	-3.981	5,059.00	740	748	true
laccase [Picea abies]	gi|410026613	62,811.1	3	4	23	0.0714	Cmpd 271, +MSn(437.2422), 15.41 min, X002652FD+LM.mgf	AGETNLLR	K	I	85.5	45.4	2			437.242	872.47	873.479	2	-0.001902	-2.177	6,718.00	225	232	true		2 | 2 | 2 | 2 | 2 | 2 | 2 | 2 | 2	none | none | none | none | none | none | none | none | none
laccase [Picea abies]	gi|410026613	62,811.1	3	4	23	0.0714	Cmpd 689, +MSn(544.7811), 23.94 min, X002659FD+LM.mgf	FNLVDPPMR	K	N	52.2	43.6	2			544.781	1,087.547548	1,088.555846	2	-0.001022	-0.9388	28,935.0	503	511	true	gi|255559553	2 | 2 | 2 | 2 | 2	none | m8: Oxidation (+15.99) | none | none | none
laccase [Picea abies]	gi|410026613	62,811.1	3	4	23	0.0714	Cmpd 712, +MSn(910.4293), 25.27 min, X002658FD+LM.mgf	TAWADGPEFVTQcPIRPGGSYTYR	R	F	75.8	41.6	2		c13: Carbamidomethyl (+57.02)	910.429	2,728.265892	2,729.277911	3	-0.004743	-1.738	72,589.0	100	123	true		3 | 3 | 3 | 3 | 3 | 3	c13: Carbamidomethyl (+57.02) | c13: Carbamidomethyl (+57.02) | c13: Carbamidomethyl (+57.02) | c13: Carbamidomethyl (+57.02) | c13: Carbamidomethyl (+57.02) | c13: Carbamidomethyl (+57.02)
beta-D-galactosidase [Pyrus pyrifolia]	gi|61162203	92,045.5	4	3	9	0.0582	Cmpd 385, +MSn(637.3185), 18.57 min, X002658FD+LM.mgf	GEAWVNGQSIGR	K	Y	47.2	43.7	2			637.319	1,272.622508	1,273.628446	2	0.001338	1.051	30,545.0	646	657	true	gi|326506982,gi|326517964,gi|326534200,gi|357113057,gi|147819335,gi|225459613,gi|302141788,gi|152013367,gi|29029060,gi|297842521	2 | 2 | 2 | 2	none | none | none | none
beta-D-galactosidase [Pyrus pyrifolia]	gi|61162203	92,045.5	4	3	9	0.0582	Cmpd 532, +MSn(690.6364), 22.18 min, X002671FD+LM.mgf	GGTFQNYYMYHGGTNFGR	R	S	65	38.2	2			690.636	2,068.887192	2,069.892346	3	0.002122	1.025	23,701.0	280	297	true		2 | 3 | 3	none | none | none
beta-D-galactosidase [Pyrus pyrifolia]	gi|61162203	92,045.5	4	3	9	0.0582	Cmpd 724, +MSn(722.8618), 27.37 min, X002673FD+LM.mgf	STPEMWPDLIQK	R	S	44.9	43.5	2			722.862	1,443.709068	1,444.714346	2	0.001998	1.383	19,012.0	48	59	false	gi|356550446,gi|356556730,gi|460392491,gi|225444920,gi|297738667,gi|114217395,gi|33521214,gi|326497687,gi|357124047,gi|357124049,gi|12583687,gi|448278449,gi|84579369
beta-D-galactosidase [Pyrus pyrifolia]	gi|61162203	92,045.5	4	3	9	0.0582	Cmpd 86, +MSn(425.7000), 11.41 min, X002655FD+LM.mgf	TDNEPFK	R	A	47.2	42.2	2			425.7	849.385	850.394	2	-0.001642	-1.931	5,788.00	137	143	false	gi|356550446,gi|356556730,gi|62869849,gi|326506982,gi|326517964,gi|326534200,gi|357113057,gi|114217395,gi|33521214,gi|222618730,gi|75272679,gi|12583687,gi|448278449,gi|84579369,gi|255543793,gi|152013367,gi|29029060,gi|297842521	2 | 2 | 2 | 2	none | none | none | none
glyceraldehyde-3-phosphate dehydrogenase [Klebsormidium flaccidum]	gi|18073153	33,543.8	2	1	1	0.0897	Cmpd 1039, +MSn(673.6896), 31.42 min, X002680FD+LM.mgf	FGILEGLMTTVHATTATQK	K	T	59.3	42.7	2			673.69	2,018.046882	2,019.058246	3	-0.004088	-2.025	17,924.0	163	181	true
glyceraldehyde-3-phosphate dehydrogenase [Klebsormidium flaccidum]	gi|18073153	33,543.8	2	1	1	0.0897	Cmpd 154, +MSn(471.8027), 12.78 min, X002676FD+LM.mgf	KVIISAPSK	K	D	39.1	39	2			471.803	941.591	942.598	2	-0.0002419	-0.2567	1,208.00	113	121	false	gi|120666,gi|120668,gi|1345501,gi|211906518,gi|224055669,gi|225347,gi|255537011,gi|307136112,gi|312192239,gi|326496176,gi|357477179,gi|373882445,gi|381393064,gi|384392523,gi|388495516,gi|388514675,gi|392937536,gi|406055050,gi|409972465,gi|409972467,gi|410027508,gi|449441394,gi|449441396,gi|449469616,gi|449524870,gi|51703306,gi|83839213
predicted protein [Hordeum vulgare subsp. vulgare]	gi|326521202	60,536.9	2	1	3	0.0318	Cmpd 309, +MSn(608.3141), 17.13 min, X002671FD+LM.mgf	DLTIENAAGPSK	R	H	74.6	43.1	2			608.314	1,214.613588	1,215.621746	2	-0.0008819	-0.7255	8,316.00	347	358	true		2 | 2	none | none
predicted protein [Hordeum vulgare subsp. vulgare]	gi|326521202	60,536.9	2	1	3	0.0318	Cmpd 554, +MSn(399.7405), 20.99 min, X002662FD+LM.mgf	YVIYIK	R	A	30.6	40	2			399.741	797.467	798.476	2	-0.002222	-2.783	17,113.0	284	289	false	gi|2098713,gi|6174914
RecName: Full=Mannosylglycoprotein endo-beta-mannosidase; Short=Endo-beta-mannosidase; Contains: RecName: Full=Mannosylglycoprotein endo-beta-mannosidase 31 kDa subunit; Contains: RecName: Full=Mannosylglycoprotein endo-beta-mannosidase 28 kDa subunit; Contains: RecName: Full=Mannosylglycoprotein endo-beta-mannosidase 42 kDa subunit	gi|148887371	108,183.2	14	14	30	0.175	Cmpd 548, +MSn(516.7769), 23.65 min, X002675FD+LM.mgf	ALLEGWTSR	R	M	52.8	45.5	2			516.777	1,031.539328	1,032.547346	2	-0.0007419	-0.7186	20,811.0	639	647	true		2	none
RecName: Full=Mannosylglycoprotein endo-beta-mannosidase; Short=Endo-beta-mannosidase; Contains: RecName: Full=Mannosylglycoprotein endo-beta-mannosidase 31 kDa subunit; Contains: RecName: Full=Mannosylglycoprotein endo-beta-mannosidase 28 kDa subunit; Contains: RecName: Full=Mannosylglycoprotein endo-beta-mannosidase 42 kDa subunit	gi|148887371	108,183.2	14	14	30	0.175	Cmpd 435, +MSn(627.3354), 21.13 min, X002675FD+LM.mgf	AQLVNYVQYR	K	A	57.7	43.6	2			627.335	1,252.656308	1,253.663646	2	-6.194e-05	-0.04941	25,447.0	629	638	true		2 | 2	none | none
RecName: Full=Mannosylglycoprotein endo-beta-mannosidase; Short=Endo-beta-mannosidase; Contains: RecName: Full=Mannosylglycoprotein endo-beta-mannosidase 31 kDa subunit; Contains: RecName: Full=Mannosylglycoprotein endo-beta-mannosidase 28 kDa subunit; Contains: RecName: Full=Mannosylglycoprotein endo-beta-mannosidase 42 kDa subunit	gi|148887371	108,183.2	14	14	30	0.175	Cmpd 1058, +MSn(1280.6182), 30.02 min, X002676FD+LM.mgf	DDFYSYGFNPEVGSVGVPVAATIR	K	A	37	42.6	2			1,280.618160	2,559.221768	2,560.235546	2	-0.006502	-2.54	42,078.0	543	566	true
RecName: Full=Mannosylglycoprotein endo-beta-mannosidase; Short=Endo-beta-mannosidase; Contains: RecName: Full=Mannosylglycoprotein endo-beta-mannosidase 31 kDa subunit; Contains: RecName: Full=Mannosylglycoprotein endo-beta-mannosidase 28 kDa subunit; Contains: RecName: Full=Mannosylglycoprotein endo-beta-mannosidase 42 kDa subunit	gi|148887371	108,183.2	14	14	30	0.175	Cmpd 994, +MSn(650.8535), 29.25 min, X002688FD+LM.mgf	GGNWILSDGLLR	R	L	56.3	42.9	2			650.854	1,299.692528	1,300.701046	2	-0.001242	-0.9548	19,789.0	351	362	true		2 | 2 | 2 | 2	none | none | none | none
RecName: Full=Mannosylglycoprotein endo-beta-mannosidase; Short=Endo-beta-mannosidase; Contains: RecName: Full=Mannosylglycoprotein endo-beta-mannosidase 31 kDa subunit; Contains: RecName: Full=Mannosylglycoprotein endo-beta-mannosidase 28 kDa subunit; Contains: RecName: Full=Mannosylglycoprotein endo-beta-mannosidase 42 kDa subunit	gi|148887371	108,183.2	14	14	30	0.175	Cmpd 740, +MSn(520.9385), 25.21 min, X002687FD+LM.mgf	HSIDITDILHPDGK	R	N	79.5	43.8	2			520.938	1,559.793672	1,560.802046	3	-0.001098	-0.7034	23,300.0	128	141	true		3	none
RecName: Full=Mannosylglycoprotein endo-beta-mannosidase; Short=Endo-beta-mannosidase; Contains: RecName: Full=Mannosylglycoprotein endo-beta-mannosidase 31 kDa subunit; Contains: RecName: Full=Mannosylglycoprotein endo-beta-mannosidase 28 kDa subunit; Contains: RecName: Full=Mannosylglycoprotein endo-beta-mannosidase 42 kDa subunit	gi|148887371	108,183.2	14	14	30	0.175	Cmpd 1169, +MSn(595.2989), 33.34 min, X002687FD+LM.mgf	IADVHLVSSFFDMFR	K	R	71.2	43.4	2			595.299	1,782.874872	1,783.883646	3	-0.001498	-0.8397	7,159.00	208	222	true		3	none
RecName: Full=Mannosylglycoprotein endo-beta-mannosidase; Short=Endo-beta-mannosidase; Contains: RecName: Full=Mannosylglycoprotein endo-beta-mannosidase 31 kDa subunit; Contains: RecName: Full=Mannosylglycoprotein endo-beta-mannosidase 28 kDa subunit; Contains: RecName: Full=Mannosylglycoprotein endo-beta-mannosidase 42 kDa subunit	gi|148887371	108,183.2	14	14	30	0.175	Cmpd 392, +MSn(520.8389), 20.12 min, X002675FD+LM.mgf	KVLPITELK	K	Y	38.4	35	2			520.839	1,039.663148	1,040.671646	2	-0.001222	-1.174	8,305.00	744	752	true
RecName: Full=Mannosylglycoprotein endo-beta-mannosidase; Short=Endo-beta-mannosidase; Contains: RecName: Full=Mannosylglycoprotein endo-beta-mannosidase 31 kDa subunit; Contains: RecName: Full=Mannosylglycoprotein endo-beta-mannosidase 28 kDa subunit; Contains: RecName: Full=Mannosylglycoprotein endo-beta-mannosidase 42 kDa subunit	gi|148887371	108,183.2	14	14	30	0.175	Cmpd 507, +MSn(468.9370), 20.02 min, X002676FD+LM.mgf	LFRPSNTTILSR	K	N	50.6	40.2	2			468.937	1,403.789232	1,404.795846	3	0.0006621	0.4713	88,260.0	769	780	true		3	none
RecName: Full=Mannosylglycoprotein endo-beta-mannosidase; Short=Endo-beta-mannosidase; Contains: RecName: Full=Mannosylglycoprotein endo-beta-mannosidase 31 kDa subunit; Contains: RecName: Full=Mannosylglycoprotein endo-beta-mannosidase 28 kDa subunit; Contains: RecName: Full=Mannosylglycoprotein endo-beta-mannosidase 42 kDa subunit	gi|148887371	108,183.2	14	14	30	0.175	Cmpd 493, +MSn(690.8692), 21.48 min, X002677FD+LM.mgf	LTSEVNIVGSAYK	K	I	86.6	42.7	2			690.869	1,379.723868	1,380.736946	2	-0.005802	-4.202	11,087.0	807	819	true		2 | 2	none | none
RecName: Full=Mannosylglycoprotein endo-beta-mannosidase; Short=Endo-beta-mannosidase; Contains: RecName: Full=Mannosylglycoprotein endo-beta-mannosidase 31 kDa subunit; Contains: RecName: Full=Mannosylglycoprotein endo-beta-mannosidase 28 kDa subunit; Contains: RecName: Full=Mannosylglycoprotein endo-beta-mannosidase 42 kDa subunit	gi|148887371	108,183.2	14	14	30	0.175	Cmpd 713, +MSn(608.3270), 24.72 min, X002687FD+LM.mgf	QVLDSGWLAAR	K	S	67.9	43.7	2			608.327	1,214.639468	1,215.648146	2	-0.001402	-1.153	25,893.0	4	14	true
RecName: Full=Mannosylglycoprotein endo-beta-mannosidase; Short=Endo-beta-mannosidase; Contains: RecName: Full=Mannosylglycoprotein endo-beta-mannosidase 31 kDa subunit; Contains: RecName: Full=Mannosylglycoprotein endo-beta-mannosidase 28 kDa subunit; Contains: RecName: Full=Mannosylglycoprotein endo-beta-mannosidase 42 kDa subunit	gi|148887371	108,183.2	14	14	30	0.175	Cmpd 609, +MSn(797.7146), 24.92 min, X002675FD+LM.mgf	VHDQIVLYGQPTNLDDFcEK	K	A	67.3	42.5	2		c18: Carbamidomethyl (+57.02)	797.715	2,390.121882	2,391.128911	3	0.0002468	0.1032	19,943.0	609	628	true
RecName: Full=Mannosylglycoprotein endo-beta-mannosidase; Short=Endo-beta-mannosidase; Contains: RecName: Full=Mannosylglycoprotein endo-beta-mannosidase 31 kDa subunit; Contains: RecName: Full=Mannosylglycoprotein endo-beta-mannosidase 28 kDa subunit; Contains: RecName: Full=Mannosylglycoprotein endo-beta-mannosidase 42 kDa subunit	gi|148887371	108,183.2	14	14	30	0.175	Cmpd 555, +MSn(549.3312), 21.08 min, X002676FD+LM.mgf	VIENVLVSPK	K	K	77.2	38.1	2			549.331	1,096.647868	1,097.656546	2	-0.001402	-1.277	11,336.0	734	743	true		2 | 2 | 2	none | none | none
RecName: Full=Mannosylglycoprotein endo-beta-mannosidase; Short=Endo-beta-mannosidase; Contains: RecName: Full=Mannosylglycoprotein endo-beta-mannosidase 31 kDa subunit; Contains: RecName: Full=Mannosylglycoprotein endo-beta-mannosidase 28 kDa subunit; Contains: RecName: Full=Mannosylglycoprotein endo-beta-mannosidase 42 kDa subunit	gi|148887371	108,183.2	14	14	30	0.175	Cmpd 534, +MSn(456.7903), 23.36 min, X002675FD+LM.mgf	VLPITELK	K	Y	41.5	37.5	2			456.79	911.566	912.577	2	-0.003262	-3.574	8,373.00	745	752	true		2	none
RecName: Full=Mannosylglycoprotein endo-beta-mannosidase; Short=Endo-beta-mannosidase; Contains: RecName: Full=Mannosylglycoprotein endo-beta-mannosidase 31 kDa subunit; Contains: RecName: Full=Mannosylglycoprotein endo-beta-mannosidase 28 kDa subunit; Contains: RecName: Full=Mannosylglycoprotein endo-beta-mannosidase 42 kDa subunit	gi|148887371	108,183.2	14	14	30	0.175	Cmpd 803, +MSn(490.2842), 25.61 min, X002676FD+LM.mgf	YTGVLIWK	K	T	38.1	40.4	2			490.284	978.554	979.561	2	-2.194e-05	-0.0224	13,636.0	652	659	true
hypothetical protein SORBIDRAFT_02g038150 [Sorghum bicolor]	gi|242050744,gi|293334661	68,867.0	2	2	4	0.0316	Cmpd 805, +MSn(627.8758), 30.64 min, X002654FD+LM.mgf	DPTTLLGGIIVR	K	N	44.1	38.1	2			627.876	1,253.737048	1,254.741946	2	0.002378	1.895	13,456.0	400	411	true	gi|293334661	2 | 2	none | none
hypothetical protein SORBIDRAFT_02g038150 [Sorghum bicolor]	gi|242050744,gi|293334661	68,867.0	2	2	4	0.0316	Cmpd 226, +MSn(491.2543), 15.03 min, X002651FD+LM.mgf	NTLVTYDR	R	H	44.2	43.8	2			491.254	980.494	981.5	2	0.001258	1.282	5,122.00	412	419	true	gi|293334661
alpha-L-arabinofuranosidase [Raphanus sativus]	gi|74355968	83,776.8	4	3	10	0.0564	Cmpd 407, +MSn(729.3605), 18.77 min, X002660FD+LM.mgf	GQETPGEDPLLSSK	R	Y	86.2	43.4	2			729.36	1,456.706388	1,457.712146	2	0.001518	1.041	26,119.0	180	193	true	gi|449438167,gi|449479116,gi|292630922,gi|224054312,gi|224070626,gi|297745522,gi|359481045,gi|359485890	2 | 2 | 2	none | none | none
alpha-L-arabinofuranosidase [Raphanus sativus]	gi|74355968	83,776.8	4	3	10	0.0564	Cmpd 400, +MSn(706.3181), 18.91 min, X002658FD+LM.mgf	HYTAYDVDNWK	K	G	63	40.4	2			706.318	1,410.621668	1,411.627746	2	0.001198	0.8487	16,397.0	221	231	false	gi|242077366,gi|413919688,gi|292630922	2 | 2	none | none
alpha-L-arabinofuranosidase [Raphanus sativus]	gi|74355968	83,776.8	4	3	10	0.0564	Cmpd 367, +MSn(385.7596), 21.80 min, X002654FD+LM.mgf	QGIVLLK	R	N	51.8	32.8	2			385.76	769.505	770.514	2	-0.001662	-2.157	21,214.0	407	413	false	gi|242077366,gi|413919688,gi|449438167,gi|449479116,gi|292630922,gi|255572559,gi|224054312,gi|224070626,gi|297745522,gi|359481045,gi|359485890	2 | 2 | 2 | 2 | 2 | 2 | 2 | 2 | 2 | 2 | 2 | 2 | 2 | 2	none | none | none | none | none | none | none | none | none | none | none | none | none | none
alpha-L-arabinofuranosidase [Raphanus sativus]	gi|74355968	83,776.8	4	3	10	0.0564	Cmpd 329, +MSn(685.8074), 16.71 min, X002659FD+LM.mgf	TMIGNYEGTPcK	K	Y	64	41.1	2		c11: Carbamidomethyl (+57.02)	685.807	1,369.600228	1,370.608111	2	-0.0006072	-0.443	26,006.0	440	451	true	gi|449438167,gi|449479116,gi|224054312,gi|224070626,gi|297745522,gi|359481045,gi|359485890	2 | 2 | 2 | 2 | 2	c11: Carbamidomethyl (+57.02) | m2: Oxidation (+15.99), c11: Carbamidomethyl (+57.02) | c11: Carbamidomethyl (+57.02) | m2: Oxidation (+15.99), c11: Carbamidomethyl (+57.02) | m2: Oxidation (+15.99), c11: Carbamidomethyl (+57.02)
uncharacterized protein [Arabidopsis thaliana]	gi|18398135,gi|224087006,gi|224090129,gi|224138058,gi|225450055,gi|297829370,gi|42572317	39,065.7	2	2	6	0.0493	Cmpd 420, +MSn(493.7834), 20.37 min, X002672FD+LM.mgf	ESAIAQVIR	K	T	67.3	44.1	2			493.783	985.552	986.563	2	-0.003382	-3.428	12,334.0	263	271	true	gi|224087006,gi|224090129,gi|224138058,gi|225450055,gi|297829370,gi|42572317	2 | 2	none | none
uncharacterized protein [Arabidopsis thaliana]	gi|18398135,gi|224087006,gi|224090129,gi|224138058,gi|225450055,gi|297829370,gi|42572317	39,065.7	2	2	6	0.0493	Cmpd 125, +MSn(546.2631), 13.59 min, X002673FD+LM.mgf	TcAQDEVLR	R	V	55	42.8	2		c2: Carbamidomethyl (+57.02)	546.263	1,090.511528	1,091.515111	2	0.003693	3.383	8,247.00	115	123	true	gi|356531665,gi|357471009,gi|358249172,gi|359806626,gi|224087006,gi|224090129,gi|224138058,gi|225450055,gi|297829370,gi|42572317	2 | 2	c2: Carbamidomethyl (+57.02) | c2: Carbamidomethyl (+57.02)
PREDICTED: L-ascorbate oxidase homolog [Vitis vinifera]	gi|225447041	60,008.6	8	10	75	0.142	Cmpd 262, +MSn(431.2212), 16.80 min, X002664FD+LM.mgf	DEYPIPK	R	N	40.7	44.5	2			431.221	860.428	861.435	2	-0.0002819	-0.3273	11,935.0	519	525	true	gi|225428247
PREDICTED: L-ascorbate oxidase homolog [Vitis vinifera]	gi|225447041	60,008.6	8	10	75	0.142	Cmpd 1021, +MSn(960.4714), 30.83 min, X002663FD+LM.mgf	DQIGSYFYFPSLAFHK	K	A	121	43.5	2			960.471	1,918.928368	1,919.932746	2	0.002898	1.509	25,848.0	118	133	true		2 | 3 | 2 | 3 | 3 | 2 | 3 | 2 | 3 | 3 | 3 | 3 | 3 | 2 | 3 | 3 | 3 | 3 | 3 | 2 | 2 | 3 | 3 | 2 | 3 | 3	none | none | none | none | none | none | none | none | none | none | none | none | none | none | none | none | none | none | none | none | none | none | none | none | none | none
PREDICTED: L-ascorbate oxidase homolog [Vitis vinifera]	gi|225447041	60,008.6	8	10	75	0.142	Cmpd 332, +MSn(378.6999), 18.37 min, X002664FD+LM.mgf	LADYFK	K	I	35.9	39.9	2			378.7	755.385	756.393	2	-0.0003219	-0.4256	13,296.0	381	386	true	gi|255554849,gi|225428247,gi|460395816
PREDICTED: L-ascorbate oxidase homolog [Vitis vinifera]	gi|225447041	60,008.6	8	10	75	0.142	Cmpd 103, +MSn(402.2131), 14.11 min, X002665FD+LM.mgf	NALLcGR	K	A	53.3	45.1	2		c5: Carbamidomethyl (+57.02)	402.213	802.412	803.419	2	-0.0003872	-0.482	12,433.0	526	532	true	gi|255554849,gi|225428247,gi|357480333,gi|242096730	2 | 2 | 2 | 2	c5: Carbamidomethyl (+57.02) | c5: Carbamidomethyl (+57.02) | c5: Carbamidomethyl (+57.02) | c5: Carbamidomethyl (+57.02)
PREDICTED: L-ascorbate oxidase homolog [Vitis vinifera]	gi|225447041	60,008.6	8	10	75	0.142	Cmpd 676, +MSn(658.3440), 24.25 min, X002660FD+LM.mgf	QYLGQQFYLR	R	V	73.3	43.5	2			658.344	1,314.673428	1,315.679446	2	0.001258	0.9562	49,563.0	500	509	true	gi|225428247,gi|460395816,gi|357480333,gi|224064972,gi|242096730,gi|147859189,gi|225459808	2 | 2 | 2 | 2 | 2 | 2 | 2 | 2 | 2 | 2 | 2 | 2 | 2	none | none | none | none | none | none | none | none | none | none | none | none | none
PREDICTED: L-ascorbate oxidase homolog [Vitis vinifera]	gi|225447041	60,008.6	8	10	75	0.142	Cmpd 33, +MSn(381.6780), 10.16 min, X002659FD+LM.mgf	SENWAR	R	Q	39.3	41	2			381.678	761.341	762.353	2	-0.004162	-5.459	9,578.00	494	499	true	gi|255554849,gi|460395816,gi|224064972	2 | 2	none | none
PREDICTED: L-ascorbate oxidase homolog [Vitis vinifera]	gi|225447041	60,008.6	8	10	75	0.142	Cmpd 367, +MSn(540.2673), 17.90 min, X002660FD+LM.mgf	VYSPANSWR	R	D	59.9	43.9	2			540.267	1,078.519988	1,079.526746	2	0.0005181	0.4799	16,326.0	510	518	true	gi|255554849,gi|224064972,gi|242096730	2 | 2 | 2 | 2 | 2 | 2 | 2 | 2 | 2 | 2 | 2	none | none | none | none | none | none | none | none | none | none | none
PREDICTED: L-ascorbate oxidase homolog [Vitis vinifera]	gi|225447041	60,008.6	8	10	75	0.142	Cmpd 842, +MSn(861.4568), 27.72 min, X002663FD+LM.mgf	YAVNSVSFIPADTPLK	R	L	89.6	42.9	2			861.457	1,720.899208	1,721.910946	2	-0.004462	-2.591	27,420.0	365	380	true	gi|225428247,gi|460395816,gi|224064972	2 | 2 | 2 | 2 | 2 | 3 | 2 | 3 | 2 | 3 | 3	none | none | none | none | none | none | none | none | none | none | none
PREDICTED: beta-galactosidase [Vitis vinifera]	gi|225444920,gi|297738667	92,259.4	2	1	1	0.0287	Cmpd 632, +MSn(665.3492), 22.86 min, X002659FD+LM.mgf	GQIWINGESIGR	K	H	59.4	43.1	2			665.349	1,328.683788	1,329.691146	2	-8.194e-05	-0.06162	19,770.0	642	653	true	gi|297738667
PREDICTED: beta-galactosidase [Vitis vinifera]	gi|225444920,gi|297738667	92,259.4	2	1	1	0.0287	Cmpd 724, +MSn(722.8618), 27.37 min, X002673FD+LM.mgf	STPEMWPDLIQK	R	A	44.9	43.5	2			722.862	1,443.709068	1,444.714346	2	0.001998	1.383	19,012.0	52	63	false	gi|356550446,gi|356556730,gi|460392491,gi|61162203,gi|297738667,gi|114217395,gi|33521214,gi|326497687,gi|357124047,gi|357124049,gi|12583687,gi|448278449,gi|84579369
PREDICTED: laccase-5-like [Solanum lycopersicum]	gi|460390956	63,252.6	2	1	4	0.0628	Cmpd 619, +MSn(654.8817), 27.09 min, X002654FD+LM.mgf	ATVYGALIIYPK	R	E	72.3	38.6	2			654.882	1,307.748848	1,308.756346	2	-0.0002219	-0.1696	21,706.0	140	151	false	gi|255559553	2 | 2 | 2 | 2 | 2 | 2 | 2 | 2 | 2 | 2 | 2	none | none | none | none | none | none | none | none | none | none | none
PREDICTED: laccase-5-like [Solanum lycopersicum]	gi|460390956	63,252.6	2	1	4	0.0628	Cmpd 701, +MSn(915.1026), 25.52 min, X002657FD+LM.mgf	TAWADGPEFITQcPIRPGGSYTYR	R	F	53.8	42	2		c13: Carbamidomethyl (+57.02)	915.103	2,742.285972	2,743.293611	3	-0.0003632	-0.1324	88,431.0	96	119	true		3 | 3 | 3	c13: Carbamidomethyl (+57.02) | c13: Carbamidomethyl (+57.02) | c13: Carbamidomethyl (+57.02)
PREDICTED: glutamyl-tRNA(Gln) amidotransferase subunit A-like [Solanum lycopersicum]	gi|460392077	65,860.3	2	1	1	0.0471	Cmpd 976, +MSn(732.8705), 29.28 min, X002660FD+LM.mgf	DQVIDVEAWVYK	K	R	48.6	43.9	2			732.871	1,463.726548	1,464.737046	2	-0.003222	-2.2	18,942.0	230	241	true
PREDICTED: glutamyl-tRNA(Gln) amidotransferase subunit A-like [Solanum lycopersicum]	gi|460392077	65,860.3	2	1	1	0.0471	Cmpd 998, +MSn(878.4393), 29.66 min, X002660FD+LM.mgf	LVSGSLAYDDIWFGGR	K	T	64	43.7	2			878.439	1,754.863928	1,755.870246	2	0.0009581	0.5456	24,003.0	254	269	false	gi|356512926
laccase, putative [Ricinus communis]	gi|255559553	63,778.0	3	2	15	0.0468	Cmpd 619, +MSn(654.8817), 27.09 min, X002654FD+LM.mgf	ATVYGALIIYPK	R	D	72.3	38.6	2			654.882	1,307.748848	1,308.756346	2	-0.0002219	-0.1696	21,706.0	143	154	true	gi|460390956	2 | 2 | 2 | 2 | 2 | 2 | 2 | 2 | 2 | 2 | 2	none | none | none | none | none | none | none | none | none | none | none
laccase, putative [Ricinus communis]	gi|255559553	63,778.0	3	2	15	0.0468	Cmpd 689, +MSn(544.7811), 23.94 min, X002659FD+LM.mgf	FNLVDPPMR	K	N	52.2	43.6	2			544.781	1,087.547548	1,088.555846	2	-0.001022	-0.9388	28,935.0	506	514	false	gi|410026613	2 | 2 | 2 | 2 | 2	none | m8: Oxidation (+15.99) | none | none | none
laccase, putative [Ricinus communis]	gi|255559553	63,778.0	3	2	15	0.0468	Cmpd 160, +MSn(378.7051), 13.58 min, X002658FD+LM.mgf	YYIAAR	R	A	37.9	41.2	2			378.705	755.396	756.404	2	-0.0009619	-1.272	21,469.0	289	294	true		2 | 2	none | none
hypothetical protein VITISV_004610 [Vitis vinifera]	gi|147819335,gi|225459613,gi|302141788	84,891.8	2	1	4	0.0248	Cmpd 385, +MSn(637.3185), 18.57 min, X002658FD+LM.mgf	GEAWVNGQSIGR	K	Y	47.2	43.7	2			637.319	1,272.622508	1,273.628446	2	0.001338	1.051	30,545.0	589	600	false	gi|326506982,gi|326517964,gi|326534200,gi|357113057,gi|61162203,gi|225459613,gi|302141788,gi|152013367,gi|29029060,gi|297842521	2 | 2 | 2 | 2	none | none | none | none
hypothetical protein VITISV_004610 [Vitis vinifera]	gi|147819335,gi|225459613,gi|302141788	84,891.8	2	1	4	0.0248	Cmpd 60, +MSn(418.6931), 11.29 min, X002657FD+LM.mgf	SDNEPFK	R	F	43.7	41.3	2			418.693	835.372	836.379	2	0.0004581	0.5477	11,173.0	139	145	true	gi|225459613,gi|302141788,gi|242090613,gi|413949218	2 | 2 | 2	none | none | none
hypothetical protein VITISV_001661 [Vitis vinifera]	gi|147810287,gi|224113219,gi|225463807	39,757.8	2	2	2	0.0338	Cmpd 45, +MSn(359.6845), 10.26 min, X002676FD+LM.mgf	VGNSWR	K	T	35.9	42.9	2			359.685	717.354	718.363	2	-0.001282	-1.785	28,869.0	166	171	true	gi|224113219,gi|225463807
hypothetical protein VITISV_001661 [Vitis vinifera]	gi|147810287,gi|224113219,gi|225463807	39,757.8	2	2	2	0.0338	Cmpd 165, +MSn(383.6989), 13.72 min, X002671FD+LM.mgf	YPVMTR	R	A	52.9	41.9	2			383.699	765.383	766.392	2	-0.001122	-1.464	7,947.00	133	138	true	gi|224113219,gi|225463807
beta-D-galactosidase [Persea americana]	gi|114217395	94,231.8	4	2	2	0.0636	Cmpd 1083, +MSn(1078.1595), 31.55 min, X002655FD+LM.mgf	DGGLDVIQTYVFWNGHEPSPGEYYFEGR	K	Y	59.5	39.2	2			1,078.159490	3,231.456642	3,232.464946	3	-0.001028	-0.318	59,188.0	79	106	true
beta-D-galactosidase [Persea americana]	gi|114217395	94,231.8	4	2	2	0.0636	Cmpd 724, +MSn(722.8618), 27.37 min, X002673FD+LM.mgf	STPEMWPDLIQK	R	A	44.9	43.5	2			722.862	1,443.709068	1,444.714346	2	0.001998	1.383	19,012.0	65	76	false	gi|356550446,gi|356556730,gi|460392491,gi|61162203,gi|225444920,gi|297738667,gi|33521214,gi|326497687,gi|357124047,gi|357124049,gi|12583687,gi|448278449,gi|84579369
beta-D-galactosidase [Persea americana]	gi|114217395	94,231.8	4	2	2	0.0636	Cmpd 519, +MSn(451.2196), 21.18 min, X002655FD+LM.mgf	SYDIFEK	K	N	40.7	40.1	2			451.22	900.425	901.43	2	0.001738	1.928	20,936.0	807	813	true
beta-D-galactosidase [Persea americana]	gi|114217395	94,231.8	4	2	2	0.0636	Cmpd 86, +MSn(425.7000), 11.41 min, X002655FD+LM.mgf	TDNEPFK	R	T	47.2	42.2	2			425.7	849.385	850.394	2	-0.001642	-1.931	5,788.00	154	160	false	gi|356550446,gi|356556730,gi|62869849,gi|326506982,gi|326517964,gi|326534200,gi|357113057,gi|61162203,gi|33521214,gi|222618730,gi|75272679,gi|12583687,gi|448278449,gi|84579369,gi|255543793,gi|152013367,gi|29029060,gi|297842521	2 | 2 | 2 | 2	none | none | none | none
PREDICTED: alpha-N-acetylglucosaminidase-like [Brachypodium distachyon]	gi|357112065	91,594.2	4	4	10	0.0457	Cmpd 392, +MSn(517.8219), 18.69 min, X002661FD+LM.mgf	ALLHSVPIGK	K	M	55.5	37.4	2			517.822	1,033.629208	1,034.635846	2	0.0006381	0.6167	19,655.0	407	416	true		2 | 2	none | none
PREDICTED: alpha-N-acetylglucosaminidase-like [Brachypodium distachyon]	gi|357112065	91,594.2	4	4	10	0.0457	Cmpd 846, +MSn(425.7448), 25.80 min, X002689FD+LM.mgf	FWSGLLK	K	N	41.3	44	2			425.745	849.475	850.482	2	3.806e-05	0.04475	4,024.00	735	741	true		2	none
PREDICTED: alpha-N-acetylglucosaminidase-like [Brachypodium distachyon]	gi|357112065	91,594.2	4	4	10	0.0457	Cmpd 432, +MSn(679.8206), 19.69 min, X002663FD+LM.mgf	LGEWNTVDGDPR	R	W	80.7	41.4	2			679.821	1,357.626568	1,358.633746	2	9.806e-05	0.07217	15,018.0	301	312	true		2	none
PREDICTED: alpha-N-acetylglucosaminidase-like [Brachypodium distachyon]	gi|357112065	91,594.2	4	4	10	0.0457	Cmpd 732, +MSn(497.7640), 24.40 min, X002688FD+LM.mgf	YDLVDLTR	R	Q	54.4	43.1	2			497.764	993.513	994.521	2	0.0001381	0.1388	6,662.00	627	634	true		2 | 2	none | none
beta-galactosidase [Sandersonia aurantiaca]	gi|33521214	91,919.5	6	9	19	0.0847	Cmpd 132, +MSn(436.7509), 12.57 min, X002655FD+LM.mgf	AITINGQR	R	R	44.9	48.6	2			436.751	871.487	872.495	2	-0.0005219	-0.5982	55,497.0	32	39	true	gi|356550446,gi|356556730
beta-galactosidase [Sandersonia aurantiaca]	gi|33521214	91,919.5	6	9	19	0.0847	Cmpd 1024, +MSn(1373.1108), 30.49 min, X002655FD+LM.mgf	EDDAPDPVINTWNGFYADGFYPNK	K	R	61	39.6	2			1,373.110790	2,744.207028	2,745.210646	2	0.003658	1.333	38,447.0	219	242	true
beta-galactosidase [Sandersonia aurantiaca]	gi|33521214	91,919.5	6	9	19	0.0847	Cmpd 318, +MSn(430.5602), 16.96 min, X002655FD+LM.mgf	ILmSGSIHYPR	R	S	79.1	44.1	2		m3: Oxidation (+15.99)	430.56	1,288.658712	1,289.667161	3	-0.001173	-0.9095	57,695.0	41	51	true	gi|326497687,gi|357124047,gi|357124049	2 | 2 | 2 | 3 | 3 | 3	none | m3: Oxidation (+15.99) | none | none | none | none
beta-galactosidase [Sandersonia aurantiaca]	gi|33521214	91,919.5	6	9	19	0.0847	Cmpd 724, +MSn(722.8618), 27.37 min, X002673FD+LM.mgf	STPEMWPDLIQK	R	A	44.9	43.5	2			722.862	1,443.709068	1,444.714346	2	0.001998	1.383	19,012.0	52	63	true	gi|356550446,gi|356556730,gi|460392491,gi|61162203,gi|225444920,gi|297738667,gi|114217395,gi|326497687,gi|357124047,gi|357124049,gi|12583687,gi|448278449,gi|84579369
beta-galactosidase [Sandersonia aurantiaca]	gi|33521214	91,919.5	6	9	19	0.0847	Cmpd 86, +MSn(425.7000), 11.41 min, X002655FD+LM.mgf	TDNEPFK	R	A	47.2	42.2	2			425.7	849.385	850.394	2	-0.001642	-1.931	5,788.00	141	147	true	gi|356550446,gi|356556730,gi|62869849,gi|326506982,gi|326517964,gi|326534200,gi|357113057,gi|61162203,gi|114217395,gi|222618730,gi|75272679,gi|12583687,gi|448278449,gi|84579369,gi|255543793,gi|152013367,gi|29029060,gi|297842521	2 | 2 | 2 | 2	none | none | none | none
beta-galactosidase [Sandersonia aurantiaca]	gi|33521214	91,919.5	6	9	19	0.0847	Cmpd 193, +MSn(455.2435), 14.08 min, X002655FD+LM.mgf	TTVFNTAR	K	V	45	43.1	2			455.243	908.472	909.479	2	0.0008581	0.9435	30,758.0	408	415	true	gi|222618730,gi|75272679	2 | 2 | 2	none | none | none
RecName: Full=Mediator of RNA polymerase II transcription subunit 37f; AltName: Full=Heat shock 70 kDa protein 12; AltName: Full=Heat shock protein 70-12; Short=AtHsp70-12; AltName: Full=Luminal-binding protein 2; Short=AtBP2; Short=BiP2; Flags: Precursor	gi|12643245,gi|1303695,gi|168044511,gi|168057678,gi|1695719,gi|18206379,gi|217456978,gi|224072248,gi|225426230,gi|255555659,gi|297742397,gi|297801364,gi|297839993,gi|30693966,gi|312282899,gi|3913786,gi|57639078,gi|729620,gi|729623,gi|74053614	73,562.8	4	4	5	0.0823	Cmpd 534, +MSn(578.3279), 23.30 min, X002673FD+LM.mgf	DAGVIAGLNVAR	K	I	60.5	40.6	2			578.328	1,154.641248	1,155.648146	2	0.0003781	0.3271	26,293.0	192	203	true	gi|1303695,gi|168044511,gi|168057678,gi|1695719,gi|18206379,gi|217456978,gi|224072248,gi|225426230,gi|255555659,gi|297742397,gi|297801364,gi|297839993,gi|30693966,gi|312282899,gi|3913786,gi|57639078,gi|729620,gi|729623,gi|74053614
RecName: Full=Mediator of RNA polymerase II transcription subunit 37f; AltName: Full=Heat shock 70 kDa protein 12; AltName: Full=Heat shock protein 70-12; Short=AtHsp70-12; AltName: Full=Luminal-binding protein 2; Short=AtBP2; Short=BiP2; Flags: Precursor	gi|12643245,gi|1303695,gi|168044511,gi|168057678,gi|1695719,gi|18206379,gi|217456978,gi|224072248,gi|225426230,gi|255555659,gi|297742397,gi|297801364,gi|297839993,gi|30693966,gi|312282899,gi|3913786,gi|57639078,gi|729620,gi|729623,gi|74053614	73,562.8	4	4	5	0.0823	Cmpd 629, +MSn(648.8162), 25.39 min, X002673FD+LM.mgf	FEELNNDLFR	R	K	69.2	43.5	2			648.816	1,295.617928	1,296.621946	2	0.003258	2.513	10,879.0	333	342	true	gi|1303695,gi|168044511,gi|168057678,gi|1695719,gi|18206379,gi|217456978,gi|224072248,gi|225426230,gi|255555659,gi|297742397,gi|297801364,gi|297839993,gi|30693966,gi|312282899,gi|3913786,gi|57639078,gi|729620,gi|729623,gi|74053614	2	none
RecName: Full=Mediator of RNA polymerase II transcription subunit 37f; AltName: Full=Heat shock 70 kDa protein 12; AltName: Full=Heat shock protein 70-12; Short=AtHsp70-12; AltName: Full=Luminal-binding protein 2; Short=AtBP2; Short=BiP2; Flags: Precursor	gi|12643245,gi|1303695,gi|168044511,gi|168057678,gi|1695719,gi|18206379,gi|217456978,gi|224072248,gi|225426230,gi|255555659,gi|297742397,gi|297801364,gi|297839993,gi|30693966,gi|312282899,gi|3913786,gi|57639078,gi|729620,gi|729623,gi|74053614	73,562.8	4	4	5	0.0823	Cmpd 658, +MSn(830.4526), 26.00 min, X002673FD+LM.mgf	IINEPTAAAIAYGLDK	R	K	91.6	42.2	2			830.453	1,658.890668	1,659.895446	2	0.002498	1.505	17,980.0	204	219	true	gi|1303695,gi|168044511,gi|168057678,gi|1695719,gi|18206379,gi|217456978,gi|224072248,gi|225426230,gi|255555659,gi|297742397,gi|297801364,gi|297839993,gi|30693966,gi|312282899,gi|3913786,gi|57639078,gi|729620,gi|729623,gi|74053614
RecName: Full=Mediator of RNA polymerase II transcription subunit 37f; AltName: Full=Heat shock 70 kDa protein 12; AltName: Full=Heat shock protein 70-12; Short=AtHsp70-12; AltName: Full=Luminal-binding protein 2; Short=AtBP2; Short=BiP2; Flags: Precursor	gi|12643245,gi|1303695,gi|168044511,gi|168057678,gi|1695719,gi|18206379,gi|217456978,gi|224072248,gi|225426230,gi|255555659,gi|297742397,gi|297801364,gi|297839993,gi|30693966,gi|312282899,gi|3913786,gi|57639078,gi|729620,gi|729623,gi|74053614	73,562.8	4	4	5	0.0823	Cmpd 555, +MSn(636.3380), 23.78 min, X002673FD+LM.mgf	IKDAVVTVPAYFNDAQR	K	Q	54.1	42.4	2			636.338	1,905.992292	1,907.002246	3	-0.002678	-1.404	10,688.0	171	187	true	gi|1303695,gi|168044511,gi|168057678,gi|1695719,gi|18206379,gi|217456978,gi|224072248,gi|225426230,gi|255555659,gi|297742397,gi|297801364,gi|297839993,gi|30693966,gi|312282899,gi|3913786,gi|57639078,gi|729620,gi|729623,gi|74053614
uncharacterized protein LOC100191759 precursor [Zea mays]	gi|212274709,gi|242082099	70,196.2	2	2	2	0.0367	Cmpd 628, +MSn(568.6148), 23.38 min, X002655FD+LM.mgf	VDIAFFGHVHNYER	R	T	37.6	43.1	2			568.615	1,702.822542	1,703.828846	3	0.0009721	0.5705	8,478.00	506	519	true	gi|242082099
uncharacterized protein LOC100191759 precursor [Zea mays]	gi|212274709,gi|242082099	70,196.2	2	2	2	0.0367	Cmpd 622, +MSn(483.2590), 23.63 min, X002656FD+LM.mgf	VIVFGDMGK	R	A	48.7	43.7	2			483.259	964.503	965.513	2	-0.001962	-2.032	2,519.00	303	311	true	gi|242082099
uncharacterized protein LOC100279062 [Zea mays]	gi|226507964	21,229.3	2	2	15	0.0419	Cmpd 499, +MSn(437.2607), 20.01 min, X002690FD+LM.mgf	SLGIQLSR	R	S	72.8	44.9	2			437.261	872.507	873.515	2	-0.001222	-1.399	14,687.0	174	181	true		2 | 2 | 2 | 2 | 2 | 2 | 2 | 2 | 2 | 2 | 2 | 2 | 2	none | none | none | none | none | none | none | none | none | none | none | none | none
uncharacterized protein LOC100279062 [Zea mays]	gi|226507964	21,229.3	2	2	15	0.0419	Cmpd 414, +MSn(444.7617), 22.03 min, X002702FD+LM.mgf	SLGKQLSR	R	S	40	43.5	2			444.762	887.509	888.526	2	-0.01004	-11.3	9,836.00	174	181	true
glycerophosphoryl diester phosphodiesterase, putative [Ricinus communis]	gi|255547185	51,748.4	2	2	5	0.0448	Cmpd 663, +MSn(574.3114), 26.10 min, X002673FD+LM.mgf	EYVVGIGPWK	K	D	57.5	44.3	2			574.311	1,146.608208	1,147.614746	2	0.0007381	0.6431	20,415.0	329	338	true		2 | 2 | 2	none | none | none
glycerophosphoryl diester phosphodiesterase, putative [Ricinus communis]	gi|255547185	51,748.4	2	2	5	0.0448	Cmpd 164, +MSn(581.3408), 14.61 min, X002673FD+LM.mgf	NPVLINQHVK	K	W	30.2	39.8	2			581.341	1,160.667028	1,161.673946	2	0.0003581	0.3082	1,782.00	233	242	true
PREDICTED: probable inactive purple acid phosphatase 27-like [Cucumis sativus]	gi|449440554,gi|449519731	70,414.7	2	2	3	0.0306	Cmpd 336, +MSn(518.7742), 18.74 min, X002670FD+LM.mgf	SPAGTLTFSR	R	N	66.2	43.4	2			518.774	1,035.533828	1,036.542246	2	-0.001142	-1.102	7,104.00	220	229	true	gi|449519731
PREDICTED: probable inactive purple acid phosphatase 27-like [Cucumis sativus]	gi|449440554,gi|449519731	70,414.7	2	2	3	0.0306	Cmpd 773, +MSn(490.2665), 25.04 min, X002662FD+LM.mgf	VIIFGDMGK	R	G	58.5	43.3	2			490.266	978.518	979.528	2	-0.002642	-2.697	14,179.0	297	305	true	gi|449519731,gi|242085976	2	none
hypothetical protein OsJ_02342 [Oryza sativa Japonica Group]	gi|222618730,gi|75272679	93,021.7	4	4	10	0.0679	Cmpd 569, +MSn(1021.9452), 22.19 min, X002655FD+LM.mgf	GGSFVNYYmYHGGTNFGR	K	T	56	38.1	2		m9: Oxidation (+15.99)	1,021.945200	2,041.875848	2,042.881361	2	0.001763	0.863	22,235.0	295	312	true	gi|62869849,gi|75272679,gi|255543793	2 | 3 | 2 | 3 | 3 | 3 | 2 | 3 | 3	none | none | none | none | none | m9: Oxidation (+15.99) | none | m9: Oxidation (+15.99) | none
hypothetical protein OsJ_02342 [Oryza sativa Japonica Group]	gi|222618730,gi|75272679	93,021.7	4	4	10	0.0679	Cmpd 1093, +MSn(869.0881), 30.48 min, X002659FD+LM.mgf	TAGGPFIATSYDYDAPIDEYGLLR	R	E	64	42.5	2			869.088	2,604.242472	2,605.246046	3	0.003702	1.421	29,805.0	313	336	false	gi|356550446,gi|356556730,gi|75272679,gi|326497687,gi|357124047,gi|357124049,gi|449489943
hypothetical protein OsJ_02342 [Oryza sativa Japonica Group]	gi|222618730,gi|75272679	93,021.7	4	4	10	0.0679	Cmpd 86, +MSn(425.7000), 11.41 min, X002655FD+LM.mgf	TDNEPFK	R	A	47.2	42.2	2			425.7	849.385	850.394	2	-0.001642	-1.931	5,788.00	153	159	false	gi|356550446,gi|356556730,gi|62869849,gi|326506982,gi|326517964,gi|326534200,gi|357113057,gi|61162203,gi|114217395,gi|33521214,gi|75272679,gi|12583687,gi|448278449,gi|84579369,gi|255543793,gi|152013367,gi|29029060,gi|297842521	2 | 2 | 2 | 2	none | none | none | none
hypothetical protein OsJ_02342 [Oryza sativa Japonica Group]	gi|222618730,gi|75272679	93,021.7	4	4	10	0.0679	Cmpd 193, +MSn(455.2435), 14.08 min, X002655FD+LM.mgf	TTVFNTAR	K	V	45	43.1	2			455.243	908.472	909.479	2	0.0008581	0.9435	30,758.0	420	427	false	gi|33521214,gi|75272679	2 | 2 | 2	none | none | none
predicted protein [Hordeum vulgare subsp. vulgare]	gi|326497687,gi|357124047,gi|357124049	78,548.2	4	1	11	0.0768	Cmpd 318, +MSn(430.5602), 16.96 min, X002655FD+LM.mgf	ILmSGSIHYPR	R	S	79.1	44.1	2		m3: Oxidation (+15.99)	430.56	1,288.658712	1,289.667161	3	-0.001173	-0.9095	57,695.0	38	48	false	gi|33521214,gi|357124047,gi|357124049	2 | 2 | 2 | 3 | 3 | 3	none | m3: Oxidation (+15.99) | none | none | none | none
predicted protein [Hordeum vulgare subsp. vulgare]	gi|326497687,gi|357124047,gi|357124049	78,548.2	4	1	11	0.0768	Cmpd 724, +MSn(722.8618), 27.37 min, X002673FD+LM.mgf	STPEMWPDLIQK	R	A	44.9	43.5	2			722.862	1,443.709068	1,444.714346	2	0.001998	1.383	19,012.0	49	60	false	gi|356550446,gi|356556730,gi|460392491,gi|61162203,gi|225444920,gi|297738667,gi|114217395,gi|33521214,gi|357124047,gi|357124049,gi|12583687,gi|448278449,gi|84579369
predicted protein [Hordeum vulgare subsp. vulgare]	gi|326497687,gi|357124047,gi|357124049	78,548.2	4	1	11	0.0768	Cmpd 1093, +MSn(869.0881), 30.48 min, X002659FD+LM.mgf	TAGGPFIATSYDYDAPIDEYGLIR	R	Q	64	42.5	2			869.088	2,604.242472	2,605.246046	3	0.003702	1.421	29,805.0	298	321	false	gi|356550446,gi|356556730,gi|222618730,gi|75272679,gi|357124047,gi|357124049,gi|449489943
predicted protein [Hordeum vulgare subsp. vulgare]	gi|326497687,gi|357124047,gi|357124049	78,548.2	4	1	11	0.0768	Cmpd 613, +MSn(504.7780), 23.83 min, X002657FD+LM.mgf	WTYQIGLK	K	G	51.8	42.1	2			504.778	1,007.541408	1,008.551446	2	-0.002762	-2.739	3,362.00	576	583	true	gi|357124047,gi|357124049	2 | 2 | 2 | 2 | 2 | 2 | 2 | 2 | 2 | 2	none | none | none | none | none | none | none | none | none | none
L-ascorbate oxidase-like protein [Medicago truncatula]	gi|357480333	61,528.2	4	1	2	0.0716	Cmpd 443, +MSn(558.2935), 22.46 min, X002665FD+LM.mgf	DYYIVVSTR	K	F	45	43.1	2			558.294	1,114.572488	1,115.573146	2	0.006618	5.932	8,620.00	275	283	false	gi|255554849
L-ascorbate oxidase-like protein [Medicago truncatula]	gi|357480333	61,528.2	4	1	2	0.0716	Cmpd 424, +MSn(712.3329), 20.50 min, X002664FD+LM.mgf	GWNGNTFTVDQGK	R	T	70.6	42.2	2			712.333	1,422.651348	1,423.660246	2	-0.001622	-1.139	14,308.0	201	213	true		2	none
L-ascorbate oxidase-like protein [Medicago truncatula]	gi|357480333	61,528.2	4	1	2	0.0716	Cmpd 103, +MSn(402.2131), 14.11 min, X002665FD+LM.mgf	NALLcGR	K	A	53.3	45.1	2		c5: Carbamidomethyl (+57.02)	402.213	802.412	803.419	2	-0.0003872	-0.482	12,433.0	530	536	false	gi|255554849,gi|225428247,gi|225447041,gi|242096730	2 | 2 | 2 | 2	c5: Carbamidomethyl (+57.02) | c5: Carbamidomethyl (+57.02) | c5: Carbamidomethyl (+57.02) | c5: Carbamidomethyl (+57.02)
L-ascorbate oxidase-like protein [Medicago truncatula]	gi|357480333	61,528.2	4	1	2	0.0716	Cmpd 676, +MSn(658.3440), 24.25 min, X002660FD+LM.mgf	QYLGQQFYLR	R	V	73.3	43.5	2			658.344	1,314.673428	1,315.679446	2	0.001258	0.9562	49,563.0	504	513	false	gi|225428247,gi|460395816,gi|225447041,gi|224064972,gi|242096730,gi|147859189,gi|225459808	2 | 2 | 2 | 2 | 2 | 2 | 2 | 2 | 2 | 2 | 2 | 2 | 2	none | none | none | none | none | none | none | none | none | none | none | none | none
predicted protein [Populus trichocarpa]	gi|224091669	40,238.1	2	3	21	0.0324	Cmpd 639, +MSn(669.3764), 22.79 min, X002676FD+LM.mgf	KSFIDSSITLAR	R	S	68.7	40.5	2			669.376	1,336.738248	1,337.742446	2	0.003078	2.301	22,284.0	117	128	true		2 | 2 | 2 | 2 | 2 | 2 | 3 | 3 | 3	none | none | none | none | none | none | none | none | none
predicted protein [Populus trichocarpa]	gi|224091669	40,238.1	2	3	21	0.0324	Cmpd 782, +MSn(605.3278), 25.26 min, X002676FD+LM.mgf	SFIDSSITLAR	K	S	71.6	42.5	2			605.328	1,208.640908	1,209.647446	2	0.0007381	0.6101	52,910.0	118	128	true		2 | 2 | 2 | 2 | 2 | 2 | 2 | 2 | 2 | 2	none | none | none | none | none | none | none | none | none | none
putative mitochondrial NAD-dependent malate dehydrogenase [Solanum tuberosum]	gi|21388544,gi|21388546,gi|21388552,gi|350536645	36,195.3	2	2	3	0.0665	Cmpd 884, +MSn(625.3531), 30.73 min, X002679FD+LM.mgf	LFGVTMLDVVR	K	A	71	41.1	2			625.353	1,248.691608	1,249.697446	2	0.001438	1.151	9,866.00	175	185	true	gi|21388546,gi|21388552,gi|350536645	2	none
putative mitochondrial NAD-dependent malate dehydrogenase [Solanum tuberosum]	gi|21388544,gi|21388546,gi|21388552,gi|350536645	36,195.3	2	2	3	0.0665	Cmpd 29, +MSn(617.3001), 10.85 min, X002679FD+LM.mgf	TQDGGTEVVEAK	R	A	51.3	43.2	2			617.3	1,232.585628	1,233.595946	2	-0.003042	-2.466	937	239	250	true	gi|21388546,gi|21388552,gi|350536645
unknown [Picea sitchensis]	gi|116780952,gi|116785854,gi|12230570,gi|134290682,gi|134682,gi|134684,gi|134685,gi|147789545,gi|16798638,gi|225436450,gi|255565475,gi|255640584,gi|297734897,gi|306415499,gi|313103751,gi|321149955,gi|33327349,gi|339780268,gi|339780272,gi|340031654,gi|356539366,gi|356542678,gi|408717407,gi|409900367,gi|45643751,gi|59797458	21,242.3	2	3	3	0.135	Cmpd 346, +MSn(719.3821), 23.09 min, X002698FD+LM.mgf	ALVVHELEDDLGK	R	G	48	47.8	2			719.382	1,436.749768	1,437.758646	2	-0.001602	-1.114	3,013.00	169	181	true	gi|116785854,gi|12230570,gi|134290682,gi|134682,gi|134684,gi|134685,gi|147789545,gi|16798638,gi|225436450,gi|255565475,gi|255640584,gi|297734897,gi|306415499,gi|313103751,gi|321149955,gi|33327349,gi|339780268,gi|339780272,gi|340031654,gi|356539366,gi|356542678,gi|408717407,gi|409900367,gi|45643751,gi|59797458
unknown [Picea sitchensis]	gi|116780952,gi|116785854,gi|12230570,gi|134290682,gi|134682,gi|134684,gi|134685,gi|147789545,gi|16798638,gi|225436450,gi|255565475,gi|255640584,gi|297734897,gi|306415499,gi|313103751,gi|321149955,gi|33327349,gi|339780268,gi|339780272,gi|340031654,gi|356539366,gi|356542678,gi|408717407,gi|409900367,gi|45643751,gi|59797458	21,242.3	2	3	3	0.135	Cmpd 115, +MSn(476.2371), 14.26 min, X002702FD+LM.mgf	GGHELSLTTGNAGGR	K	L	72.1	43.5	2			476.237	1,425.689532	1,426.703546	3	-0.006738	-4.723	15,567.0	182	196	true	gi|116785854,gi|12230570,gi|134290682,gi|134682,gi|134684,gi|134685,gi|147789545,gi|16798638,gi|225436450,gi|255565475,gi|255640584,gi|297734897,gi|306415499,gi|313103751,gi|321149955,gi|33327349,gi|339780268,gi|339780272,gi|340031654,gi|356539366,gi|356542678,gi|408717407,gi|409900367,gi|45643751,gi|59797458	2	none
unknown [Populus trichocarpa]	gi|118486622,gi|224130036,gi|225457190	45,558.4	2	2	4	0.0576	Cmpd 158, +MSn(427.7141), 13.58 min, X002671FD+LM.mgf	AHAHDLQVHPYTYR	R	N	38.2	43.4	2			427.714	1,706.827456	1,707.835046	4	-0.0003139	-0.1838	4,862.00	312	325	true	gi|224130036,gi|225457190
unknown [Populus trichocarpa]	gi|118486622,gi|224130036,gi|225457190	45,558.4	2	2	4	0.0576	Cmpd 496, +MSn(509.3018), 22.50 min, X002673FD+LM.mgf	VVGIYPEIK	R	N	54.6	42.6	2			509.302	1,016.589168	1,017.598046	2	-0.001602	-1.574	17,149.0	177	185	true	gi|224130036,gi|225457190	2 | 2	none | none
PREDICTED: PI-PLC X domain-containing protein At5g67130-like [Glycine max]	gi|356502505,gi|356519715,gi|357475315,gi|388512969	44,511.6	2	2	4	0.0444	Cmpd 470, +MSn(655.8043), 21.97 min, X002675FD+LM.mgf	EASEGIAYEWR	K	Y	92	41.9	2			655.804	1,309.594048	1,310.601146	2	0.0001781	0.1359	12,075.0	231	241	true	gi|356519715,gi|357475315,gi|388512969	2 | 2	none | none
PREDICTED: PI-PLC X domain-containing protein At5g67130-like [Glycine max]	gi|356502505,gi|356519715,gi|357475315,gi|388512969	44,511.6	2	2	4	0.0444	Cmpd 697, +MSn(477.7454), 24.95 min, X002674FD+LM.mgf	YWFPVSR	K	M	40.1	42.2	2			477.745	953.476	954.483	2	0.0003981	0.417	18,740.0	194	200	true	gi|356519715,gi|357475315,gi|388512969
hypothetical protein RCOM_1034150 [Ricinus communis]	gi|255545654	27,469.1	2	2	11	0.0813	Cmpd 232, +MSn(723.3413), 15.30 min, X002663FD+LM.mgf	GQETPGEDPMVTGK	R	Y	55.2	42.1	2			723.341	1,444.668028	1,445.658046	2	0.01726	11.94	10,832.0	177	190	true		2	none
hypothetical protein RCOM_1034150 [Ricinus communis]	gi|255545654	27,469.1	2	2	11	0.0813	Cmpd 133, +MSn(359.7018), 13.23 min, X002691FD+LM.mgf	LTLDEK	R	I	44.7	43.8	2			359.702	717.389	718.398	2	-0.002042	-2.842	1,725.00	63	68	true		2 | 2 | 2 | 2 | 2 | 2 | 2 | 2	none | none | none | none | none | none | none | none
PREDICTED: lysosomal beta glucosidase [Vitis vinifera]	gi|225423533	67,905.5	3	2	4	0.0494	Cmpd 841, +MSn(697.3418), 27.94 min, X002657FD+LM.mgf	GFVISDWEGIDR	K	I	63.8	43.6	2			697.342	1,392.669068	1,393.674846	2	0.001498	1.075	21,625.0	302	313	true	gi|326505126	2	none
PREDICTED: lysosomal beta glucosidase [Vitis vinifera]	gi|225423533	67,905.5	3	2	4	0.0494	Cmpd 428, +MSn(500.7923), 19.17 min, X002660FD+LM.mgf	IGAATALEVR	R	A	79.3	43.1	2			500.792	999.57	1,000.578646	2	-0.001362	-1.361	41,496.0	149	158	false	gi|413933068,gi|116786797,gi|46091271	2 | 2 | 2	none | none | none
PREDICTED: lysosomal beta glucosidase [Vitis vinifera]	gi|225423533	67,905.5	3	2	4	0.0494	Cmpd 232, +MSn(531.2735), 15.37 min, X002657FD+LM.mgf	IGQMTQIDR	K	S	50.4	44.4	2			531.273	1,060.532408	1,061.541046	2	-0.001362	-1.283	11,010.0	51	59	true		2	none
beta-D-galactosidase [Pyrus pyrifolia]	gi|12583687,gi|448278449,gi|84579369	80,924.5	3	1	3	0.0424	Cmpd 806, +MSn(679.4014), 26.65 min, X002655FD+LM.mgf	LVQQAGLFVNLR	K	I	67.7	38.3	2			679.401	1,356.788228	1,357.795146	2	0.0003581	0.2637	22,863.0	102	113	true	gi|448278449,gi|84579369	2 | 2	none | none
beta-D-galactosidase [Pyrus pyrifolia]	gi|12583687,gi|448278449,gi|84579369	80,924.5	3	1	3	0.0424	Cmpd 724, +MSn(722.8618), 27.37 min, X002673FD+LM.mgf	STPEMWPDLIQK	R	A	44.9	43.5	2			722.862	1,443.709068	1,444.714346	2	0.001998	1.383	19,012.0	52	63	false	gi|356550446,gi|356556730,gi|460392491,gi|61162203,gi|225444920,gi|297738667,gi|114217395,gi|33521214,gi|326497687,gi|357124047,gi|357124049,gi|448278449,gi|84579369
beta-D-galactosidase [Pyrus pyrifolia]	gi|12583687,gi|448278449,gi|84579369	80,924.5	3	1	3	0.0424	Cmpd 86, +MSn(425.7000), 11.41 min, X002655FD+LM.mgf	TDNEPFK	R	A	47.2	42.2	2			425.7	849.385	850.394	2	-0.001642	-1.931	5,788.00	141	147	false	gi|356550446,gi|356556730,gi|62869849,gi|326506982,gi|326517964,gi|326534200,gi|357113057,gi|61162203,gi|114217395,gi|33521214,gi|222618730,gi|75272679,gi|448278449,gi|84579369,gi|255543793,gi|152013367,gi|29029060,gi|297842521	2 | 2 | 2 | 2	none | none | none | none
class II chitinase [Acacia koa]	gi|425886502	28,002.0	3	1	9	0.07	Cmpd 151, +MSn(627.3497), 16.85 min, X002693FD+LM.mgf	IGFYK	R	R	32.9	40	2			627.35	626.342	627.35	1	-0.0004859	-0.7746	1,024.00	230	234	false	gi|114152783,gi|125544337,gi|125556810,gi|125586673,gi|155675836,gi|20202,gi|35187685,gi|383024,gi|744091,gi|75282441,gi|807955,gi|88659025,gi|2506281,gi|326522492,gi|495305,gi|741317,gi|75309544
class II chitinase [Acacia koa]	gi|425886502	28,002.0	3	1	9	0.07	Cmpd 173, +MSn(392.2291), 12.93 min, X002685FD+LM.mgf	IGFYKR	R	Y	48.1	40.6	2			392.229	782.444	783.451	2	-0.0002819	-0.3599	12,817.0	230	235	false	gi|114152783,gi|125544337,gi|125556810,gi|125586673,gi|155675836,gi|20202,gi|35187685,gi|383024,gi|744091,gi|75282441,gi|807955,gi|88659025,gi|2506281,gi|326522492,gi|495305,gi|741317,gi|75309544
class II chitinase [Acacia koa]	gi|425886502	28,002.0	3	1	9	0.07	Cmpd 204, +MSn(623.7919), 13.78 min, X002688FD+LM.mgf	WTPSAADQSAGR	R	V	70.9	41.6	2			623.792	1,245.569368	1,246.581146	2	-0.004502	-3.611	6,379.00	190	201	true		2 | 2 | 2 | 2 | 2 | 2 | 2 | 2	none | none | none | none | none | none | none | none
alpha-galactosidase [Nicotiana tabacum]	gi|329741905,gi|329741907	45,526.4	3	3	5	0.0702	Cmpd 202, +MSn(487.2586), 14.81 min, X002677FD+LM.mgf	ALADYVHGK	K	G	62.7	43.1	2			487.259	972.503	973.51	2	-0.0003819	-0.3923	3,846.00	127	135	true	gi|329741907	2	none
alpha-galactosidase [Nicotiana tabacum]	gi|329741905,gi|329741907	45,526.4	3	3	5	0.0702	Cmpd 706, +MSn(564.3177), 23.95 min, X002676FD+LM.mgf	APLIIGcDLR	K	S	37.2	41.2	2		c7: Carbamidomethyl (+57.02)	564.318	1,126.620888	1,127.624411	2	0.003753	3.328	31,115.0	291	300	true	gi|329741907,gi|302753418,gi|302804510
alpha-galactosidase [Nicotiana tabacum]	gi|329741905,gi|329741907	45,526.4	3	3	5	0.0702	Cmpd 697, +MSn(580.3162), 25.86 min, X002677FD+LM.mgf	SHFSIWALAK	R	A	61.7	43.5	2			580.316	1,158.617948	1,159.625846	2	-0.0006219	-0.5363	10,680.0	281	290	true	gi|329741907	2	none
RecName: Full=Chitinase 12; AltName: Full=Basic endochitinase 2; AltName: Full=Pathogenesis related (PR)-3 chitinase 12; Flags: Precursor	gi|114152783,gi|125544337,gi|125556810,gi|125586673,gi|155675836,gi|20202,gi|35187685,gi|383024,gi|744091,gi|75282441,gi|807955,gi|88659025	33,635.6	3	2	11	0.0491	Cmpd 151, +MSn(627.3497), 16.85 min, X002693FD+LM.mgf	IGFYK	R	R	32.9	40	2			627.35	626.342	627.35	1	-0.0004859	-0.7746	1,024.00	298	302	false	gi|425886502,gi|125544337,gi|125556810,gi|125586673,gi|155675836,gi|20202,gi|35187685,gi|383024,gi|744091,gi|75282441,gi|807955,gi|88659025,gi|2506281,gi|326522492,gi|495305,gi|741317,gi|75309544
RecName: Full=Chitinase 12; AltName: Full=Basic endochitinase 2; AltName: Full=Pathogenesis related (PR)-3 chitinase 12; Flags: Precursor	gi|114152783,gi|125544337,gi|125556810,gi|125586673,gi|155675836,gi|20202,gi|35187685,gi|383024,gi|744091,gi|75282441,gi|807955,gi|88659025	33,635.6	3	2	11	0.0491	Cmpd 173, +MSn(392.2291), 12.93 min, X002685FD+LM.mgf	IGFYKR	R	Y	48.1	40.6	2			392.229	782.444	783.451	2	-0.0002819	-0.3599	12,817.0	298	303	false	gi|425886502,gi|125544337,gi|125556810,gi|125586673,gi|155675836,gi|20202,gi|35187685,gi|383024,gi|744091,gi|75282441,gi|807955,gi|88659025,gi|2506281,gi|326522492,gi|495305,gi|741317,gi|75309544
RecName: Full=Chitinase 12; AltName: Full=Basic endochitinase 2; AltName: Full=Pathogenesis related (PR)-3 chitinase 12; Flags: Precursor	gi|114152783,gi|125544337,gi|125556810,gi|125586673,gi|155675836,gi|20202,gi|35187685,gi|383024,gi|744091,gi|75282441,gi|807955,gi|88659025	33,635.6	3	2	11	0.0491	Cmpd 962, +MSn(630.3324), 27.12 min, X002685FD+LM.mgf	SLFDQMLLHR	R	N	75.9	43.6	2			630.332	1,258.650268	1,259.656646	2	0.0008981	0.7129	8,249.00	88	97	true	gi|125544337,gi|125556810,gi|125586673,gi|155675836,gi|20202,gi|35187685,gi|383024,gi|744091,gi|75282441,gi|807955,gi|88659025	2 | 2 | 2 | 2 | 2 | 2 | 2 | 2 | 2 | 2	none | none | none | m6: Oxidation (+15.99) | none | none | none | none | none | none
PREDICTED: probable inactive purple acid phosphatase 27-like, partial [Solanum lycopersicum]	gi|460366588	69,320.4	2	4	18	0.037	Cmpd 487, +MSn(501.2414), 20.72 min, X002661FD+LM.mgf	FLAYGDMGK	R	A	58.1	40.7	2			501.241	1,000.468208	1,001.476246	2	-0.0007619	-0.7608	11,874.0	314	322	true		2 | 2 | 2 | 2 | 2 | 2 | 2	m7: Oxidation (+15.99) | m7: Oxidation (+15.99) | none | none | none | m7: Oxidation (+15.99) | none
PREDICTED: probable inactive purple acid phosphatase 27-like, partial [Solanum lycopersicum]	gi|460366588	69,320.4	2	4	18	0.037	Cmpd 595, +MSn(835.4260), 23.03 min, X002661FD+LM.mgf	VDLALFGHVHNYER	K	T	83.4	43	2			835.426	1,668.837328	1,669.844546	2	5.806e-05	0.03477	14,651.0	515	528	true		2 | 3 | 2 | 3 | 2 | 3 | 3 | 3 | 3	none | none | none | none | none | none | none | none | none
PREDICTED: trehalase-like [Brachypodium distachyon]	gi|357140858	63,113.7	2	2	6	0.0335	Cmpd 947, +MSn(662.3629), 27.76 min, X002662FD+LM.mgf	AWALEVHALWK	R	D	39.1	42.3	2			662.363	1,322.711168	1,323.720846	2	-0.002402	-1.815	18,038.0	114	124	true
PREDICTED: trehalase-like [Brachypodium distachyon]	gi|357140858	63,113.7	2	2	6	0.0335	Cmpd 53, +MSn(471.2035), 10.46 min, X002662FD+LM.mgf	YDVEAcGK	K	S	53.2	36.5	2		c6: Carbamidomethyl (+57.02)	471.203	940.392	941.403	2	-0.003707	-3.938	2,966.00	522	529	true		2 | 2 | 2 | 2	c6: Carbamidomethyl (+57.02) | c6: Carbamidomethyl (+57.02) | c6: Carbamidomethyl (+57.02) | c6: Carbamidomethyl (+57.02)
hypothetical protein SORBIDRAFT_06g030270 [Sorghum bicolor]	gi|242077366,gi|413919688	80,905.4	6	6	27	0.086	Cmpd 1163, +MSn(786.7436), 32.76 min, X002660FD+LM.mgf	AMHNVGLAGLTFWSPNINIFR	R	D	73.9	42.3	2			786.744	2,357.208942	2,358.217646	3	-0.001428	-0.6055	42,440.0	147	167	true	gi|413919688	3	none
hypothetical protein SORBIDRAFT_06g030270 [Sorghum bicolor]	gi|242077366,gi|413919688	80,905.4	6	6	27	0.086	Cmpd 400, +MSn(706.3181), 18.91 min, X002658FD+LM.mgf	HYTAYDVDNWK	K	G	63	40.4	2			706.318	1,410.621668	1,411.627746	2	0.001198	0.8487	16,397.0	214	224	true	gi|74355968,gi|413919688,gi|292630922	2 | 2	none | none
hypothetical protein SORBIDRAFT_06g030270 [Sorghum bicolor]	gi|242077366,gi|413919688	80,905.4	6	6	27	0.086	Cmpd 688, +MSn(512.2484), 23.93 min, X002659FD+LM.mgf	LGFFDGDPR	R	K	55.3	44.4	2			512.248	1,022.482208	1,023.489646	2	-0.0001619	-0.1582	25,495.0	365	373	true	gi|413919688	2 | 2	none | none
hypothetical protein SORBIDRAFT_06g030270 [Sorghum bicolor]	gi|242077366,gi|413919688	80,905.4	6	6	27	0.086	Cmpd 648, +MSn(734.3805), 27.61 min, X002654FD+LM.mgf	LPVTWYPESFTK	R	V	61.6	43.2	2			734.38	1,466.746408	1,467.751946	2	0.001738	1.184	16,944.0	582	593	true	gi|413919688	2	none
hypothetical protein SORBIDRAFT_06g030270 [Sorghum bicolor]	gi|242077366,gi|413919688	80,905.4	6	6	27	0.086	Cmpd 142, +MSn(337.7076), 12.84 min, X002660FD+LM.mgf	LTLAEK	R	V	36.3	41.9	2			337.708	673.401	674.408	2	-0.0005819	-0.8629	20,761.0	66	71	true	gi|413919688	2	none
hypothetical protein SORBIDRAFT_06g030270 [Sorghum bicolor]	gi|242077366,gi|413919688	80,905.4	6	6	27	0.086	Cmpd 367, +MSn(385.7596), 21.80 min, X002654FD+LM.mgf	QGIVLLK	R	N	51.8	32.8	2			385.76	769.505	770.514	2	-0.001662	-2.157	21,214.0	400	406	true	gi|74355968,gi|413919688,gi|449438167,gi|449479116,gi|292630922,gi|255572559,gi|224054312,gi|224070626,gi|297745522,gi|359481045,gi|359485890	2 | 2 | 2 | 2 | 2 | 2 | 2 | 2 | 2 | 2 | 2 | 2 | 2 | 2	none | none | none | none | none | none | none | none | none | none | none | none | none | none
PREDICTED: beta-xylosidase/alpha-L-arabinofuranosidase 2-like [Cucumis sativus]	gi|449438167,gi|449479116	84,476.9	4	1	2	0.0512	Cmpd 407, +MSn(729.3605), 18.77 min, X002660FD+LM.mgf	GQETPGEDPLLSSK	R	Y	86.2	43.4	2			729.36	1,456.706388	1,457.712146	2	0.001518	1.041	26,119.0	188	201	false	gi|74355968,gi|449479116,gi|292630922,gi|224054312,gi|224070626,gi|297745522,gi|359481045,gi|359485890	2 | 2 | 2	none | none | none
PREDICTED: beta-xylosidase/alpha-L-arabinofuranosidase 2-like [Cucumis sativus]	gi|449438167,gi|449479116	84,476.9	4	1	2	0.0512	Cmpd 367, +MSn(385.7596), 21.80 min, X002654FD+LM.mgf	QGIVLLK	R	N	51.8	32.8	2			385.76	769.505	770.514	2	-0.001662	-2.157	21,214.0	415	421	false	gi|74355968,gi|242077366,gi|413919688,gi|449479116,gi|292630922,gi|255572559,gi|224054312,gi|224070626,gi|297745522,gi|359481045,gi|359485890	2 | 2 | 2 | 2 | 2 | 2 | 2 | 2 | 2 | 2 | 2 | 2 | 2 | 2	none | none | none | none | none | none | none | none | none | none | none | none | none | none
PREDICTED: beta-xylosidase/alpha-L-arabinofuranosidase 2-like [Cucumis sativus]	gi|449438167,gi|449479116	84,476.9	4	1	2	0.0512	Cmpd 329, +MSn(685.8074), 16.71 min, X002659FD+LM.mgf	TMIGNYEGTPcK	K	Y	64	41.1	2		c11: Carbamidomethyl (+57.02)	685.807	1,369.600228	1,370.608111	2	-0.0006072	-0.443	26,006.0	449	460	false	gi|74355968,gi|449479116,gi|224054312,gi|224070626,gi|297745522,gi|359481045,gi|359485890	2 | 2 | 2 | 2 | 2	c11: Carbamidomethyl (+57.02) | m2: Oxidation (+15.99), c11: Carbamidomethyl (+57.02) | c11: Carbamidomethyl (+57.02) | m2: Oxidation (+15.99), c11: Carbamidomethyl (+57.02) | m2: Oxidation (+15.99), c11: Carbamidomethyl (+57.02)
PREDICTED: beta-xylosidase/alpha-L-arabinofuranosidase 2-like [Cucumis sativus]	gi|449438167,gi|449479116	84,476.9	4	1	2	0.0512	Cmpd 105, +MSn(400.2086), 11.92 min, X002660FD+LM.mgf	YAAGYVR	K	G	47.9	42.1	2			400.209	798.403	799.41	2	0.0002181	0.2728	37,690.0	202	208	true	gi|449479116	2	none
putative GDSL-like lipase acylhydrolase protein [Linum usitatissimum]	gi|395146563	100,693.6	2	2	17	0.027	Cmpd 773, +MSn(889.9295), 25.91 min, X002682FD+LM.mgf	ANYPPYGIDFPGGPTGR	K	F	88.9	43.1	2			889.929	1,777.844448	1,778.849946	2	0.001778	0.9996	233585	331	347	true		2 | 2 | 2 | 2 | 2	none | none | none | none | none
putative GDSL-like lipase acylhydrolase protein [Linum usitatissimum]	gi|395146563	100,693.6	2	2	17	0.027	Cmpd 293, +MSn(485.2614), 16.69 min, X002680FD+LM.mgf	ILYNYGAR	K	K	48.5	42.2	2			485.261	968.508	969.515	2	0.0003181	0.3281	31,270.0	483	490	true		2 | 2 | 2 | 2 | 2 | 2 | 2 | 2 | 2 | 2	none | none | none | none | none | none | none | none | none | none
predicted protein [Populus trichocarpa]	gi|224064972	60,497.9	5	1	1	0.0917	Cmpd 298, +MSn(406.2081), 17.64 min, X002664FD+LM.mgf	AAGGFGGFK	K	I	57	42.8	2			406.208	810.402	811.41	2	-0.0008819	-1.087	44,570.0	138	146	true
predicted protein [Populus trichocarpa]	gi|224064972	60,497.9	5	1	1	0.0917	Cmpd 676, +MSn(658.3440), 24.25 min, X002660FD+LM.mgf	QYLGQQFYLR	R	V	73.3	43.5	2			658.344	1,314.673428	1,315.679446	2	0.001258	0.9562	49,563.0	504	513	false	gi|225428247,gi|460395816,gi|225447041,gi|357480333,gi|242096730,gi|147859189,gi|225459808	2 | 2 | 2 | 2 | 2 | 2 | 2 | 2 | 2 | 2 | 2 | 2 | 2	none | none | none | none | none | none | none | none | none | none | none | none | none
predicted protein [Populus trichocarpa]	gi|224064972	60,497.9	5	1	1	0.0917	Cmpd 33, +MSn(381.6780), 10.16 min, X002659FD+LM.mgf	SENWAR	R	Q	39.3	41	2			381.678	761.341	762.353	2	-0.004162	-5.459	9,578.00	498	503	false	gi|255554849,gi|460395816,gi|225447041	2 | 2	none | none
predicted protein [Populus trichocarpa]	gi|224064972	60,497.9	5	1	1	0.0917	Cmpd 367, +MSn(540.2673), 17.90 min, X002660FD+LM.mgf	VYSPANSWR	R	D	59.9	43.9	2			540.267	1,078.519988	1,079.526746	2	0.0005181	0.4799	16,326.0	514	522	false	gi|255554849,gi|225447041,gi|242096730	2 | 2 | 2 | 2 | 2 | 2 | 2 | 2 | 2 | 2 | 2	none | none | none | none | none | none | none | none | none | none | none
predicted protein [Populus trichocarpa]	gi|224064972	60,497.9	5	1	1	0.0917	Cmpd 842, +MSn(861.4568), 27.72 min, X002663FD+LM.mgf	YAVNSVSFIPADTPLK	R	L	89.6	42.9	2			861.457	1,720.899208	1,721.910946	2	-0.004462	-2.591	27,420.0	369	384	false	gi|225428247,gi|460395816,gi|225447041	2 | 2 | 2 | 2 | 2 | 3 | 2 | 3 | 2 | 3 | 3	none | none | none | none | none | none | none | none | none | none | none
beta-galactosidase, putative [Ricinus communis]	gi|255543793	81,778.2	3	2	4	0.0669	Cmpd 569, +MSn(1021.9452), 22.19 min, X002655FD+LM.mgf	GGSFVNYYmYHGGTNFGR	K	T	56	38.1	2		m9: Oxidation (+15.99)	1,021.945200	2,041.875848	2,042.881361	2	0.001763	0.863	22,235.0	285	302	false	gi|62869849,gi|222618730,gi|75272679	2 | 3 | 2 | 3 | 3 | 3 | 2 | 3 | 3	none | none | none | none | none | m9: Oxidation (+15.99) | none | m9: Oxidation (+15.99) | none
beta-galactosidase, putative [Ricinus communis]	gi|255543793	81,778.2	3	2	4	0.0669	Cmpd 801, +MSn(879.0914), 30.55 min, X002654FD+LM.mgf	TAGGPFITTSYDYDAPIDEYGLIR	R	Q	51.4	42.3	2			879.091	2,634.252492	2,635.256646	3	0.003122	1.185	31,918.0	303	326	true		2 | 3 | 3	none | none | none
beta-galactosidase, putative [Ricinus communis]	gi|255543793	81,778.2	3	2	4	0.0669	Cmpd 86, +MSn(425.7000), 11.41 min, X002655FD+LM.mgf	TDNEPFK	R	L	47.2	42.2	2			425.7	849.385	850.394	2	-0.001642	-1.931	5,788.00	143	149	false	gi|356550446,gi|356556730,gi|62869849,gi|326506982,gi|326517964,gi|326534200,gi|357113057,gi|61162203,gi|114217395,gi|33521214,gi|222618730,gi|75272679,gi|12583687,gi|448278449,gi|84579369,gi|152013367,gi|29029060,gi|297842521	2 | 2 | 2 | 2	none | none | none | none
RecName: Full=Beta-galactosidase 16; Short=Lactase 16; Flags: Precursor	gi|152013367,gi|29029060,gi|297842521	91,649.0	3	2	4	0.038	Cmpd 385, +MSn(637.3185), 18.57 min, X002658FD+LM.mgf	GEAWVNGQSIGR	K	Y	47.2	43.7	2			637.319	1,272.622508	1,273.628446	2	0.001338	1.051	30,545.0	634	645	false	gi|326506982,gi|326517964,gi|326534200,gi|357113057,gi|61162203,gi|147819335,gi|225459613,gi|302141788,gi|29029060,gi|297842521	2 | 2 | 2 | 2	none | none | none | none
RecName: Full=Beta-galactosidase 16; Short=Lactase 16; Flags: Precursor	gi|152013367,gi|29029060,gi|297842521	91,649.0	3	2	4	0.038	Cmpd 659, +MSn(687.8588), 24.75 min, X002657FD+LM.mgf	STPQmWPSLIAK	R	A	60.9	44.5	2		m5: Oxidation (+15.99)	687.859	1,373.702988	1,374.708761	2	0.001503	1.093	18,776.0	51	62	true	gi|29029060,gi|297842521	2 | 2 | 2	m5: Oxidation (+15.99) | none | m5: Oxidation (+15.99)
RecName: Full=Beta-galactosidase 16; Short=Lactase 16; Flags: Precursor	gi|152013367,gi|29029060,gi|297842521	91,649.0	3	2	4	0.038	Cmpd 86, +MSn(425.7000), 11.41 min, X002655FD+LM.mgf	TDNEPFK	R	Y	47.2	42.2	2			425.7	849.385	850.394	2	-0.001642	-1.931	5,788.00	140	146	false	gi|356550446,gi|356556730,gi|62869849,gi|326506982,gi|326517964,gi|326534200,gi|357113057,gi|61162203,gi|114217395,gi|33521214,gi|222618730,gi|75272679,gi|12583687,gi|448278449,gi|84579369,gi|255543793,gi|29029060,gi|297842521	2 | 2 | 2 | 2	none | none | none | none
pathogenesis-related protein 3-1 [Lolium perenne]	gi|345546654,gi|345546656	11,530.9	2	2	7	0.17	Cmpd 152, +MSn(674.2965), 12.41 min, X002685FD+LM.mgf	GYcFK	-	E	26.9	34.7	2		c3: Carbamidomethyl (+57.02)	674.296	673.289	674.297	1	-0.0002312	-0.3429	2,738.00	1	5	true	gi|345546656
pathogenesis-related protein 3-1 [Lolium perenne]	gi|345546654,gi|345546656	11,530.9	2	2	7	0.17	Cmpd 1011, +MSn(658.8647), 30.12 min, X002687FD+LM.mgf	VPGYGVITNIING	R	-	72.8	42.9	2			658.865	1,315.714868	1,316.721046	2	0.001098	0.8339	35,392.0	94	106	true	gi|345546656	2 | 2 | 2 | 2 | 2	none | none | none | none | none
RecName: Full=Glyceraldehyde-3-phosphate dehydrogenase, cytosolic	gi|120666,gi|120668,gi|1345501,gi|211906518,gi|224055669,gi|225347,gi|255537011,gi|307136112,gi|312192239,gi|326496176,gi|357477179,gi|373882445,gi|381393064,gi|384392523,gi|388495516,gi|388514675,gi|392937536,gi|406055050,gi|409972465,gi|409972467,gi|410027508,gi|449441394,gi|449441396,gi|449469616,gi|449524870,gi|51703306,gi|83839213	36,685.1	3	3	3	0.101	Cmpd 585, +MSn(581.3149), 23.11 min, X002680FD+LM.mgf	AGIALNDNFVK	K	L	70.8	43.7	2			581.315	1,160.615148	1,161.626346	2	-0.003922	-3.376	17,547.0	301	311	true	gi|120668,gi|1345501,gi|211906518,gi|224055669,gi|225347,gi|255537011,gi|307136112,gi|312192239,gi|326496176,gi|357477179,gi|373882445,gi|381393064,gi|384392523,gi|388495516,gi|388514675,gi|392937536,gi|406055050,gi|409972465,gi|409972467,gi|410027508,gi|449441394,gi|449441396,gi|449469616,gi|449524870,gi|51703306,gi|83839213
RecName: Full=Glyceraldehyde-3-phosphate dehydrogenase, cytosolic	gi|120666,gi|120668,gi|1345501,gi|211906518,gi|224055669,gi|225347,gi|255537011,gi|307136112,gi|312192239,gi|326496176,gi|357477179,gi|373882445,gi|381393064,gi|384392523,gi|388495516,gi|388514675,gi|392937536,gi|406055050,gi|409972465,gi|409972467,gi|410027508,gi|449441394,gi|449441396,gi|449469616,gi|449524870,gi|51703306,gi|83839213	36,685.1	3	3	3	0.101	Cmpd 154, +MSn(471.8027), 12.78 min, X002676FD+LM.mgf	KVIISAPSK	K	D	39.1	39	2			471.803	941.591	942.598	2	-0.0002419	-0.2567	1,208.00	120	128	true	gi|18073153,gi|120668,gi|1345501,gi|211906518,gi|224055669,gi|225347,gi|255537011,gi|307136112,gi|312192239,gi|326496176,gi|357477179,gi|373882445,gi|381393064,gi|384392523,gi|388495516,gi|388514675,gi|392937536,gi|406055050,gi|409972465,gi|409972467,gi|410027508,gi|449441394,gi|449441396,gi|449469616,gi|449524870,gi|51703306,gi|83839213
RecName: Full=Glyceraldehyde-3-phosphate dehydrogenase, cytosolic	gi|120666,gi|120668,gi|1345501,gi|211906518,gi|224055669,gi|225347,gi|255537011,gi|307136112,gi|312192239,gi|326496176,gi|357477179,gi|373882445,gi|381393064,gi|384392523,gi|388495516,gi|388514675,gi|392937536,gi|406055050,gi|409972465,gi|409972467,gi|410027508,gi|449441394,gi|449441396,gi|449469616,gi|449524870,gi|51703306,gi|83839213	36,685.1	3	3	3	0.101	Cmpd 937, +MSn(749.9269), 27.87 min, X002676FD+LM.mgf	VPTVDVSVVDLTVR	R	L	56.5	41.1	2			749.927	1,497.839228	1,498.847646	2	-0.001142	-0.7619	25,054.0	237	250	true	gi|120668,gi|1345501,gi|211906518,gi|224055669,gi|225347,gi|255537011,gi|307136112,gi|312192239,gi|326496176,gi|357477179,gi|373882445,gi|381393064,gi|384392523,gi|388495516,gi|388514675,gi|392937536,gi|406055050,gi|409972465,gi|409972467,gi|410027508,gi|449441394,gi|449441396,gi|449469616,gi|449524870,gi|51703306,gi|83839213
pectinesterase [Citrus sinensis]	gi|2098713,gi|6174914	56,242.1	2	2	3	0.0314	Cmpd 509, +MSn(565.7776), 23.02 min, X002679FD+LM.mgf	SGSDLSVFYR	R	C	77.2	42.3	2			565.778	1,129.540588	1,130.547646	2	0.0002181	0.1929	39,959.0	311	320	true	gi|6174914	2	none
pectinesterase [Citrus sinensis]	gi|2098713,gi|6174914	56,242.1	2	2	3	0.0314	Cmpd 554, +MSn(399.7405), 20.99 min, X002662FD+LM.mgf	YVIYIK	R	A	30.6	40	2			399.741	797.467	798.476	2	-0.002222	-2.783	17,113.0	231	236	true	gi|326521202,gi|6174914
PREDICTED: outer membrane protein A-like [Cucumis sativus]	gi|449470698	37,440.6	2	3	3	0.0514	Cmpd 654, +MSn(604.8305), 24.42 min, X002680FD+LM.mgf	AQSVVDYLVSK	R	G	59.2	43	2			604.83	1,207.646428	1,208.652146	2	0.001558	1.289	39,927.0	282	292	true
PREDICTED: outer membrane protein A-like [Cucumis sativus]	gi|449470698	37,440.6	2	3	3	0.0514	Cmpd 515, +MSn(409.7205), 21.59 min, X002680FD+LM.mgf	LGGMVWR	R	A	60.9	45.2	2			409.721	817.426	818.434	2	-0.0005019	-0.6133	30,389.0	122	128	true		2	m4: Oxidation (+15.99)
RecName: Full=Beta-xylosidase/alpha-L-arabinofuranosidase 1; AltName: Full=Xylan 1,4-beta-xylosidase/Alpha-N-arabinofuranosidase 1; Short=MsXyl1; Includes: RecName: Full=Beta-xylosidase; AltName: Full=1,4-beta-D-xylan xylohydrolase; AltName: Full=Xylan 1,4-beta-xylosidase; Includes: RecName: Full=Alpha-N-arabinofuranosidase; AltName: Full=Alpha-L-arabinofuranosidase; Short=Arabinosidase; Flags: P…	gi|292630922	83,727.2	4	1	2	0.0543	Cmpd 70, +MSn(502.7431), 11.20 min, X002663FD+LM.mgf	ADPATGYPGR	R	T	54	42.5	2			502.743	1,003.471608	1,004.479746	2	-0.0008619	-0.8581	9,070.00	610	619	true		2	none
RecName: Full=Beta-xylosidase/alpha-L-arabinofuranosidase 1; AltName: Full=Xylan 1,4-beta-xylosidase/Alpha-N-arabinofuranosidase 1; Short=MsXyl1; Includes: RecName: Full=Beta-xylosidase; AltName: Full=1,4-beta-D-xylan xylohydrolase; AltName: Full=Xylan 1,4-beta-xylosidase; Includes: RecName: Full=Alpha-N-arabinofuranosidase; AltName: Full=Alpha-L-arabinofuranosidase; Short=Arabinosidase; Flags: P…	gi|292630922	83,727.2	4	1	2	0.0543	Cmpd 407, +MSn(729.3605), 18.77 min, X002660FD+LM.mgf	GQETPGEDPLLSSK	R	Y	86.2	43.4	2			729.36	1,456.706388	1,457.712146	2	0.001518	1.041	26,119.0	180	193	false	gi|74355968,gi|449438167,gi|449479116,gi|224054312,gi|224070626,gi|297745522,gi|359481045,gi|359485890	2 | 2 | 2	none | none | none
RecName: Full=Beta-xylosidase/alpha-L-arabinofuranosidase 1; AltName: Full=Xylan 1,4-beta-xylosidase/Alpha-N-arabinofuranosidase 1; Short=MsXyl1; Includes: RecName: Full=Beta-xylosidase; AltName: Full=1,4-beta-D-xylan xylohydrolase; AltName: Full=Xylan 1,4-beta-xylosidase; Includes: RecName: Full=Alpha-N-arabinofuranosidase; AltName: Full=Alpha-L-arabinofuranosidase; Short=Arabinosidase; Flags: P…	gi|292630922	83,727.2	4	1	2	0.0543	Cmpd 400, +MSn(706.3181), 18.91 min, X002658FD+LM.mgf	HYTAYDVDNWK	K	G	63	40.4	2			706.318	1,410.621668	1,411.627746	2	0.001198	0.8487	16,397.0	221	231	false	gi|74355968,gi|242077366,gi|413919688	2 | 2	none | none
RecName: Full=Beta-xylosidase/alpha-L-arabinofuranosidase 1; AltName: Full=Xylan 1,4-beta-xylosidase/Alpha-N-arabinofuranosidase 1; Short=MsXyl1; Includes: RecName: Full=Beta-xylosidase; AltName: Full=1,4-beta-D-xylan xylohydrolase; AltName: Full=Xylan 1,4-beta-xylosidase; Includes: RecName: Full=Alpha-N-arabinofuranosidase; AltName: Full=Alpha-L-arabinofuranosidase; Short=Arabinosidase; Flags: P…	gi|292630922	83,727.2	4	1	2	0.0543	Cmpd 367, +MSn(385.7596), 21.80 min, X002654FD+LM.mgf	QGIVLLK	R	N	51.8	32.8	2			385.76	769.505	770.514	2	-0.001662	-2.157	21,214.0	407	413	false	gi|74355968,gi|242077366,gi|413919688,gi|449438167,gi|449479116,gi|255572559,gi|224054312,gi|224070626,gi|297745522,gi|359481045,gi|359485890	2 | 2 | 2 | 2 | 2 | 2 | 2 | 2 | 2 | 2 | 2 | 2 | 2 | 2	none | none | none | none | none | none | none | none | none | none | none | none | none | none
RecName: Full=26 kDa endochitinase 1; Flags: Precursor	gi|2506281,gi|326522492,gi|495305,gi|741317,gi|75309544	33,401.9	3	3	4	0.0346	Cmpd 151, +MSn(627.3497), 16.85 min, X002693FD+LM.mgf	IGFYK	R	R	32.9	40	2			627.35	626.342	627.35	1	-0.0004859	-0.7746	1,024.00	291	295	true	gi|425886502,gi|114152783,gi|125544337,gi|125556810,gi|125586673,gi|155675836,gi|20202,gi|35187685,gi|383024,gi|744091,gi|75282441,gi|807955,gi|88659025,gi|326522492,gi|495305,gi|741317,gi|75309544
RecName: Full=26 kDa endochitinase 1; Flags: Precursor	gi|2506281,gi|326522492,gi|495305,gi|741317,gi|75309544	33,401.9	3	3	4	0.0346	Cmpd 173, +MSn(392.2291), 12.93 min, X002685FD+LM.mgf	IGFYKR	R	Y	48.1	40.6	2			392.229	782.444	783.451	2	-0.0002819	-0.3599	12,817.0	291	296	true	gi|425886502,gi|114152783,gi|125544337,gi|125556810,gi|125586673,gi|155675836,gi|20202,gi|35187685,gi|383024,gi|744091,gi|75282441,gi|807955,gi|88659025,gi|326522492,gi|495305,gi|741317,gi|75309544
RecName: Full=26 kDa endochitinase 1; Flags: Precursor	gi|2506281,gi|326522492,gi|495305,gi|741317,gi|75309544	33,401.9	3	3	4	0.0346	Cmpd 109, +MSn(335.1967), 11.41 min, X002683FD+LM.mgf	MLLHR	R	N	38.6	37.5	2			335.197	668.379	669.387	2	-0.0004019	-0.6005	16,346.0	89	93	true	gi|326522492,gi|495305,gi|741317,gi|75309544	2	none
Thermostable beta-glucosidase B, putative [Ricinus communis]	gi|255572559	49,700.4	2	1	3	0.033	Cmpd 717, +MSn(420.7820), 25.03 min, X002655FD+LM.mgf	ISLLLPGK	R	Q	69.3	32.8	2			420.782	839.549	840.556	2	0.001218	1.449	12,671.0	184	191	true		2 | 2	none | none
Thermostable beta-glucosidase B, putative [Ricinus communis]	gi|255572559	49,700.4	2	1	3	0.033	Cmpd 367, +MSn(385.7596), 21.80 min, X002654FD+LM.mgf	QGIVLLK	R	N	51.8	32.8	2			385.76	769.505	770.514	2	-0.001662	-2.157	21,214.0	76	82	false	gi|74355968,gi|242077366,gi|413919688,gi|449438167,gi|449479116,gi|292630922,gi|224054312,gi|224070626,gi|297745522,gi|359481045,gi|359485890	2 | 2 | 2 | 2 | 2 | 2 | 2 | 2 | 2 | 2 | 2 | 2 | 2 | 2	none | none | none | none | none | none | none | none | none | none | none | none | none | none
hypothetical protein SELMODRAFT_163627 [Selaginella moellendorffii]	gi|302753418,gi|302804510	44,964.5	2	2	3	0.0569	Cmpd 706, +MSn(564.3177), 23.95 min, X002676FD+LM.mgf	APLLIGcDIR	K	S	37.2	41.2	2		c7: Carbamidomethyl (+57.02)	564.318	1,126.620888	1,127.624411	2	0.003753	3.328	31,115.0	281	290	true	gi|329741905,gi|329741907,gi|302804510
hypothetical protein SELMODRAFT_163627 [Selaginella moellendorffii]	gi|302753418,gi|302804510	44,964.5	2	2	3	0.0569	Cmpd 576, +MSn(807.8475), 23.36 min, X002677FD+LM.mgf	YINLDDcWADSSR	R	D	51.8	37.5	2		c7: Carbamidomethyl (+57.02)	807.848	1,613.680568	1,614.685411	2	0.002433	1.507	30,428.0	86	98	true	gi|302804510	2	c7: Carbamidomethyl (+57.02)
PREDICTED: probable polygalacturonase-like [Vitis vinifera]	gi|359480238	51,670.7	2	2	5	0.0429	Cmpd 912, +MSn(874.9362), 30.64 min, X002664FD+LM.mgf	AFQNAIFYLNSFADK	K	G	69	43.4	2			874.936	1,747.857888	1,748.864246	2	0.0009181	0.5249	11,697.0	61	75	true		2	none
PREDICTED: probable polygalacturonase-like [Vitis vinifera]	gi|359480238	51,670.7	2	2	5	0.0429	Cmpd 285, +MSn(324.6763), 16.23 min, X002655FD+LM.mgf	SSWLR	R	S	40.9	45.5	2			324.676	647.338	648.346	2	-0.001102	-1.7	82,586.0	460	464	true		2 | 2	none | none
PREDICTED: lysosomal alpha-mannosidase-like isoform 1 [Glycine max]	gi|356502776,gi|356502778	114,001.4	2	1	3	0.0138	Cmpd 264, +MSn(417.7389), 15.85 min, X002656FD+LM.mgf	AYLGVSPK	K	Q	65	41.9	2			417.739	833.463	834.472	2	-0.001482	-1.776	26,786.0	549	556	true	gi|356502778	2 | 2	none | none
PREDICTED: lysosomal alpha-mannosidase-like isoform 1 [Glycine max]	gi|356502776,gi|356502778	114,001.4	2	1	3	0.0138	Cmpd 37, +MSn(405.1935), 10.22 min, X002656FD+LM.mgf	IDYQDR	R	A	51.1	42	2			405.194	808.373	809.379	2	0.0008581	1.06	4,866.00	198	203	false	gi|440546588,gi|356502778
hypothetical protein SORBIDRAFT_08g019110 [Sorghum bicolor]	gi|242085976	66,445.8	2	1	1	0.0338	Cmpd 301, +MSn(454.8865), 16.63 min, X002661FD+LM.mgf	FIEHcLSSVDR	K	Q	48.8	42.4	2		c5: Carbamidomethyl (+57.02)	454.887	1,361.637732	1,362.647111	3	-0.002103	-1.544	8,683.00	435	445	true
hypothetical protein SORBIDRAFT_08g019110 [Sorghum bicolor]	gi|242085976	66,445.8	2	1	1	0.0338	Cmpd 773, +MSn(490.2665), 25.04 min, X002662FD+LM.mgf	VIIFGDMGK	R	A	58.5	43.3	2			490.266	978.518	979.528	2	-0.002642	-2.697	14,179.0	288	296	false	gi|449440554,gi|449519731	2	none
unknown [Picea sitchensis]	gi|116786797	68,269.8	3	4	9	0.0539	Cmpd 884, +MSn(696.8482), 27.18 min, X002659FD+LM.mgf	GFVISDWQGIDR	K	I	51.9	43.6	2			696.848	1,391.681868	1,392.690846	2	-0.001702	-1.222	50,377.0	305	316	true	gi|46091271
unknown [Picea sitchensis]	gi|116786797	68,269.8	3	4	9	0.0539	Cmpd 428, +MSn(500.7923), 19.17 min, X002660FD+LM.mgf	IGAATALEVR	R	A	79.3	43.1	2			500.792	999.57	1,000.578646	2	-0.001362	-1.361	41,496.0	152	161	true	gi|413933068,gi|225423533,gi|46091271	2 | 2 | 2	none | none | none
unknown [Picea sitchensis]	gi|116786797	68,269.8	3	4	9	0.0539	Cmpd 470, +MSn(651.8210), 20.48 min, X002658FD+LM.mgf	SVDQLPMNVGDK	K	H	62.2	42.5	2			651.821	1,301.627588	1,302.636046	2	-0.001182	-0.9073	14,077.0	598	609	true	gi|326505126	2 | 2 | 2	m7: Oxidation (+15.99) | none | none
exo-1,3-beta-glucanase [Lilium longiflorum]	gi|46091271	68,538.4	3	1	2	0.0543	Cmpd 401, +MSn(654.8374), 18.28 min, X002659FD+LM.mgf	ATVDPTTDVVYK	K	E	62.5	43.9	2			654.837	1,307.660288	1,308.668346	2	-0.0007819	-0.5975	23,047.0	474	485	true		2	none
exo-1,3-beta-glucanase [Lilium longiflorum]	gi|46091271	68,538.4	3	1	2	0.0543	Cmpd 884, +MSn(696.8482), 27.18 min, X002659FD+LM.mgf	GFVISDWQGIDR	R	I	51.9	43.6	2			696.848	1,391.681868	1,392.690846	2	-0.001702	-1.222	50,377.0	302	313	false	gi|116786797
exo-1,3-beta-glucanase [Lilium longiflorum]	gi|46091271	68,538.4	3	1	2	0.0543	Cmpd 428, +MSn(500.7923), 19.17 min, X002660FD+LM.mgf	IGAATALEVR	R	A	79.3	43.1	2			500.792	999.57	1,000.578646	2	-0.001362	-1.361	41,496.0	149	158	false	gi|413933068,gi|225423533,gi|116786797	2 | 2 | 2	none | none | none
hypothetical protein SORBIDRAFT_10g027270 [Sorghum bicolor]	gi|242096730	60,699.4	4	1	6	0.0586	Cmpd 103, +MSn(402.2131), 14.11 min, X002665FD+LM.mgf	NALLcGR	K	A	53.3	45.1	2		c5: Carbamidomethyl (+57.02)	402.213	802.412	803.419	2	-0.0003872	-0.482	12,433.0	531	537	false	gi|255554849,gi|225428247,gi|225447041,gi|357480333	2 | 2 | 2 | 2	c5: Carbamidomethyl (+57.02) | c5: Carbamidomethyl (+57.02) | c5: Carbamidomethyl (+57.02) | c5: Carbamidomethyl (+57.02)
hypothetical protein SORBIDRAFT_10g027270 [Sorghum bicolor]	gi|242096730	60,699.4	4	1	6	0.0586	Cmpd 676, +MSn(658.3440), 24.25 min, X002660FD+LM.mgf	QYLGQQFYLR	R	V	73.3	43.5	2			658.344	1,314.673428	1,315.679446	2	0.001258	0.9562	49,563.0	505	514	false	gi|225428247,gi|460395816,gi|225447041,gi|357480333,gi|224064972,gi|147859189,gi|225459808	2 | 2 | 2 | 2 | 2 | 2 | 2 | 2 | 2 | 2 | 2 | 2 | 2	none | none | none | none | none | none | none | none | none | none | none | none | none
hypothetical protein SORBIDRAFT_10g027270 [Sorghum bicolor]	gi|242096730	60,699.4	4	1	6	0.0586	Cmpd 98, +MSn(371.6900), 14.76 min, X002667FD+LM.mgf	VADFYK	K	I	42.8	38.3	2			371.69	741.365	742.377	2	-0.004402	-5.93	2,915.00	386	391	true		2 | 2 | 2 | 2 | 2	none | none | none | none | none
hypothetical protein SORBIDRAFT_10g027270 [Sorghum bicolor]	gi|242096730	60,699.4	4	1	6	0.0586	Cmpd 367, +MSn(540.2673), 17.90 min, X002660FD+LM.mgf	VYSPANSWR	R	D	59.9	43.9	2			540.267	1,078.519988	1,079.526746	2	0.0005181	0.4799	16,326.0	515	523	false	gi|255554849,gi|225447041,gi|224064972	2 | 2 | 2 | 2 | 2 | 2 | 2 | 2 | 2 | 2 | 2	none | none | none | none | none | none | none | none | none | none | none
phospholipase C, putative [Ricinus communis]	gi|255541988	40,568.0	2	2	26	0.0493	Cmpd 487, +MSn(404.2518), 22.28 min, X002673FD+LM.mgf	LIVFTSK	R	R	55.1	35.2	2			404.252	806.489	807.498	2	-0.001182	-1.464	7,048.00	227	233	true		2 | 2 | 2 | 2	none | none | none | none
phospholipase C, putative [Ricinus communis]	gi|255541988	40,568.0	2	2	26	0.0493	Cmpd 832, +MSn(688.3386), 26.08 min, X002676FD+LM.mgf	WANFVAVDYYK	R	R	87.8	43.5	2			688.339	1,374.662648	1,375.668046	2	0.001878	1.365	9,900.00	317	327	true		2 | 2 | 2 | 2 | 2 | 2 | 2 | 2 | 2 | 2 | 2 | 2 | 2 | 2 | 2 | 2 | 2 | 2 | 2 | 2	none | none | none | none | none | none | none | none | none | none | none | none | none | none | none | none | none | none | none | none
hypothetical protein SORBIDRAFT_02g005700 [Sorghum bicolor]	gi|242043266	73,038.9	2	2	3	0.0243	Cmpd 505, +MSn(469.7641), 21.06 min, X002661FD+LM.mgf	DVYLLTSK	R	G	33.2	41.3	2			469.764	937.514	938.519	2	0.001438	1.532	7,423.00	631	638	true
hypothetical protein SORBIDRAFT_02g005700 [Sorghum bicolor]	gi|242043266	73,038.9	2	2	3	0.0243	Cmpd 197, +MSn(482.2668), 14.56 min, X002657FD+LM.mgf	VFLSNQAGK	R	V	46.5	43.8	2			482.267	962.519	963.526	2	0.0004181	0.4339	4,996.00	235	243	true		2	none
PREDICTED: beta-galactosidase-like [Cucumis sativus]	gi|449489943	137,233.9	2	1	2	0.0294	Cmpd 540, +MSn(658.3419), 21.61 min, X002655FD+LM.mgf	GQVWINGESIGR	K	H	57.7	43.5	2			658.342	1,314.669108	1,315.675446	2	0.0009381	0.713	49,156.0	642	653	true		2	none
PREDICTED: beta-galactosidase-like [Cucumis sativus]	gi|449489943	137,233.9	2	1	2	0.0294	Cmpd 1093, +MSn(869.0881), 30.48 min, X002659FD+LM.mgf	TAGGPFIATSYDYDAPIDEYGLIR	R	Q	64	42.5	2			869.088	2,604.242472	2,605.246046	3	0.003702	1.421	29,805.0	301	324	false	gi|356550446,gi|356556730,gi|222618730,gi|75272679,gi|326497687,gi|357124047,gi|357124049
protein P21 precursor [Zea mays]	gi|226505632	23,809.8	1	1	39	0.0478	Cmpd 342, +MSn(635.7943), 19.00 min, X002679FD+LM.mgf	GLcPDAYSYPK	K	D	63.7	43.6	2		c3: Carbamidomethyl (+57.02)	635.794	1,269.573968	1,270.577411	2	0.003833	3.017	11,501.0	199	209	true		2 | 2 | 2 | 2 | 2 | 2 | 2 | 2 | 2 | 2 | 2 | 2 | 2 | 2 | 2 | 2 | 2 | 2 | 2 | 2 | 2 | 2 | 2 | 2 | 2 | 2 | 2 | 2 | 2 | 2 | 2 | 2 | 2 | 2 | 2 | 2 | 2 | 2	c3: Carbamidomethyl (+57.02) | c3: Carbamidomethyl (+57.02) | c3: Carbamidomethyl (+57.02) | c3: Carbamidomethyl (+57.02) | c3: Carbamidomethyl (+57.02) | c3: Carbamidomethyl (+57.02) | c3: Carbamidomethyl (+57.02) | c3: Carbamidomethyl (+57.02) | c3: Carbamidomethyl (+57.02) | c3: Carbamidomethyl (+57.02) | c3: Carbamidomethyl (+57.02) | c3: Carbamidomethyl (+57.02) | c3: Carbamidomethyl (+57.02…
predicted protein [Hordeum vulgare subsp. vulgare]	gi|326505126	67,862.9	3	2	5	0.0609	Cmpd 469, +MSn(720.3926), 20.46 min, X002658FD+LM.mgf	ATVFPHNVGLGATR	K	D	64	42	2			720.393	1,438.770628	1,439.775446	2	0.002458	1.707	11,562.0	128	141	true		2 | 3 | 3 | 3	none | none | none | none
predicted protein [Hordeum vulgare subsp. vulgare]	gi|326505126	67,862.9	3	2	5	0.0609	Cmpd 841, +MSn(697.3418), 27.94 min, X002657FD+LM.mgf	GFVISDWEGIDR	R	I	63.8	43.6	2			697.342	1,392.669068	1,393.674846	2	0.001498	1.075	21,625.0	301	312	false	gi|225423533	2	none
predicted protein [Hordeum vulgare subsp. vulgare]	gi|326505126	67,862.9	3	2	5	0.0609	Cmpd 470, +MSn(651.8210), 20.48 min, X002658FD+LM.mgf	SVDQLPMNVGDK	K	H	62.2	42.5	2			651.821	1,301.627588	1,302.636046	2	-0.001182	-0.9073	14,077.0	595	606	false	gi|116786797	2 | 2 | 2	m7: Oxidation (+15.99) | none | none
predicted protein [Populus trichocarpa]	gi|224054312,gi|224070626,gi|297745522,gi|359481045,gi|359485890	79,511.1	4	1	2	0.0607	Cmpd 407, +MSn(729.3605), 18.77 min, X002660FD+LM.mgf	GQETPGEDPLLSSK	R	Y	86.2	43.4	2			729.36	1,456.706388	1,457.712146	2	0.001518	1.041	26,119.0	145	158	false	gi|74355968,gi|449438167,gi|449479116,gi|292630922,gi|224070626,gi|297745522,gi|359481045,gi|359485890	2 | 2 | 2	none | none | none
predicted protein [Populus trichocarpa]	gi|224054312,gi|224070626,gi|297745522,gi|359481045,gi|359485890	79,511.1	4	1	2	0.0607	Cmpd 622, +MSn(742.8220), 22.67 min, X002659FD+LM.mgf	QDmDDTFQPPFK	K	S	56.2	39.6	2		m3: Oxidation (+15.99)	742.822	1,483.629328	1,484.636561	2	4.305e-05	0.029	13,591.0	210	221	true	gi|224070626,gi|297745522,gi|359481045,gi|359485890	2	m3: Oxidation (+15.99)
predicted protein [Populus trichocarpa]	gi|224054312,gi|224070626,gi|297745522,gi|359481045,gi|359485890	79,511.1	4	1	2	0.0607	Cmpd 367, +MSn(385.7596), 21.80 min, X002654FD+LM.mgf	QGIVLLK	R	N	51.8	32.8	2			385.76	769.505	770.514	2	-0.001662	-2.157	21,214.0	374	380	false	gi|74355968,gi|242077366,gi|413919688,gi|449438167,gi|449479116,gi|292630922,gi|255572559,gi|224070626,gi|297745522,gi|359481045,gi|359485890	2 | 2 | 2 | 2 | 2 | 2 | 2 | 2 | 2 | 2 | 2 | 2 | 2 | 2	none | none | none | none | none | none | none | none | none | none | none | none | none | none
predicted protein [Populus trichocarpa]	gi|224054312,gi|224070626,gi|297745522,gi|359481045,gi|359485890	79,511.1	4	1	2	0.0607	Cmpd 329, +MSn(685.8074), 16.71 min, X002659FD+LM.mgf	TMIGNYEGTPcK	K	Y	64	41.1	2		c11: Carbamidomethyl (+57.02)	685.807	1,369.600228	1,370.608111	2	-0.0006072	-0.443	26,006.0	408	419	false	gi|74355968,gi|449438167,gi|449479116,gi|224070626,gi|297745522,gi|359481045,gi|359485890	2 | 2 | 2 | 2 | 2	c11: Carbamidomethyl (+57.02) | m2: Oxidation (+15.99), c11: Carbamidomethyl (+57.02) | c11: Carbamidomethyl (+57.02) | m2: Oxidation (+15.99), c11: Carbamidomethyl (+57.02) | m2: Oxidation (+15.99), c11: Carbamidomethyl (+57.02)
hypothetical protein [Arabidopsis thaliana]	gi|110739650,gi|18425071,gi|297794371,gi|312190411,gi|388493848,gi|449464548,gi|449520847,gi|78499694,gi|79332734	27,438.8	1	1	1	0.0347	Cmpd 105, +MSn(457.7561), 12.66 min, X002703FD+LM.mgf	VQAIADAAR	R	R	63.2	42.9	2			457.756	913.498	914.505	2	-0.0005619	-0.6145	7,502.00	188	196	true	gi|18425071,gi|297794371,gi|312190411,gi|388493848,gi|449464548,gi|449520847,gi|78499694,gi|79332734
hypothetical protein SELMODRAFT_78029 [Selaginella moellendorffii]	gi|302757874,gi|302758986,gi|302764642,gi|302788170	41,807.1	1	1	1	0.0276	Cmpd 693, +MSn(571.3235), 23.75 min, X002676FD+LM.mgf	APLIIGcELR	K	K	61.8	40.3	2		c7: Carbamidomethyl (+57.02)	571.323	1,140.632408	1,141.640011	2	-0.0003272	-0.2866	39,791.0	261	270	true	gi|302758986,gi|302764642,gi|302788170
PREDICTED: PI-PLC X domain-containing protein At5g67130-like [Cucumis sativus]	gi|449447671	40,421.5	1	1	3	0.0273	Cmpd 43, +MSn(567.2732), 10.54 min, X002674FD+LM.mgf	VSDMVANNQR	R	L	65.2	42.4	2			567.273	1,132.531828	1,133.536746	2	0.002358	2.08	3,537.00	225	234	true		2 | 2	none | none
PREDICTED: beta-galactosidase 11-like [Brachypodium distachyon]	gi|357142200	92,915.4	1	2	2	0.00972	Cmpd 504, +MSn(476.2685), 21.20 min, X002658FD+LM.mgf	FVTMIVNK	K	L	65.8	41.5	2			476.268	950.522	951.533	2	-0.003542	-3.722	6,112.00	142	149	true		2	m4: Oxidation (+15.99)
predicted protein [Hordeum vulgare subsp. vulgare]	gi|326523767	23,616.6	1	2	18	0.0938	Cmpd 219, +MSn(800.3126), 14.62 min, X002687FD+LM.mgf	KDEYccTGSAADNcGPTDYSK	K	F	52.1	27.4	2		c5: Carbamidomethyl (+57.02), c6: Carbamidomethyl (+57.02), c14: Carbamidomethyl (+57.02)	800.313	2,397.915762	2,398.922342	3	0.0006962	0.2902	27,309.0	169	189	true		2 | 2 | 2 | 2 | 2 | 3 | 3 | 2 | 3 | 3 | 3 | 3 | 3 | 3 | 3 | 3 | 3	c5: Carbamidomethyl (+57.02), c6: Carbamidomethyl (+57.02), c14: Carbamidomethyl (+57.02) | c5: Carbamidomethyl (+57.02), c6: Carbamidomethyl (+57.02), c14: Carbamidomethyl (+57.02) | c5: Carbamidomethyl (+57.02), c6: Carbamidomethyl (+57.02), c14: Carbamidomethyl (+57.02) | c5: Carbamidomethyl (+57.02), c6: Carbamidomethyl (+57.02), c14: Carbamidomethyl (+57.02) | c5: Carbamidomethyl (+57.02), c…
PREDICTED: chitinase 2-like [Cucumis sativus]	gi|449461029,gi|449521882	38,811.4	1	1	2	0.0376	Cmpd 866, +MSn(492.2496), 26.16 min, X002689FD+LM.mgf	LHGIFVWSADDSK	K	K	68.1	43.3	2			492.25	1,473.727062	1,474.732646	3	0.001692	1.147	32,636.0	316	328	true	gi|449521882	3	none
VXH-C [Vasconcellea x heilbornii]	gi|113120273,gi|15145801,gi|312100382,gi|386648112,gi|386648114,gi|59798094	32,220.1	1	2	16	0.0496	Cmpd 661, +MSn(845.9194), 24.47 min, X002678FD+LM.mgf	LISLSEQELLDcDR	K	R	68.1	43.3	2		c12: Carbamidomethyl (+57.02)	845.919	1,689.824288	1,690.831911	2	-0.0003472	-0.2054	86,046.0	179	192	true	gi|15145801,gi|312100382,gi|386648112,gi|386648114,gi|59798094	2 | 3 | 3 | 3 | 2 | 2 | 2 | 2 | 2 | 2 | 2 | 2 | 2 | 2 | 2	c12: Carbamidomethyl (+57.02) | c12: Carbamidomethyl (+57.02) | c12: Carbamidomethyl (+57.02) | c12: Carbamidomethyl (+57.02) | c12: Carbamidomethyl (+57.02) | c12: Carbamidomethyl (+57.02) | c12: Carbamidomethyl (+57.02) | c12: Carbamidomethyl (+57.02) | c12: Carbamidomethyl (+57.02) | c12: Carbamidomethyl (+57.02) | c12: Carbamidomethyl (+57.02) | c12: Carbamidomethyl (+57.02) | c12: Carbamidom…
unknown [Picea sitchensis]	gi|116779845,gi|148908373,gi|224069140,gi|94442932	39,128.8	1	1	1	0.0252	Cmpd 324, +MSn(479.2650), 16.40 min, X002688FD+LM.mgf	EEGIVSPVK	R	N	68.1	43	2			479.265	956.516	957.525	2	-0.002462	-2.571	8,329.00	147	155	true	gi|148908373,gi|224069140,gi|94442932
Leucine-rich repeat-containing protein [Arabidopsis thaliana]	gi|186511604,gi|281185491,gi|297813345,gi|7267528	112,122.5	1	1	2	0.0129	Cmpd 666, +MSn(655.8879), 25.30 min, X002691FD+LM.mgf	LTGPIPSTLGNIK	K	T	63.6	37.8	2			655.888	1,309.761328	1,310.768146	2	0.0004581	0.3495	20,020.0	298	310	true	gi|281185491,gi|297813345,gi|7267528	2	none
gastrodianin-4B [Gastrodia elata]	gi|62479957	18,222.1	1	1	1	0.0585	Cmpd 250, +MSn(502.7612), 16.48 min, X002703FD+LM.mgf	AIWASGTNGK	K	A	70.9	44.6	2			502.761	1,003.507768	1,004.516046	2	-0.001002	-0.9974	15,287.0	67	76	true
predicted protein [Populus trichocarpa]	gi|224109494	49,390.3	1	1	4	0.0248	Cmpd 430, +MSn(603.8444), 22.95 min, X002669FD+LM.mgf	VAYSVQLEGIK	R	V	67.2	40.9	2			603.844	1,205.674108	1,206.672946	2	0.008438	6.993	17,457.0	258	268	true		2 | 2 | 2	none | none | none
conserved hypothetical protein [Ricinus communis]	gi|255541352	43,590.3	1	1	5	0.0306	Cmpd 789, +MSn(653.3917), 30.31 min, X002654FD+LM.mgf	TFAGLLLSSGVLK	K	T	65.3	36.9	2			653.392	1,304.768848	1,305.777846	2	-0.001722	-1.319	12,527.0	199	211	true		2 | 2 | 2 | 2	none | none | none | none
hypothetical protein SORBIDRAFT_09g021140 [Sorghum bicolor]	gi|242090613,gi|413949218	87,567.0	2	1	3	0.0217	Cmpd 748, +MSn(603.3150), 25.94 min, X002658FD+LM.mgf	IGPFIESEWK	R	Y	64.8	45	2			603.315	1,204.615508	1,205.620246	2	0.002538	2.105	17,046.0	130	139	true	gi|413949218	2 | 2	none | none
hypothetical protein SORBIDRAFT_09g021140 [Sorghum bicolor]	gi|242090613,gi|413949218	87,567.0	2	1	3	0.0217	Cmpd 60, +MSn(418.6931), 11.29 min, X002657FD+LM.mgf	SDNEPFK	R	Q	43.7	41.3	2			418.693	835.372	836.379	2	0.0004581	0.5477	11,173.0	157	163	false	gi|147819335,gi|225459613,gi|302141788,gi|413949218	2 | 2 | 2	none | none | none
translation elongation factor 1a [Capsicum annuum]	gi|7542600	49,126.7	1	1	1	0.0246	Cmpd 315, +MSn(513.3088), 20.10 min, X002669FD+LM.mgf	IGGIGTVPVGR	K	V	67.3	38.5	2			513.309	1,024.602968	1,025.610446	2	-0.0002019	-0.1969	3,276.00	243	253	true
hypothetical protein VITISV_013559 [Vitis vinifera]	gi|147859189,gi|225459808	60,156.9	3	1	1	0.0684	Cmpd 244, +MSn(403.2191), 16.44 min, X002664FD+LM.mgf	AAGGFGGIR	K	I	64.7	45	2			403.219	804.424	805.432	2	-0.0006819	-0.8467	106484	134	142	false	gi|255554849,gi|225428247,gi|225459808	2 | 2 | 2 | 2	none | none | none | none
hypothetical protein VITISV_013559 [Vitis vinifera]	gi|147859189,gi|225459808	60,156.9	3	1	1	0.0684	Cmpd 431, +MSn(991.9480), 20.63 min, X002664FD+LM.mgf	NSYEDGVYGTTcPIPPGR	R	N	62.4	40.4	2		c12: Carbamidomethyl (+57.02)	991.948	1,981.881488	1,982.891511	2	-0.002747	-1.385	3,940.00	91	108	true	gi|225459808
hypothetical protein VITISV_013559 [Vitis vinifera]	gi|147859189,gi|225459808	60,156.9	3	1	1	0.0684	Cmpd 676, +MSn(658.3440), 24.25 min, X002660FD+LM.mgf	QYLGQQFYLR	R	V	73.3	43.5	2			658.344	1,314.673428	1,315.679446	2	0.001258	0.9562	49,563.0	500	509	false	gi|225428247,gi|460395816,gi|225447041,gi|357480333,gi|224064972,gi|242096730,gi|225459808	2 | 2 | 2 | 2 | 2 | 2 | 2 | 2 | 2 | 2 | 2 | 2 | 2	none | none | none | none | none | none | none | none | none | none | none | none | none
PLC-like phosphodiesterase-like protein [Arabidopsis thaliana]	gi|15230348,gi|27754722,gi|297830578	45,861.6	2	3	10	0.0605	Cmpd 337, +MSn(753.3230), 18.89 min, X002675FD+LM.mgf	YMIENQYGDGGMK	R	A	71.8	37	2			753.323	1,504.631388	1,505.640146	2	-0.001482	-0.9843	25,158.0	244	256	true	gi|27754722,gi|297830578	2 | 2 | 2 | 2 | 2	none | m12: Oxidation (+15.99) | none | m12: Oxidation (+15.99) | none
PLC-like phosphodiesterase-like protein [Arabidopsis thaliana]	gi|15230348,gi|27754722,gi|297830578	45,861.6	2	3	10	0.0605	Cmpd 549, +MSn(494.9094), 22.02 min, X002674FD+LM.mgf	YSWLTTHNSFAR	K	M	59.5	43	2			494.909	1,481.706372	1,482.712346	3	0.001302	0.8782	19,633.0	78	89	true	gi|27754722,gi|297830578	3 | 3 | 3	none | none | none
MAP3K-like protein kinase, putative, expressed [Oryza sativa Japonica Group]	gi|108708810,gi|115453527	40,840.0	1	1	22	0.0212	Cmpd 764, +MSn(474.7974), 26.75 min, X002671FD+LM.mgf	LLVFTSIR	R	S	64.3	35.4	2			474.797	947.58	948.588	2	-0.0002619	-0.2761	39,414.0	221	228	true	gi|115453527	2 | 2 | 2 | 2 | 2 | 2 | 2 | 2 | 2 | 2 | 2 | 2 | 2 | 2 | 2 | 2 | 2 | 2 | 2 | 2 | 2	none | none | none | none | none | none | none | none | none | none | none | none | none | none | none | none | none | none | none | none | none
predicted protein [Populus trichocarpa]	gi|224058441,gi|224071986,gi|224151097	52,627.2	1	1	20	0.0291	Cmpd 420, +MSn(731.8555), 19.05 min, X002660FD+LM.mgf	AEDITAIDSESGVR	R	I	73.2	43.2	2			731.855	1,461.696428	1,462.702146	2	0.001558	1.065	28,676.0	314	327	true	gi|224071986,gi|224151097	2 | 2 | 2 | 2 | 2 | 2 | 2 | 2 | 2 | 2 | 2 | 2 | 2 | 2 | 2 | 2 | 2 | 2 | 2	none | none | none | none | none | none | none | none | none | none | none | none | none | none | none | none | none | none | none
class I chitinase, putative [Ricinus communis]	gi|255561357	22,220.1	1	1	10	0.141	Cmpd 1002, +MSn(947.4720), 29.45 min, X002688FD+LM.mgf	VPGYGVITNIINGGLECGHGADDRVASR	R	I	74.2	43.4	2			947.472	2,839.394052	2,840.411146	3	-0.009818	-3.457	119583	144	171	true		3 | 3 | 3 | 3 | 3 | 3 | 3 | 3 | 3	none | none | none | none | none | none | none | none | none
senescence-associated protein 6 [Hemerocallis hybrid cultivar]	gi|3551956	34,109.9	1	1	2	0.0436	Cmpd 854, +MSn(735.3984), 30.11 min, X002679FD+LM.mgf	EIILTALADYYGK	R	D	75	43.2	2			735.398	1,468.782368	1,469.788846	2	0.0007981	0.543	16,176.0	184	196	true		2	none
PREDICTED: LOW QUALITY PROTEIN: transaldolase B-like [Cucumis sativus]	gi|449471812	35,079.5	3	3	3	0.0886	Cmpd 78, +MSn(445.7327), 11.38 min, X002680FD+LM.mgf	ISTEVDAR	R	L	41.8	44.3	2			445.733	889.451	890.458	2	0.0002181	0.2449	9,495.00	93	100	true
PREDICTED: LOW QUALITY PROTEIN: transaldolase B-like [Cucumis sativus]	gi|449471812	35,079.5	3	3	3	0.0886	Cmpd 443, +MSn(516.2853), 19.95 min, X002680FD+LM.mgf	LASTWQGIR	K	A	47.4	44.6	2			516.285	1,030.556148	1,031.563346	2	7.806e-05	0.07567	9,388.00	133	141	true
PREDICTED: LOW QUALITY PROTEIN: transaldolase B-like [Cucumis sativus]	gi|449471812	35,079.5	3	3	3	0.0886	Cmpd 183, +MSn(619.2946), 14.12 min, X002680FD+LM.mgf	LYNDAGISNDR	K	I	54.1	43	2			619.295	1,236.574548	1,237.580846	2	0.0009781	0.7903	5,765.00	118	128	true
hypothetical protein OsI_03598 [Oryza sativa Indica Group]	gi|125527577,gi|125571895	39,084.3	1	1	17	0.0275	Cmpd 627, +MSn(588.8216), 25.00 min, X002703FD+LM.mgf	IDSAIQIFNR	R	R	78.5	43.7	2			588.822	1,175.628688	1,176.637246	2	-0.001282	-1.089	5,150.00	244	253	true	gi|125571895	2 | 2 | 2 | 2 | 2 | 2 | 2 | 2 | 2 | 2 | 2 | 2 | 2 | 2 | 2 | 2	none | none | none | none | none | none | none | none | none | none | none | none | none | none | none | none
PREDICTED: uncharacterized protein LOC100826082 [Brachypodium distachyon]	gi|357116016	88,140.3	1	1	2	0.0113	Cmpd 83, +MSn(468.7836), 15.48 min, X002698FD+LM.mgf	VVLAPANPR	K	D	73.5	38.5	2			468.784	935.553	936.563	2	-0.002562	-2.735	7,637.00	665	673	true		2	none
unknown [Zea mays]	gi|223945355,gi|226496165,gi|242038595	33,554.0	1	1	5	0.0341	Cmpd 291, +MSn(522.2678), 16.77 min, X002671FD+LM.mgf	SGAGTPLMPGR	R	S	77.7	42	2			522.268	1,042.521148	1,043.530446	2	-0.002022	-1.938	37,408.0	162	172	true	gi|226496165,gi|242038595	2 | 2 | 2 | 2	none | none | none | none
cysteine protease, putative [Ricinus communis]	gi|255563110,gi|255564908,gi|255564910,gi|40806498	38,115.8	1	1	12	0.0407	Cmpd 1182, +MSn(814.3597), 34.69 min, X002678FD+LM.mgf	NSWGTSWGEDGYIR	K	M	77.9	39.5	2			814.36	1,626.704948	1,627.713646	2	-0.001422	-0.8736	5,955.00	308	321	true	gi|255564908,gi|255564910,gi|40806498	2 | 2 | 2 | 2 | 2 | 2 | 2 | 2 | 2 | 2 | 2	none | none | none | none | none | none | none | none | none | none | none
hypothetical protein SELMODRAFT_153081 [Selaginella moellendorffii]	gi|302794672	43,303.3	1	1	2	0.0277	Cmpd 591, +MSn(586.3328), 22.87 min, X002674FD+LM.mgf	VGEEVEIVGLK	K	E	84.6	42.9	2			586.333	1,170.651048	1,171.657046	2	0.001278	1.091	24,218.0	239	249	true		2	none
Os05g0402900 [Oryza sativa Japonica Group]	gi|115463793,gi|125552283,gi|147821120,gi|147857949,gi|222631538,gi|224090425,gi|225436984,gi|242087871,gi|255552241,gi|291002742,gi|296086729,gi|326496543,gi|357133735,gi|359487782,gi|413945301,gi|50878435	45,316.0	1	1	4	0.0229	Cmpd 485, +MSn(563.8176), 28.97 min, X002666FD+LM.mgf	LGFSSSLLFR	R	Q	86.1	40.8	2			563.818	1,125.620728	1,126.625546	2	0.002458	2.182	18,223.0	418	427	true	gi|125552283,gi|147821120,gi|147857949,gi|222631538,gi|224090425,gi|225436984,gi|242087871,gi|255552241,gi|291002742,gi|296086729,gi|326496543,gi|357133735,gi|359487782,gi|413945301,gi|50878435	2 | 2 | 2	none | none | none
PREDICTED: pectinesterase 2-like isoform 1 [Vitis vinifera]	gi|225466087,gi|359490196	54,817.2	1	1	1	0.0283	Cmpd 276, +MSn(718.3629), 16.14 min, X002678FD+LM.mgf	ANLVVAQDGSGNYK	K	T	89.5	43.9	2			718.363	1,434.711148	1,435.717646	2	0.0007781	0.5419	30,824.0	181	194	true	gi|359490196
RecName: Full=Triosephosphate isomerase, cytosolic; Short=TIM; Short=Triose-phosphate isomerase	gi|1351270,gi|1351279,gi|149390907,gi|149391828,gi|165973012,gi|169821,gi|218187513,gi|306415973,gi|340776175,gi|38112662,gi|390098824,gi|553107,gi|77745458	27,062.0	1	1	2	0.0553	Cmpd 330, +MSn(712.3409), 16.37 min, X002689FD+LM.mgf	ESGSTMDVVAAQTK	R	A	91.7	43.2	2			712.341	1,422.667208	1,423.673446	2	0.001038	0.7291	7,163.00	136	149	true	gi|1351279,gi|149390907,gi|149391828,gi|165973012,gi|169821,gi|218187513,gi|306415973,gi|340776175,gi|38112662,gi|390098824,gi|553107,gi|77745458	2	none
xylosidase [Arabidopsis thaliana]	gi|110737298,gi|157041199,gi|183579871,gi|224099193,gi|224111912,gi|255556320,gi|297795695,gi|298364130,gi|356529243,gi|356556038,gi|357449039,gi|449466797,gi|449527525,gi|65736613,gi|75262458,gi|86553064	33,840.8	1	2	9	0.0495	Cmpd 611, +MSn(919.9089), 22.18 min, X002662FD+LM.mgf	HYTAYDLDNWNGVDR	K	F	102	39.5	2			919.909	1,837.803328	1,838.809346	2	0.001258	0.6842	32,881.0	214	228	true	gi|157041199,gi|183579871,gi|224099193,gi|224111912,gi|255556320,gi|297795695,gi|298364130,gi|356529243,gi|356556038,gi|357449039,gi|449466797,gi|449527525,gi|65736613,gi|75262458,gi|86553064	3 | 2 | 3 | 3 | 3 | 3 | 3 | 3	none | none | none | none | none | none | none | none
auxin-induced beta-glucosidase [Chenopodium rubrum]	gi|32481073	83,253.4	1	4	6	0.03	Cmpd 1070, +MSn(810.4144), 31.72 min, X002663FD+LM.mgf	GPTILVLMcGGPVDVTFAKNDPK	R	I	106	42.4	2		c9: Carbamidomethyl (+57.02)	810.414	2,428.221192	2,429.257211	3	-0.02874	-11.83	28,160.0	519	541	true		3 | 3 | 2 | 2 | 3	c9: Carbamidomethyl (+57.02) | m8: Oxidation (+15.99), c9: Carbamidomethyl (+57.02) | m8: Oxidation (+15.99), c9: Carbamidomethyl (+57.02) | c9: Carbamidomethyl (+57.02) | c9: Carbamidomethyl (+57.02)
PREDICTED: dihydrolipoyllysine-residue succinyltransferase component of 2-oxoglutarate dehydrogenase complex-like [Cucumis sativus]	gi|449475019	52,529.1	2	2	2	0.0685	Cmpd 484, +MSn(529.7755), 20.63 min, X002674FD+LM.mgf	AFAEHWLGK	R	R	47.6	43.1	2			529.775	1,057.536408	1,058.541846	2	0.001838	1.736	9,949.00	441	449	true
PREDICTED: dihydrolipoyllysine-residue succinyltransferase component of 2-oxoglutarate dehydrogenase complex-like [Cucumis sativus]	gi|449475019	52,529.1	2	2	2	0.0685	Cmpd 812, +MSn(850.7757), 31.47 min, X002667FD+LM.mgf	SSVDILVPDLPESVADATVATWHK	M	K	39.2	42.7	1			850.776	2,549.305332	2,550.308846	3	0.003762	1.475	14,820.0	2	25	true
PREDICTED: glutamyl-tRNA(Gln) amidotransferase subunit A-like [Glycine max]	gi|356512926	66,513.3	3	3	3	0.0614	Cmpd 998, +MSn(878.4393), 29.66 min, X002660FD+LM.mgf	LVSGSLAYDDIWFGGR	K	T	64	43.7	2			878.439	1,754.863928	1,755.870246	2	0.0009581	0.5456	24,003.0	276	291	true	gi|460392077
PREDICTED: glutamyl-tRNA(Gln) amidotransferase subunit A-like [Glycine max]	gi|356512926	66,513.3	3	3	3	0.0614	Cmpd 191, +MSn(408.2528), 13.95 min, X002660FD+LM.mgf	SAGAVLVAK	K	L	61.4	43.1	2			408.253	814.491	815.499	2	-0.0002019	-0.2476	9,864.00	267	275	true
PREDICTED: glutamyl-tRNA(Gln) amidotransferase subunit A-like [Glycine max]	gi|356512926	66,513.3	3	3	3	0.0614	Cmpd 571, +MSn(626.8081), 22.10 min, X002660FD+LM.mgf	SGVMSISESLDK	R	L	56.5	43.7	2			626.808	1,251.601708	1,252.609046	2	-6.194e-05	-0.04945	19,926.0	352	363	true

## Sheet: Olive, raw MSMS data, sample 1
Olivier48, Spectrum report created on 03/21/2013
Experiment: Olivier48
	Peak List Generator: unknown
		Version: unknown
		Charge States Calculated: unknown
		Deisotoped: unknown
		Textual Annotation: unknown
	Database Set: 1 Database
		Database Name: the Planta_DCpNC_FD_20130319 database
			Version: unknown
			Taxonomy: All Entries
			Number of Proteins: 2692822
		Does database contain common contaminants?: unknown
	Search Engine Set: 1 Search Engine
		Search Engine: Mascot
			Version: 2.4.1
			Samples: All Samples
			Fragment Tolerance: 0.070 Da (Monoisotopic)
			Parent Tolerance: 15 PPM (Monoisotopic)
			Fixed Modifications:
			Variable Modifications: +16 on M (Oxidation), +57 on C (Carbamidomethyl)
			Database: the Planta_DCpNC_FD_20130319 database (unknown version, 2692822 entries)
			Digestion Enzyme: Trypsin
			Max Missed Cleavages: 1
	Scaffold Version: Scaffold_3.6.5
		Protein Thresholds: 1 peptide : Mascot Ion Score - Mascot Identity > 20, at least 2 peptides : Mascot Ion Score - Mascot Identity > -10
Protein name	Protein accession numbers	Protein molecular weight (Da)	Total number of peptide	Number of unique spectra	Number of total spectra	Percentage sequence coverage	Spectrum name	Peptide sequence	Previous amino acid	Next amino acid	Best Mascot Ion score	Mascot Identity score	Number of enzymatic termini	Fixed modifications identified by spectrum	Variable modifications identified by spectrum	Observed m/z	Actual peptide mass (AMU)	Calculated +1H Peptide Mass (AMU)	Spectrum charge	Actual minus calculated peptide mass (AMU)	Actual minus calculated peptide mass (PPM)	Total Ion Current	Peptide start index	Peptide stop index	Exclusive	Other Proteins	Other spectrum charges	Other variable modifications
major pollen allergen Ole e 1 [Olea europaea]	gi|145313986,gi|341612428,gi|37724593,gi|37724597	15,760.2	9	10	23	0.686	Cmpd 538, +MSn(634.3219), 26.86 min, X002747FD+LM.mgf	AEGLYSMLVER	R	D	80	43.2	2			634.322	1,266.629288	1,267.635146	2	0.001418	1.119	10,042.0	56	66	true	gi|341612428,gi|37724593,gi|37724597,gi|341612424,gi|33329740,gi|13195753,gi|145313984,gi|145313990,gi|1362133,gi|1362130,gi|1362129,gi|145313982,gi|2465131	2 | 2 | 2 | 2 | 2 | 2	m7: Oxidation (+15.99) | none | none | none | none | m7: Oxidation (+15.99)
major pollen allergen Ole e 1 [Olea europaea]	gi|145313986,gi|341612428,gi|37724593,gi|37724597	15,760.2	9	10	23	0.686	Cmpd 600, +MSn(904.4845), 34.00 min, X002752FD+LM.mgf	AGFITELSEFIPGASLR	R	L	39.7	41.9	2			904.484	1,806.954428	1,807.959046	2	0.002658	1.47	2,412.00	19	35	true	gi|341612428,gi|37724593,gi|37724597,gi|341612424	2	none
major pollen allergen Ole e 1 [Olea europaea]	gi|145313986,gi|341612428,gi|37724593,gi|37724597	15,760.2	9	10	23	0.686	Cmpd 386, +MSn(624.9720), 23.52 min, X002747FD+LM.mgf	DcNEIPTEGWVKPSLK	K	F	37.4	42.7	2		c2: Carbamidomethyl (+57.02)	624.972	1,871.894292	1,872.916311	3	-0.01474	-7.872	13,769.0	84	99	true	gi|341612428,gi|37724593,gi|37724597,gi|341612424
major pollen allergen Ole e 1 [Olea europaea]	gi|145313986,gi|341612428,gi|37724593,gi|37724597	15,760.2	9	10	23	0.686	Cmpd 378, +MSn(635.9743), 23.36 min, X002747FD+LM.mgf	DHKNEFcEITLISSGR	R	K	60.4	43	2		c7: Carbamidomethyl (+57.02)	635.974	1,904.901012	1,905.912511	3	-0.004223	-2.216	17,450.0	67	82	true	gi|341612428,gi|37724593,gi|37724597,gi|341612424,gi|33329740,gi|145313984,gi|145313990,gi|1362130,gi|1362129,gi|145313982,gi|2465131
major pollen allergen Ole e 1 [Olea europaea]	gi|145313986,gi|341612428,gi|37724593,gi|37724597	15,760.2	9	10	23	0.686	Cmpd 244, +MSn(610.9564), 20.09 min, X002747FD+LM.mgf	DKENGDVTFTEVGYTR	K	A	45.6	42.4	2			610.956	1,829.847162	1,830.850646	3	0.003792	2.071	7,850.00	40	55	true	gi|341612428,gi|37724593,gi|37724597
major pollen allergen Ole e 1 [Olea europaea]	gi|145313986,gi|341612428,gi|37724593,gi|37724597	15,760.2	9	10	23	0.686	Cmpd 298, +MSn(794.3666), 21.42 min, X002747FD+LM.mgf	ENGDVTFTEVGYTR	K	A	31.8	41.6	2			794.367	1,586.718768	1,587.728646	2	-0.002602	-1.639	3,127.00	42	55	true	gi|341612428,gi|37724593,gi|37724597
major pollen allergen Ole e 1 [Olea europaea]	gi|145313986,gi|341612428,gi|37724593,gi|37724597	15,760.2	9	10	23	0.686	Cmpd 287, +MSn(618.3414), 21.78 min, X002750FD+LM.mgf	FILNTVNGTTR	K	T	52.3	42.5	2			618.341	1,234.668348	1,235.674346	2	0.001278	1.034	2,299.00	100	110	true	gi|341612428,gi|37724593,gi|37724597,gi|33329740,gi|13195753,gi|145313984,gi|145313990,gi|1362133,gi|1362131,gi|1362130,gi|1362129,gi|145313982,gi|2465131
major pollen allergen Ole e 1 [Olea europaea]	gi|145313986,gi|341612428,gi|37724593,gi|37724597	15,760.2	9	10	23	0.686	Cmpd 506, +MSn(763.3708), 26.14 min, X002747FD+LM.mgf	NEFcEITLISSGR	K	K	66.2	44.5	2		c4: Carbamidomethyl (+57.02)	763.371	1,524.727148	1,525.731611	2	0.002813	1.844	17,330.0	70	82	true	gi|341612428,gi|37724593,gi|37724597,gi|341612424,gi|33329740,gi|145313984,gi|145313990,gi|1362130,gi|1362129,gi|145313982,gi|2465131	2 | 2 | 2	c4: Carbamidomethyl (+57.02) | c4: Carbamidomethyl (+57.02) | c4: Carbamidomethyl (+57.02)
major pollen allergen Ole e 1 [Olea europaea]	gi|145313986,gi|341612428,gi|37724593,gi|37724597	15,760.2	9	10	23	0.686	Cmpd 590, +MSn(511.7877), 28.77 min, X002748FD+LM.mgf	TVNPLGFFK	R	K	59	41.8	2			511.788	1,021.560748	1,022.567046	2	0.0009781	0.9565	12,490.0	111	119	true	gi|341612428,gi|37724593,gi|37724597,gi|341612424,gi|13195753,gi|1362129,gi|145313982,gi|2465131	2 | 2 | 2 | 2	none | none | none | none
major allergen OLE17 - common olive (fragment)	gi|1362129,gi|145313982,gi|2465131	15,501.1	8	4	9	0.574	Cmpd 538, +MSn(634.3219), 26.86 min, X002747FD+LM.mgf	AEGLYSMLVER	R	D	80	43.2	2			634.322	1,266.629288	1,267.635146	2	0.001418	1.119	10,042.0	52	62	false	gi|145313986,gi|341612428,gi|37724593,gi|37724597,gi|341612424,gi|33329740,gi|13195753,gi|145313984,gi|145313990,gi|1362133,gi|1362130,gi|145313982,gi|2465131	2 | 2 | 2 | 2 | 2 | 2	m7: Oxidation (+15.99) | none | none | none | none | m7: Oxidation (+15.99)
major allergen OLE17 - common olive (fragment)	gi|1362129,gi|145313982,gi|2465131	15,501.1	8	4	9	0.574	Cmpd 378, +MSn(635.9743), 23.36 min, X002747FD+LM.mgf	DHKNEFcEITLISSGR	R	K	60.4	43	2		c7: Carbamidomethyl (+57.02)	635.974	1,904.901012	1,905.912511	3	-0.004223	-2.216	17,450.0	63	78	false	gi|145313986,gi|341612428,gi|37724593,gi|37724597,gi|341612424,gi|33329740,gi|145313984,gi|145313990,gi|1362130,gi|145313982,gi|2465131
major allergen OLE17 - common olive (fragment)	gi|1362129,gi|145313982,gi|2465131	15,501.1	8	4	9	0.574	Cmpd 303, +MSn(624.9692), 22.33 min, X002748FD+LM.mgf	EKENGDITFTEIGYTR	R	A	45.8	42.7	2			624.969	1,871.885772	1,872.897646	3	-0.004598	-2.455	3,030.00	36	51	true	gi|145313982,gi|2465131
major allergen OLE17 - common olive (fragment)	gi|1362129,gi|145313982,gi|2465131	15,501.1	8	4	9	0.574	Cmpd 421, +MSn(808.3847), 24.36 min, X002747FD+LM.mgf	ENGDITFTEIGYTR	K	A	77.2	42.6	2			808.385	1,614.754908	1,615.760046	2	0.002138	1.323	8,214.00	38	51	true	gi|145313982,gi|2465131
major allergen OLE17 - common olive (fragment)	gi|1362129,gi|145313982,gi|2465131	15,501.1	8	4	9	0.574	Cmpd 287, +MSn(618.3414), 21.78 min, X002750FD+LM.mgf	FILNTVNGTTR	K	T	52.3	42.5	2			618.341	1,234.668348	1,235.674346	2	0.001278	1.034	2,299.00	96	106	false	gi|145313986,gi|341612428,gi|37724593,gi|37724597,gi|33329740,gi|13195753,gi|145313984,gi|145313990,gi|1362133,gi|1362131,gi|1362130,gi|145313982,gi|2465131
major allergen OLE17 - common olive (fragment)	gi|1362129,gi|145313982,gi|2465131	15,501.1	8	4	9	0.574	Cmpd 679, +MSn(833.4459), 30.79 min, X002748FD+LM.mgf	FITELSEFIPGASVR	R	L	84.1	41.8	2			833.446	1,664.877328	1,665.884746	2	-0.0001419	-0.08521	24,147.0	17	31	true	gi|145313982,gi|2465131	2 | 2 | 2 | 2 | 2 | 3	none | none | none | none | none | none
major allergen OLE17 - common olive (fragment)	gi|1362129,gi|145313982,gi|2465131	15,501.1	8	4	9	0.574	Cmpd 506, +MSn(763.3708), 26.14 min, X002747FD+LM.mgf	NEFcEITLISSGR	K	K	66.2	44.5	2		c4: Carbamidomethyl (+57.02)	763.371	1,524.727148	1,525.731611	2	0.002813	1.844	17,330.0	66	78	false	gi|145313986,gi|341612428,gi|37724593,gi|37724597,gi|341612424,gi|33329740,gi|145313984,gi|145313990,gi|1362130,gi|145313982,gi|2465131	2 | 2 | 2	c4: Carbamidomethyl (+57.02) | c4: Carbamidomethyl (+57.02) | c4: Carbamidomethyl (+57.02)
major allergen OLE17 - common olive (fragment)	gi|1362129,gi|145313982,gi|2465131	15,501.1	8	4	9	0.574	Cmpd 590, +MSn(511.7877), 28.77 min, X002748FD+LM.mgf	TVNPLGFFK	R	K	59	41.8	2			511.788	1,021.560748	1,022.567046	2	0.0009781	0.9565	12,490.0	107	115	false	gi|145313986,gi|341612428,gi|37724593,gi|37724597,gi|341612424,gi|13195753,gi|145313982,gi|2465131	2 | 2 | 2 | 2	none | none | none | none
major pollen allergen Ole e1 [Olea europaea]	gi|341612424	15,791.4	7	1	3	0.607	Cmpd 538, +MSn(634.3219), 26.86 min, X002747FD+LM.mgf	AEGLYSMLVER	R	D	80	43.2	2			634.322	1,266.629288	1,267.635146	2	0.001418	1.119	10,042.0	56	66	false	gi|145313986,gi|341612428,gi|37724593,gi|37724597,gi|33329740,gi|13195753,gi|145313984,gi|145313990,gi|1362133,gi|1362130,gi|1362129,gi|145313982,gi|2465131	2 | 2 | 2 | 2 | 2 | 2	m7: Oxidation (+15.99) | none | none | none | none | m7: Oxidation (+15.99)
major pollen allergen Ole e1 [Olea europaea]	gi|341612424	15,791.4	7	1	3	0.607	Cmpd 600, +MSn(904.4845), 34.00 min, X002752FD+LM.mgf	AGFITELSEFIPGASLR	R	L	39.7	41.9	2			904.484	1,806.954428	1,807.959046	2	0.002658	1.47	2,412.00	19	35	false	gi|145313986,gi|341612428,gi|37724593,gi|37724597	2	none
major pollen allergen Ole e1 [Olea europaea]	gi|341612424	15,791.4	7	1	3	0.607	Cmpd 386, +MSn(624.9720), 23.52 min, X002747FD+LM.mgf	DcNEIPTEGWVKPSLK	K	F	37.4	42.7	2		c2: Carbamidomethyl (+57.02)	624.972	1,871.894292	1,872.916311	3	-0.01474	-7.872	13,769.0	84	99	false	gi|145313986,gi|341612428,gi|37724593,gi|37724597
major pollen allergen Ole e1 [Olea europaea]	gi|341612424	15,791.4	7	1	3	0.607	Cmpd 378, +MSn(635.9743), 23.36 min, X002747FD+LM.mgf	DHKNEFcEITLISSGR	R	K	60.4	43	2		c7: Carbamidomethyl (+57.02)	635.974	1,904.901012	1,905.912511	3	-0.004223	-2.216	17,450.0	67	82	false	gi|145313986,gi|341612428,gi|37724593,gi|37724597,gi|33329740,gi|145313984,gi|145313990,gi|1362130,gi|1362129,gi|145313982,gi|2465131
major pollen allergen Ole e1 [Olea europaea]	gi|341612424	15,791.4	7	1	3	0.607	Cmpd 237, +MSn(611.2852), 20.59 min, X002749FD+LM.mgf	DKEDGDVTFTEVGYTR	K	A	47.2	41.8	2			611.285	1,830.833892	1,831.834746	3	0.006422	3.506	1,499.00	40	55	true		3 | 3	none | none
major pollen allergen Ole e1 [Olea europaea]	gi|341612424	15,791.4	7	1	3	0.607	Cmpd 506, +MSn(763.3708), 26.14 min, X002747FD+LM.mgf	NEFcEITLISSGR	K	K	66.2	44.5	2		c4: Carbamidomethyl (+57.02)	763.371	1,524.727148	1,525.731611	2	0.002813	1.844	17,330.0	70	82	false	gi|145313986,gi|341612428,gi|37724593,gi|37724597,gi|33329740,gi|145313984,gi|145313990,gi|1362130,gi|1362129,gi|145313982,gi|2465131	2 | 2 | 2	c4: Carbamidomethyl (+57.02) | c4: Carbamidomethyl (+57.02) | c4: Carbamidomethyl (+57.02)
major pollen allergen Ole e1 [Olea europaea]	gi|341612424	15,791.4	7	1	3	0.607	Cmpd 590, +MSn(511.7877), 28.77 min, X002748FD+LM.mgf	TVNPLGFFK	R	K	59	41.8	2			511.788	1,021.560748	1,022.567046	2	0.0009781	0.9565	12,490.0	111	119	false	gi|145313986,gi|341612428,gi|37724593,gi|37724597,gi|13195753,gi|1362129,gi|145313982,gi|2465131	2 | 2 | 2 | 2	none | none | none | none
major pollen allergen Ole e 1 [Olea europaea]	gi|145313984,gi|145313990	15,861.5	7	4	14	0.55	Cmpd 538, +MSn(634.3219), 26.86 min, X002747FD+LM.mgf	AEGLYSMLVER	R	D	80	43.2	2			634.322	1,266.629288	1,267.635146	2	0.001418	1.119	10,042.0	56	66	false	gi|145313986,gi|341612428,gi|37724593,gi|37724597,gi|341612424,gi|33329740,gi|13195753,gi|145313990,gi|1362133,gi|1362130,gi|1362129,gi|145313982,gi|2465131	2 | 2 | 2 | 2 | 2 | 2	m7: Oxidation (+15.99) | none | none | none | none | m7: Oxidation (+15.99)
major pollen allergen Ole e 1 [Olea europaea]	gi|145313984,gi|145313990	15,861.5	7	4	14	0.55	Cmpd 799, +MSn(897.4764), 33.36 min, X002750FD+LM.mgf	AGFITELSEFIPGASVR	R	L	109	42.6	2			897.476	1,792.938268	1,793.943346	2	0.002198	1.225	21,961.0	19	35	true	gi|13195753,gi|145313990,gi|1362133	2 | 3 | 3 | 2 | 2 | 2 | 2 | 2 | 3	none | none | none | none | none | none | none | none | none
major pollen allergen Ole e 1 [Olea europaea]	gi|145313984,gi|145313990	15,861.5	7	4	14	0.55	Cmpd 378, +MSn(635.9743), 23.36 min, X002747FD+LM.mgf	DHKNEFcEITLISSGR	R	K	60.4	43	2		c7: Carbamidomethyl (+57.02)	635.974	1,904.901012	1,905.912511	3	-0.004223	-2.216	17,450.0	67	82	false	gi|145313986,gi|341612428,gi|37724593,gi|37724597,gi|341612424,gi|33329740,gi|145313990,gi|1362130,gi|1362129,gi|145313982,gi|2465131
major pollen allergen Ole e 1 [Olea europaea]	gi|145313984,gi|145313990	15,861.5	7	4	14	0.55	Cmpd 287, +MSn(618.3414), 21.78 min, X002750FD+LM.mgf	FILNTVNGTTR	K	T	52.3	42.5	2			618.341	1,234.668348	1,235.674346	2	0.001278	1.034	2,299.00	100	110	false	gi|145313986,gi|341612428,gi|37724593,gi|37724597,gi|33329740,gi|13195753,gi|145313990,gi|1362133,gi|1362131,gi|1362130,gi|1362129,gi|145313982,gi|2465131
major pollen allergen Ole e 1 [Olea europaea]	gi|145313984,gi|145313990	15,861.5	7	4	14	0.55	Cmpd 506, +MSn(763.3708), 26.14 min, X002747FD+LM.mgf	NEFcEITLISSGR	K	K	66.2	44.5	2		c4: Carbamidomethyl (+57.02)	763.371	1,524.727148	1,525.731611	2	0.002813	1.844	17,330.0	70	82	false	gi|145313986,gi|341612428,gi|37724593,gi|37724597,gi|341612424,gi|33329740,gi|145313990,gi|1362130,gi|1362129,gi|145313982,gi|2465131	2 | 2 | 2	c4: Carbamidomethyl (+57.02) | c4: Carbamidomethyl (+57.02) | c4: Carbamidomethyl (+57.02)
major pollen allergen Ole e 1 [Olea europaea]	gi|145313984,gi|145313990	15,861.5	7	4	14	0.55	Cmpd 340, +MSn(736.8554), 22.45 min, X002747FD+LM.mgf	NGDITFTEVGYTR	K	A	67.3	42.9	2			736.855	1,471.696268	1,472.701746	2	0.001798	1.221	13,085.0	43	55	true	gi|13195753,gi|145313990,gi|1362133,gi|1362130	2	none
major pollen allergen Ole e 1 [Olea europaea]	gi|145313984,gi|145313990	15,861.5	7	4	14	0.55	Cmpd 472, +MSn(526.7925), 25.45 min, X002747FD+LM.mgf	TINPLGFYK	R	K	41.3	41.9	2			526.793	1,051.570548	1,052.577646	2	0.0001781	0.1692	15,205.0	111	119	true	gi|145313990,gi|1362130	2	none
RecName: Full=Pectinesterase 2; AltName: Full=Pollen allergen Ole e 11.0102; Short=Ole e 11-2; AltName: Allergen=Ole e 11.0102; Flags: Precursor	gi|449061779	39,654.6	7	7	10	0.277	Cmpd 719, +MSn(855.4609), 32.75 min, X002725FD+LM.mgf	APIPANSAQLNSWFDGIIQPVAVR	R	K	51.9	40.3	2			855.461	2,563.360872	2,564.362146	3	0.006002	2.341	5,598.00	26	49	true
RecName: Full=Pectinesterase 2; AltName: Full=Pollen allergen Ole e 11.0102; Short=Ole e 11-2; AltName: Allergen=Ole e 11.0102; Flags: Precursor	gi|449061779	39,654.6	7	7	10	0.277	Cmpd 95, +MSn(414.7166), 16.14 min, X002725FD+LM.mgf	ASFYNVK	K	I	31.5	41.3	2			414.717	827.419	828.425	2	0.0008581	1.036	3,919.00	187	193	true
RecName: Full=Pectinesterase 2; AltName: Full=Pollen allergen Ole e 11.0102; Short=Ole e 11-2; AltName: Allergen=Ole e 11.0102; Flags: Precursor	gi|449061779	39,654.6	7	7	10	0.277	Cmpd 225, +MSn(751.8809), 20.28 min, X002726FD+LM.mgf	ATMDPALVTAEGQAK	K	V	60.6	43.5	2			751.881	1,501.747168	1,502.752146	2	0.002298	1.529	1,724.00	51	65	true		2	none
RecName: Full=Pectinesterase 2; AltName: Full=Pollen allergen Ole e 11.0102; Short=Ole e 11-2; AltName: Allergen=Ole e 11.0102; Flags: Precursor	gi|449061779	39,654.6	7	7	10	0.277	Cmpd 256, +MSn(610.3301), 21.40 min, X002725FD+LM.mgf	QSISLGSIEASK	K	W	109	43.9	2			610.33	1,218.645648	1,219.652946	2	-2.194e-05	-0.01799	9,654.00	342	353	true
RecName: Full=Pectinesterase 2; AltName: Full=Pollen allergen Ole e 11.0102; Short=Ole e 11-2; AltName: Allergen=Ole e 11.0102; Flags: Precursor	gi|449061779	39,654.6	7	7	10	0.277	Cmpd 490, +MSn(854.7942), 27.41 min, X002725FD+LM.mgf	SIFLNTELHAVPGDQPAIITAQAR	K	K	38.6	39.8	2			854.794	2,561.360832	2,562.367746	3	0.0003621	0.1413	13,964.0	228	251	true		3	none
RecName: Full=Pectinesterase 2; AltName: Full=Pollen allergen Ole e 11.0102; Short=Ole e 11-2; AltName: Allergen=Ole e 11.0102; Flags: Precursor	gi|449061779	39,654.6	7	7	10	0.277	Cmpd 36, +MSn(428.7498), 12.33 min, X002725FD+LM.mgf	VGAQAAALR	R	I	55	40.2	2			428.75	855.485	856.5	2	-0.007562	-8.829	1,633.00	173	181	true
RecName: Full=Pectinesterase 2; AltName: Full=Pollen allergen Ole e 11.0102; Short=Ole e 11-2; AltName: Allergen=Ole e 11.0102; Flags: Precursor	gi|449061779	39,654.6	7	7	10	0.277	Cmpd 136, +MSn(467.7591), 17.69 min, X002726FD+LM.mgf	VTGGGAFLGR	R	S	80.7	43.7	2			467.759	933.504	934.511	2	0.0003181	0.3403	10,030.0	267	276	true		2	none
major allergen OLE19 - common olive (fragment)	gi|1362130	15,448.2	7	2	4	0.566	Cmpd 538, +MSn(634.3219), 26.86 min, X002747FD+LM.mgf	AEGLYSMLVER	R	D	80	43.2	2			634.322	1,266.629288	1,267.635146	2	0.001418	1.119	10,042.0	52	62	false	gi|145313986,gi|341612428,gi|37724593,gi|37724597,gi|341612424,gi|33329740,gi|13195753,gi|145313984,gi|145313990,gi|1362133,gi|1362129,gi|145313982,gi|2465131	2 | 2 | 2 | 2 | 2 | 2	m7: Oxidation (+15.99) | none | none | none | none | m7: Oxidation (+15.99)
major allergen OLE19 - common olive (fragment)	gi|1362130	15,448.2	7	2	4	0.566	Cmpd 806, +MSn(903.9741), 32.68 min, X002747FD+LM.mgf	AGFINELSEFIPGASVR	R	L	89.7	42.9	2			903.974	1,805.933528	1,806.938546	2	0.002258	1.25	14,992.0	15	31	true		3 | 2 | 2	none | none | none
major allergen OLE19 - common olive (fragment)	gi|1362130	15,448.2	7	2	4	0.566	Cmpd 378, +MSn(635.9743), 23.36 min, X002747FD+LM.mgf	DHKNEFcEITLISSGR	R	K	60.4	43	2		c7: Carbamidomethyl (+57.02)	635.974	1,904.901012	1,905.912511	3	-0.004223	-2.216	17,450.0	63	78	false	gi|145313986,gi|341612428,gi|37724593,gi|37724597,gi|341612424,gi|33329740,gi|145313984,gi|145313990,gi|1362129,gi|145313982,gi|2465131
major allergen OLE19 - common olive (fragment)	gi|1362130	15,448.2	7	2	4	0.566	Cmpd 287, +MSn(618.3414), 21.78 min, X002750FD+LM.mgf	FILNTVNGTTR	K	T	52.3	42.5	2			618.341	1,234.668348	1,235.674346	2	0.001278	1.034	2,299.00	96	106	false	gi|145313986,gi|341612428,gi|37724593,gi|37724597,gi|33329740,gi|13195753,gi|145313984,gi|145313990,gi|1362133,gi|1362131,gi|1362129,gi|145313982,gi|2465131
major allergen OLE19 - common olive (fragment)	gi|1362130	15,448.2	7	2	4	0.566	Cmpd 506, +MSn(763.3708), 26.14 min, X002747FD+LM.mgf	NEFcEITLISSGR	K	K	66.2	44.5	2		c4: Carbamidomethyl (+57.02)	763.371	1,524.727148	1,525.731611	2	0.002813	1.844	17,330.0	66	78	false	gi|145313986,gi|341612428,gi|37724593,gi|37724597,gi|341612424,gi|33329740,gi|145313984,gi|145313990,gi|1362129,gi|145313982,gi|2465131	2 | 2 | 2	c4: Carbamidomethyl (+57.02) | c4: Carbamidomethyl (+57.02) | c4: Carbamidomethyl (+57.02)
major allergen OLE19 - common olive (fragment)	gi|1362130	15,448.2	7	2	4	0.566	Cmpd 340, +MSn(736.8554), 22.45 min, X002747FD+LM.mgf	NGDITFTEVGYTR	K	A	67.3	42.9	2			736.855	1,471.696268	1,472.701746	2	0.001798	1.221	13,085.0	39	51	false	gi|13195753,gi|145313984,gi|145313990,gi|1362133	2	none
major allergen OLE19 - common olive (fragment)	gi|1362130	15,448.2	7	2	4	0.566	Cmpd 472, +MSn(526.7925), 25.45 min, X002747FD+LM.mgf	TINPLGFYK	R	K	41.3	41.9	2			526.793	1,051.570548	1,052.577646	2	0.0001781	0.1692	15,205.0	107	115	false	gi|145313984,gi|145313990	2	none
major pollen allergen Ole e 1, partial [Olea europaea]	gi|33329740	14,442.0	6	2	8	0.496	Cmpd 538, +MSn(634.3219), 26.86 min, X002747FD+LM.mgf	AEGLYSMLVER	R	D	80	43.2	2			634.322	1,266.629288	1,267.635146	2	0.001418	1.119	10,042.0	45	55	false	gi|145313986,gi|341612428,gi|37724593,gi|37724597,gi|341612424,gi|13195753,gi|145313984,gi|145313990,gi|1362133,gi|1362130,gi|1362129,gi|145313982,gi|2465131	2 | 2 | 2 | 2 | 2 | 2	m7: Oxidation (+15.99) | none | none | none | none | m7: Oxidation (+15.99)
major pollen allergen Ole e 1, partial [Olea europaea]	gi|33329740	14,442.0	6	2	8	0.496	Cmpd 839, +MSn(882.4701), 33.40 min, X002747FD+LM.mgf	AGFITELSEFIPGAGVR	R	L	82.6	42.6	2			882.47	1,762.925648	1,763.932846	2	7.806e-05	0.04425	8,018.00	8	24	true		2 | 2	none | none
major pollen allergen Ole e 1, partial [Olea europaea]	gi|33329740	14,442.0	6	2	8	0.496	Cmpd 378, +MSn(635.9743), 23.36 min, X002747FD+LM.mgf	DHKNEFcEITLISSGR	R	K	60.4	43	2		c7: Carbamidomethyl (+57.02)	635.974	1,904.901012	1,905.912511	3	-0.004223	-2.216	17,450.0	56	71	false	gi|145313986,gi|341612428,gi|37724593,gi|37724597,gi|341612424,gi|145313984,gi|145313990,gi|1362130,gi|1362129,gi|145313982,gi|2465131
major pollen allergen Ole e 1, partial [Olea europaea]	gi|33329740	14,442.0	6	2	8	0.496	Cmpd 287, +MSn(618.3414), 21.78 min, X002750FD+LM.mgf	FILNTVNGTTR	K	T	52.3	42.5	2			618.341	1,234.668348	1,235.674346	2	0.001278	1.034	2,299.00	89	99	false	gi|145313986,gi|341612428,gi|37724593,gi|37724597,gi|13195753,gi|145313984,gi|145313990,gi|1362133,gi|1362131,gi|1362130,gi|1362129,gi|145313982,gi|2465131
major pollen allergen Ole e 1, partial [Olea europaea]	gi|33329740	14,442.0	6	2	8	0.496	Cmpd 506, +MSn(763.3708), 26.14 min, X002747FD+LM.mgf	NEFcEITLISSGR	K	K	66.2	44.5	2		c4: Carbamidomethyl (+57.02)	763.371	1,524.727148	1,525.731611	2	0.002813	1.844	17,330.0	59	71	false	gi|145313986,gi|341612428,gi|37724593,gi|37724597,gi|341612424,gi|145313984,gi|145313990,gi|1362130,gi|1362129,gi|145313982,gi|2465131	2 | 2 | 2	c4: Carbamidomethyl (+57.02) | c4: Carbamidomethyl (+57.02) | c4: Carbamidomethyl (+57.02)
major pollen allergen Ole e 1, partial [Olea europaea]	gi|33329740	14,442.0	6	2	8	0.496	Cmpd 408, +MSn(518.7952), 29.89 min, X002744FD+LM.mgf	TINPLGFFK	R	K	47.2	40.8	2			518.795	1,035.575888	1,036.582746	2	0.0004181	0.4033	8,011.00	100	108	true	gi|3256212,gi|1362128,gi|1362132,gi|1362137,gi|1362131	2 | 2 | 2 | 2	none | none | none | none
RecName: Full=ATP synthase subunit beta, mitochondrial; Flags: Precursor	gi|114421,gi|269914683,gi|3676296,gi|3893822,gi|460382474,gi|460386362	59,857.3	6	6	8	0.132	Cmpd 414, +MSn(697.3530), 24.42 min, X002718FD+LM.mgf	ESINSFQGVLDGK	K	Y	50	44	2			697.353	1,392.691528	1,393.695946	2	0.002858	2.051	2,396.00	517	529	true	gi|269914683,gi|3676296,gi|3893822,gi|460382474,gi|460386362
RecName: Full=ATP synthase subunit beta, mitochondrial; Flags: Precursor	gi|114421,gi|269914683,gi|3676296,gi|3893822,gi|460382474,gi|460386362	59,857.3	6	6	8	0.132	Cmpd 393, +MSn(488.2839), 23.94 min, X002718FD+LM.mgf	IGLFGGAGVGK	K	T	45.8	45.1	2			488.284	974.553	975.562	2	-0.001882	-1.929	2,588.00	231	241	true	gi|269914683,gi|3676296,gi|3893822,gi|460382474,gi|460386362
RecName: Full=ATP synthase subunit beta, mitochondrial; Flags: Precursor	gi|114421,gi|269914683,gi|3676296,gi|3893822,gi|460382474,gi|460386362	59,857.3	6	6	8	0.132	Cmpd 817, +MSn(729.4262), 33.53 min, X002718FD+LM.mgf	TVLIMELINNVAK	K	A	74.2	39.1	2			729.426	1,456.837828	1,457.839746	2	0.005358	3.675	1,173.00	242	254	true	gi|269914683,gi|3676296,gi|3893822,gi|460382474,gi|460386362
RecName: Full=ATP synthase subunit beta, mitochondrial; Flags: Precursor	gi|114421,gi|269914683,gi|3676296,gi|3893822,gi|460382474,gi|460386362	59,857.3	6	6	8	0.132	Cmpd 420, +MSn(467.2598), 24.57 min, X002718FD+LM.mgf	VGLTGLTVAEHFR	R	D	73.9	42.8	2			467.26	1,398.757512	1,399.769346	3	-0.004558	-3.256	4,058.00	313	325	true	gi|269914683,gi|3676296,gi|3893822,gi|460382474,gi|460386362	3	none
RecName: Full=ATP synthase subunit beta, mitochondrial; Flags: Precursor	gi|114421,gi|269914683,gi|3676296,gi|3893822,gi|460382474,gi|460386362	59,857.3	6	6	8	0.132	Cmpd 354, +MSn(705.4075), 23.01 min, X002718FD+LM.mgf	VLNTGSPITVPVGR	R	A	67.8	38.8	2			705.408	1,408.800468	1,409.811246	2	-0.003502	-2.484	5,507.00	154	167	true	gi|269914683,gi|3676296,gi|3893822,gi|460382474,gi|460386362	2	none
RecName: Full=ATP synthase subunit beta, mitochondrial; Flags: Precursor	gi|114421,gi|269914683,gi|3676296,gi|3893822,gi|460382474,gi|460386362	59,857.3	6	6	8	0.132	Cmpd 222, +MSn(587.3360), 25.26 min, X002717FD+LM.mgf	VVDLLAPYQR	K	G	40.3	43	2			587.336	1,172.657388	1,173.662746	2	0.001918	1.634	8,424.00	218	227	true	gi|269914683,gi|3676296,gi|3893822,gi|460382474,gi|460386362
main olive allergen [Olea europaea]	gi|13195753	14,585.1	6	1	1	0.577	Cmpd 538, +MSn(634.3219), 26.86 min, X002747FD+LM.mgf	AEGLYSMLVER	R	D	80	43.2	2			634.322	1,266.629288	1,267.635146	2	0.001418	1.119	10,042.0	46	56	false	gi|145313986,gi|341612428,gi|37724593,gi|37724597,gi|341612424,gi|33329740,gi|145313984,gi|145313990,gi|1362133,gi|1362130,gi|1362129,gi|145313982,gi|2465131	2 | 2 | 2 | 2 | 2 | 2	m7: Oxidation (+15.99) | none | none | none | none | m7: Oxidation (+15.99)
main olive allergen [Olea europaea]	gi|13195753	14,585.1	6	1	1	0.577	Cmpd 799, +MSn(897.4764), 33.36 min, X002750FD+LM.mgf	AGFITELSEFIPGASVR	R	L	109	42.6	2			897.476	1,792.938268	1,793.943346	2	0.002198	1.225	21,961.0	9	25	false	gi|145313984,gi|145313990,gi|1362133	2 | 3 | 3 | 2 | 2 | 2 | 2 | 2 | 3	none | none | none | none | none | none | none | none | none
main olive allergen [Olea europaea]	gi|13195753	14,585.1	6	1	1	0.577	Cmpd 287, +MSn(618.3414), 21.78 min, X002750FD+LM.mgf	FILNTVNGTTR	K	T	52.3	42.5	2			618.341	1,234.668348	1,235.674346	2	0.001278	1.034	2,299.00	90	100	false	gi|145313986,gi|341612428,gi|37724593,gi|37724597,gi|33329740,gi|145313984,gi|145313990,gi|1362133,gi|1362131,gi|1362130,gi|1362129,gi|145313982,gi|2465131
main olive allergen [Olea europaea]	gi|13195753	14,585.1	6	1	1	0.577	Cmpd 479, +MSn(792.8842), 25.58 min, X002747FD+LM.mgf	NEFcEITLISSGSK	K	D	84.5	43	2		c4: Carbamidomethyl (+57.02)	792.884	1,583.753768	1,584.757511	2	0.003533	2.229	5,569.00	60	73	true	gi|1362133
main olive allergen [Olea europaea]	gi|13195753	14,585.1	6	1	1	0.577	Cmpd 340, +MSn(736.8554), 22.45 min, X002747FD+LM.mgf	NGDITFTEVGYTR	K	A	67.3	42.9	2			736.855	1,471.696268	1,472.701746	2	0.001798	1.221	13,085.0	33	45	false	gi|145313984,gi|145313990,gi|1362133,gi|1362130	2	none
main olive allergen [Olea europaea]	gi|13195753	14,585.1	6	1	1	0.577	Cmpd 590, +MSn(511.7877), 28.77 min, X002748FD+LM.mgf	TVNPLGFFK	R	K	59	41.8	2			511.788	1,021.560748	1,022.567046	2	0.0009781	0.9565	12,490.0	101	109	false	gi|145313986,gi|341612428,gi|37724593,gi|37724597,gi|341612424,gi|1362129,gi|145313982,gi|2465131	2 | 2 | 2 | 2	none | none | none | none
major allergen OLE26 - common olive (fragment)	gi|1362133	15,297.8	6	1	2	0.551	Cmpd 538, +MSn(634.3219), 26.86 min, X002747FD+LM.mgf	AEGLYSMLVER	R	D	80	43.2	2			634.322	1,266.629288	1,267.635146	2	0.001418	1.119	10,042.0	52	62	false	gi|145313986,gi|341612428,gi|37724593,gi|37724597,gi|341612424,gi|33329740,gi|13195753,gi|145313984,gi|145313990,gi|1362130,gi|1362129,gi|145313982,gi|2465131	2 | 2 | 2 | 2 | 2 | 2	m7: Oxidation (+15.99) | none | none | none | none | m7: Oxidation (+15.99)
major allergen OLE26 - common olive (fragment)	gi|1362133	15,297.8	6	1	2	0.551	Cmpd 799, +MSn(897.4764), 33.36 min, X002750FD+LM.mgf	AGFITELSEFIPGASVR	R	L	109	42.6	2			897.476	1,792.938268	1,793.943346	2	0.002198	1.225	21,961.0	15	31	false	gi|13195753,gi|145313984,gi|145313990	2 | 3 | 3 | 2 | 2 | 2 | 2 | 2 | 3	none | none | none | none | none | none | none | none | none
major allergen OLE26 - common olive (fragment)	gi|1362133	15,297.8	6	1	2	0.551	Cmpd 287, +MSn(618.3414), 21.78 min, X002750FD+LM.mgf	FILNTVNGTTR	K	T	52.3	42.5	2			618.341	1,234.668348	1,235.674346	2	0.001278	1.034	2,299.00	96	106	false	gi|145313986,gi|341612428,gi|37724593,gi|37724597,gi|33329740,gi|13195753,gi|145313984,gi|145313990,gi|1362131,gi|1362130,gi|1362129,gi|145313982,gi|2465131
major allergen OLE26 - common olive (fragment)	gi|1362133	15,297.8	6	1	2	0.551	Cmpd 479, +MSn(792.8842), 25.58 min, X002747FD+LM.mgf	NEFcEITLISSGSK	K	D	84.5	43	2		c4: Carbamidomethyl (+57.02)	792.884	1,583.753768	1,584.757511	2	0.003533	2.229	5,569.00	66	79	false	gi|13195753
major allergen OLE26 - common olive (fragment)	gi|1362133	15,297.8	6	1	2	0.551	Cmpd 340, +MSn(736.8554), 22.45 min, X002747FD+LM.mgf	NGDITFTEVGYTR	K	A	67.3	42.9	2			736.855	1,471.696268	1,472.701746	2	0.001798	1.221	13,085.0	39	51	false	gi|13195753,gi|145313984,gi|145313990,gi|1362130	2	none
major allergen OLE26 - common olive (fragment)	gi|1362133	15,297.8	6	1	2	0.551	Cmpd 406, +MSn(519.7842), 24.01 min, X002747FD+LM.mgf	TVNPLGFYK	R	K	50.5	42.3	2			519.784	1,037.553828	1,038.561946	2	-0.0008419	-0.8107	10,277.0	107	115	true		2	none
major allergen OLE1c - common olive (fragment)	gi|1362131	16,485.1	6	5	13	0.476	Cmpd 314, +MSn(641.3284), 27.80 min, X002744FD+LM.mgf	AEGLYSMLIER	R	D	70.3	43.5	2			641.328	1,280.642348	1,281.650846	2	-0.001222	-0.9534	18,363.0	61	71	true	gi|3256212,gi|1362128,gi|1362132,gi|1362137	2 | 2 | 2 | 2 | 2 | 2 | 2 | 2 | 2	m7: Oxidation (+15.99) | none | none | none | m7: Oxidation (+15.99) | none | none | none | none
major allergen OLE1c - common olive (fragment)	gi|1362131	16,485.1	6	5	13	0.476	Cmpd 287, +MSn(618.3414), 21.78 min, X002750FD+LM.mgf	FILNTVNGTTR	K	T	52.3	42.5	2			618.341	1,234.668348	1,235.674346	2	0.001278	1.034	2,299.00	105	115	false	gi|145313986,gi|341612428,gi|37724593,gi|37724597,gi|33329740,gi|13195753,gi|145313984,gi|145313990,gi|1362133,gi|1362130,gi|1362129,gi|145313982,gi|2465131
major allergen OLE1c - common olive (fragment)	gi|1362131	16,485.1	6	5	13	0.476	Cmpd 716, +MSn(835.4352), 30.56 min, X002747FD+LM.mgf	FITEFSEFIPGAGVR	R	L	64.7	42.6	2			835.435	1,668.855948	1,669.858546	2	0.004678	2.801	10,807.0	26	40	true
major allergen OLE1c - common olive (fragment)	gi|1362131	16,485.1	6	5	13	0.476	Cmpd 315, +MSn(593.8083), 21.88 min, X002747FD+LM.mgf	ITFTEVGYTR	K	A	41.1	43.5	2			593.808	1,185.602008	1,186.610346	2	-0.001062	-0.8949	19,176.0	51	60	true	gi|3256212
major allergen OLE1c - common olive (fragment)	gi|1362131	16,485.1	6	5	13	0.476	Cmpd 531, +MSn(778.3762), 26.68 min, X002747FD+LM.mgf	NEFcEITLLSSSR	K	K	58.7	43.2	2		c4: Carbamidomethyl (+57.02)	778.376	1,554.737708	1,555.742111	2	0.002873	1.847	7,898.00	75	87	true	gi|3256212
major allergen OLE1c - common olive (fragment)	gi|1362131	16,485.1	6	5	13	0.476	Cmpd 408, +MSn(518.7952), 29.89 min, X002744FD+LM.mgf	TINPLGFFK	R	K	47.2	40.8	2			518.795	1,035.575888	1,036.582746	2	0.0004181	0.4033	8,011.00	116	124	false	gi|3256212,gi|33329740,gi|1362128,gi|1362132,gi|1362137	2 | 2 | 2 | 2	none | none | none | none
major allergen [Ligustrum vulgare]	gi|3256212	16,465.3	5	1	1	0.4	Cmpd 314, +MSn(641.3284), 27.80 min, X002744FD+LM.mgf	AEGLYSMLIER	R	D	70.3	43.5	2			641.328	1,280.642348	1,281.650846	2	-0.001222	-0.9534	18,363.0	61	71	false	gi|1362128,gi|1362132,gi|1362137,gi|1362131	2 | 2 | 2 | 2 | 2 | 2 | 2 | 2 | 2	m7: Oxidation (+15.99) | none | none | none | m7: Oxidation (+15.99) | none | none | none | none
major allergen [Ligustrum vulgare]	gi|3256212	16,465.3	5	1	1	0.4	Cmpd 730, +MSn(818.4410), 30.81 min, X002747FD+LM.mgf	FITELSEFIPGAGVR	R	L	74.2	42.5	2			818.441	1,634.867508	1,635.874246	2	0.0005381	0.3289	31,471.0	26	40	true	gi|1362128,gi|1362132,gi|1362137
major allergen [Ligustrum vulgare]	gi|3256212	16,465.3	5	1	1	0.4	Cmpd 315, +MSn(593.8083), 21.88 min, X002747FD+LM.mgf	ITFTEVGYTR	K	A	41.1	43.5	2			593.808	1,185.602008	1,186.610346	2	-0.001062	-0.8949	19,176.0	51	60	false	gi|1362131
major allergen [Ligustrum vulgare]	gi|3256212	16,465.3	5	1	1	0.4	Cmpd 531, +MSn(778.3762), 26.68 min, X002747FD+LM.mgf	NEFcEITLLSSSR	K	K	58.7	43.2	2		c4: Carbamidomethyl (+57.02)	778.376	1,554.737708	1,555.742111	2	0.002873	1.847	7,898.00	75	87	false	gi|1362131
major allergen [Ligustrum vulgare]	gi|3256212	16,465.3	5	1	1	0.4	Cmpd 408, +MSn(518.7952), 29.89 min, X002744FD+LM.mgf	TINPLGFFK	R	K	47.2	40.8	2			518.795	1,035.575888	1,036.582746	2	0.0004181	0.4033	8,011.00	116	124	false	gi|33329740,gi|1362128,gi|1362132,gi|1362137,gi|1362131	2 | 2 | 2 | 2	none | none | none | none
vitamin-b12 independent methionine synthase, 5-methyltetrahydropteroyltriglutamate-homocysteine [Populus trichocarpa]	gi|224104961	84,574.4	5	3	3	0.0784	Cmpd 629, +MSn(735.4204), 27.68 min, X002706FD+LM.mgf	AGITVIQIDEAALR	K	E	57.4	39.6	2			735.42	1,468.826308	1,469.832446	2	0.001138	0.7743	11,316.0	597	610	false	gi|356571744,gi|460407874,gi|8439545	2	none
vitamin-b12 independent methionine synthase, 5-methyltetrahydropteroyltriglutamate-homocysteine [Populus trichocarpa]	gi|224104961	84,574.4	5	3	3	0.0784	Cmpd 880, +MSn(775.4471), 33.19 min, X002706FD+LM.mgf	LNLPILPTTTIGSFPQTLELR	K	R	51.6	34.1	2			775.447	2,323.319682	2,324.322846	3	0.004112	1.769	9,843.00	427	447	true	gi|255569484	2	none
vitamin-b12 independent methionine synthase, 5-methyltetrahydropteroyltriglutamate-homocysteine [Populus trichocarpa]	gi|224104961	84,574.4	5	3	3	0.0784	Cmpd 320, +MSn(702.4384), 20.66 min, X002706FD+LM.mgf	TLDLIK	K	G	38.6	40.2	2			702.438	701.431	702.44	1	-0.001456	-2.073	2,927.00	274	279	true	gi|255569484
vitamin-b12 independent methionine synthase, 5-methyltetrahydropteroyltriglutamate-homocysteine [Populus trichocarpa]	gi|224104961	84,574.4	5	3	3	0.0784	Cmpd 191, +MSn(471.7849), 17.55 min, X002706FD+LM.mgf	VVEVNALAK	K	A	49.6	41.4	2			471.785	941.555	942.562	2	0.0006181	0.6557	13,164.0	358	366	false	gi|460407874,gi|8439545,gi|110738301,gi|30688090,gi|47600745
vitamin-b12 independent methionine synthase, 5-methyltetrahydropteroyltriglutamate-homocysteine [Populus trichocarpa]	gi|224104961	84,574.4	5	3	3	0.0784	Cmpd 502, +MSn(548.7917), 25.02 min, X002706FD+LM.mgf	YLFAGVVDGR	K	N	85.1	43.3	2			548.792	1,095.568868	1,096.578646	2	-0.002502	-2.282	16,573.0	287	296	false	gi|356571744,gi|460407874,gi|8439545,gi|255569484
RecName: Full=Isoflavone reductase-like protein; AltName: Full=Pollen allergen Ole e 12.01; AltName: Allergen=Ole e 12.01	gi|449061782	34,069.2	5	5	6	0.188	Cmpd 32, +MSn(488.2492), 13.90 min, X002732FD+LM.mgf	ESTISDPVK	R	G	44.3	44.1	2			488.249	974.484	975.499	2	-0.008242	-8.449	1,960.00	37	45	true
RecName: Full=Isoflavone reductase-like protein; AltName: Full=Pollen allergen Ole e 12.01; AltName: Allergen=Ole e 12.01	gi|449061782	34,069.2	5	5	6	0.188	Cmpd 126, +MSn(432.7437), 16.64 min, X002732FD+LM.mgf	FIVEASAK	K	S	56.6	44.4	2			432.744	863.473	864.483	2	-0.002522	-2.917	4,527.00	19	26	true	gi|169639232
RecName: Full=Isoflavone reductase-like protein; AltName: Full=Pollen allergen Ole e 12.01; AltName: Allergen=Ole e 12.01	gi|449061782	34,069.2	5	5	6	0.188	Cmpd 453, +MSn(602.8681), 26.07 min, X002731FD+LM.mgf	ILIIGGTGYIGK	K	F	35	34.8	2			602.868	1,203.721608	1,204.730346	2	-0.001462	-1.214	16,900.0	7	18	true
RecName: Full=Isoflavone reductase-like protein; AltName: Full=Pollen allergen Ole e 12.01; AltName: Allergen=Ole e 12.01	gi|449061782	34,069.2	5	5	6	0.188	Cmpd 471, +MSn(687.6895), 26.47 min, X002731FD+LM.mgf	NSGVTILTGDLYDHESLVK	K	A	63	43.4	2			687.689	2,060.046642	2,061.050146	3	0.003772	1.83	5,395.00	54	72	true
RecName: Full=Isoflavone reductase-like protein; AltName: Full=Pollen allergen Ole e 12.01; AltName: Allergen=Ole e 12.01	gi|449061782	34,069.2	5	5	6	0.188	Cmpd 154, +MSn(500.2956), 19.03 min, X002731FD+LM.mgf	VIILGDGNAK	K	A	47.4	42.5	2			500.296	998.577	999.584	2	0.0004181	0.4182	4,913.00	176	185	true	gi|169639232	2	none
glyceraldehyde-3-phosphate dehydrogenase [Leucophyllum frutescens]	gi|356892486,gi|47079976	21,524.9	5	1	2	0.263	Cmpd 335, +MSn(661.3262), 22.15 min, X002727FD+LM.mgf	DAPmFVVGVNEK	K	E	34.9	43.4	2		m4: Oxidation (+15.99)	661.326	1,320.637888	1,321.645761	2	-0.000597	-0.4517	3,516.00	30	41	false	gi|47079976,gi|224966968,gi|380505028,gi|380746853
glyceraldehyde-3-phosphate dehydrogenase [Leucophyllum frutescens]	gi|356892486,gi|47079976	21,524.9	5	1	2	0.263	Cmpd 759, +MSn(678.3636), 31.58 min, X002727FD+LM.mgf	FGIVEGLMTTVHSITATQK	R	T	67.3	41.6	2			678.364	2,032.069152	2,033.073846	3	0.002582	1.27	4,912.00	71	89	false	gi|47079976,gi|224966968,gi|380505028,gi|380746853	3	none
glyceraldehyde-3-phosphate dehydrogenase [Leucophyllum frutescens]	gi|356892486,gi|47079976	21,524.9	5	1	2	0.263	Cmpd 53, +MSn(464.7930), 11.88 min, X002728FD+LM.mgf	KVVISAPSK	K	D	46.9	39.1	2			464.793	927.571	928.583	2	-0.003922	-4.224	4,954.00	21	29	false	gi|47079976,gi|224966968,gi|380505028,gi|380746853
glyceraldehyde-3-phosphate dehydrogenase [Leucophyllum frutescens]	gi|356892486,gi|47079976	21,524.9	5	1	2	0.263	Cmpd 625, +MSn(735.9130), 26.78 min, X002728FD+LM.mgf	VPTVDVSVVDLTAR	R	L	86.6	41.3	2			735.913	1,469.811468	1,470.816346	2	0.002398	1.63	37,816.0	138	151	true	gi|47079976	2	none
glyceraldehyde-3-phosphate dehydrogenase [Leucophyllum frutescens]	gi|356892486,gi|47079976	21,524.9	5	1	2	0.263	Cmpd 87, +MSn(400.7466), 13.71 min, X002728FD+LM.mgf	VVISAPSK	K	D	65	39.9	2			400.747	799.479	800.488	2	-0.001642	-2.051	5,013.00	22	29	false	gi|47079976,gi|224966968,gi|380505028,gi|380746853
PREDICTED: 5-methyltetrahydropteroyltriglutamate--homocysteine methyltransferase-like [Solanum lycopersicum]	gi|460407874,gi|8439545	84,727.0	5	5	6	0.0706	Cmpd 629, +MSn(735.4204), 27.68 min, X002706FD+LM.mgf	AGITVIQIDEAALR	K	E	57.4	39.6	2			735.42	1,468.826308	1,469.832446	2	0.001138	0.7743	11,316.0	597	610	true	gi|224104961,gi|356571744,gi|8439545	2	none
PREDICTED: 5-methyltetrahydropteroyltriglutamate--homocysteine methyltransferase-like [Solanum lycopersicum]	gi|460407874,gi|8439545	84,727.0	5	5	6	0.0706	Cmpd 694, +MSn(591.3196), 29.04 min, X002706FD+LM.mgf	GVTAFGFDLVR	K	G	70.2	42.9	2			591.32	1,180.624788	1,181.631446	2	0.0006181	0.5231	15,791.0	260	270	true	gi|8439545
PREDICTED: 5-methyltetrahydropteroyltriglutamate--homocysteine methyltransferase-like [Solanum lycopersicum]	gi|460407874,gi|8439545	84,727.0	5	5	6	0.0706	Cmpd 133, +MSn(565.7879), 16.07 min, X002706FD+LM.mgf	IPSTEEIADR	R	V	52.4	43	2			565.788	1,129.561308	1,130.568946	2	-0.0003619	-0.3201	5,997.00	705	714	true	gi|8439545,gi|255569484
PREDICTED: 5-methyltetrahydropteroyltriglutamate--homocysteine methyltransferase-like [Solanum lycopersicum]	gi|460407874,gi|8439545	84,727.0	5	5	6	0.0706	Cmpd 191, +MSn(471.7849), 17.55 min, X002706FD+LM.mgf	VVEVNALAK	K	A	49.6	41.4	2			471.785	941.555	942.562	2	0.0006181	0.6557	13,164.0	358	366	true	gi|224104961,gi|8439545,gi|110738301,gi|30688090,gi|47600745
PREDICTED: 5-methyltetrahydropteroyltriglutamate--homocysteine methyltransferase-like [Solanum lycopersicum]	gi|460407874,gi|8439545	84,727.0	5	5	6	0.0706	Cmpd 502, +MSn(548.7917), 25.02 min, X002706FD+LM.mgf	YLFAGVVDGR	K	N	85.1	43.3	2			548.792	1,095.568868	1,096.578646	2	-0.002502	-2.282	16,573.0	287	296	true	gi|224104961,gi|356571744,gi|8439545,gi|255569484
glyceraldehyde-3-phosphate dehydrogenase [Ipomoea nil]	gi|224966968,gi|380505028,gi|380746853	36,866.0	5	5	6	0.16	Cmpd 335, +MSn(661.3262), 22.15 min, X002727FD+LM.mgf	DAPmFVVGVNEK	K	E	34.9	43.4	2		m4: Oxidation (+15.99)	661.326	1,320.637888	1,321.645761	2	-0.000597	-0.4517	3,516.00	129	140	true	gi|356892486,gi|47079976,gi|380505028,gi|380746853
glyceraldehyde-3-phosphate dehydrogenase [Ipomoea nil]	gi|224966968,gi|380505028,gi|380746853	36,866.0	5	5	6	0.16	Cmpd 759, +MSn(678.3636), 31.58 min, X002727FD+LM.mgf	FGIVEGLMTTVHSITATQK	R	T	67.3	41.6	2			678.364	2,032.069152	2,033.073846	3	0.002582	1.27	4,912.00	170	188	true	gi|356892486,gi|47079976,gi|380505028,gi|380746853	3	none
glyceraldehyde-3-phosphate dehydrogenase [Ipomoea nil]	gi|224966968,gi|380505028,gi|380746853	36,866.0	5	5	6	0.16	Cmpd 53, +MSn(464.7930), 11.88 min, X002728FD+LM.mgf	KVVISAPSK	K	D	46.9	39.1	2			464.793	927.571	928.583	2	-0.003922	-4.224	4,954.00	120	128	true	gi|356892486,gi|47079976,gi|380505028,gi|380746853
glyceraldehyde-3-phosphate dehydrogenase [Ipomoea nil]	gi|224966968,gi|380505028,gi|380746853	36,866.0	5	5	6	0.16	Cmpd 597, +MSn(749.9282), 28.03 min, X002727FD+LM.mgf	VPTVDVSVVDLTVR	R	T	60.9	41	2			749.928	1,497.841848	1,498.847646	2	0.001478	0.9861	18,263.0	237	250	true	gi|380505028,gi|380746853
glyceraldehyde-3-phosphate dehydrogenase [Ipomoea nil]	gi|224966968,gi|380505028,gi|380746853	36,866.0	5	5	6	0.16	Cmpd 87, +MSn(400.7466), 13.71 min, X002728FD+LM.mgf	VVISAPSK	K	D	65	39.9	2			400.747	799.479	800.488	2	-0.001642	-2.051	5,013.00	121	128	true	gi|356892486,gi|47079976,gi|380505028,gi|380746853
5-methyltetrahydropteroyltriglutamate--homocysteine methyltransferase, putative [Ricinus communis]	gi|255569484	84,723.3	5	1	2	0.0797	Cmpd 622, +MSn(741.9177), 27.51 min, X002706FD+LM.mgf	AGINVIQIDEAALR	K	E	44.9	39.8	2			741.918	1,481.820748	1,482.827646	2	0.0003781	0.255	4,955.00	597	610	true		2	none
5-methyltetrahydropteroyltriglutamate--homocysteine methyltransferase, putative [Ricinus communis]	gi|255569484	84,723.3	5	1	2	0.0797	Cmpd 133, +MSn(565.7879), 16.07 min, X002706FD+LM.mgf	IPSTEEIADR	R	I	52.4	43	2			565.788	1,129.561308	1,130.568946	2	-0.0003619	-0.3201	5,997.00	705	714	false	gi|460407874,gi|8439545
5-methyltetrahydropteroyltriglutamate--homocysteine methyltransferase, putative [Ricinus communis]	gi|255569484	84,723.3	5	1	2	0.0797	Cmpd 880, +MSn(775.4471), 33.19 min, X002706FD+LM.mgf	LNLPILPTTTIGSFPQTIELR	K	R	51.6	34.1	2			775.447	2,323.319682	2,324.322846	3	0.004112	1.769	9,843.00	427	447	false	gi|224104961	2	none
5-methyltetrahydropteroyltriglutamate--homocysteine methyltransferase, putative [Ricinus communis]	gi|255569484	84,723.3	5	1	2	0.0797	Cmpd 320, +MSn(702.4384), 20.66 min, X002706FD+LM.mgf	TLDLIK	K	S	38.6	40.2	2			702.438	701.431	702.44	1	-0.001456	-2.073	2,927.00	274	279	false	gi|224104961
5-methyltetrahydropteroyltriglutamate--homocysteine methyltransferase, putative [Ricinus communis]	gi|255569484	84,723.3	5	1	2	0.0797	Cmpd 502, +MSn(548.7917), 25.02 min, X002706FD+LM.mgf	YLFAGVVDGR	K	N	85.1	43.3	2			548.792	1,095.568868	1,096.578646	2	-0.002502	-2.282	16,573.0	287	296	false	gi|224104961,gi|356571744,gi|460407874,gi|8439545
RecName: Full=UTP--glucose-1-phosphate uridylyltransferase; AltName: Full=UDP-glucose pyrophosphorylase; Short=UDPGP; Short=UGPase	gi|136739,gi|1388021,gi|28863903,gi|28863905,gi|28863913,gi|76160958	51,875.5	4	1	2	0.111	Cmpd 171, +MSn(512.7669), 17.85 min, X002718FD+LM.mgf	GGTLISYEGK	K	V	52	42.8	2			512.767	1,023.519248	1,024.531146	2	-0.004622	-4.511	3,311.00	264	273	false	gi|1388021,gi|28863903,gi|28863905,gi|28863913,gi|76160958,gi|224147329,gi|213868495
RecName: Full=UTP--glucose-1-phosphate uridylyltransferase; AltName: Full=UDP-glucose pyrophosphorylase; Short=UDPGP; Short=UGPase	gi|136739,gi|1388021,gi|28863903,gi|28863905,gi|28863913,gi|76160958	51,875.5	4	1	2	0.111	Cmpd 645, +MSn(650.8723), 29.58 min, X002718FD+LM.mgf	SIPSIIDLDSLK	K	V	70.2	42.4	2			650.872	1,299.729928	1,300.736146	2	0.001058	0.8134	13,228.0	420	431	true	gi|1388021,gi|28863903,gi|28863905,gi|28863913,gi|76160958	2	none
RecName: Full=UTP--glucose-1-phosphate uridylyltransferase; AltName: Full=UDP-glucose pyrophosphorylase; Short=UDPGP; Short=UGPase	gi|136739,gi|1388021,gi|28863903,gi|28863905,gi|28863913,gi|76160958	51,875.5	4	1	2	0.111	Cmpd 361, +MSn(642.8784), 23.15 min, X002718FD+LM.mgf	VLQLETAAGAAIK	K	F	51	40.2	2			642.878	1,283.742108	1,284.752346	2	-0.002962	-2.305	4,771.00	336	348	false	gi|1388021,gi|28863903,gi|28863905,gi|28863913,gi|76160958,gi|224147329,gi|213868495
RecName: Full=UTP--glucose-1-phosphate uridylyltransferase; AltName: Full=UDP-glucose pyrophosphorylase; Short=UDPGP; Short=UGPase	gi|136739,gi|1388021,gi|28863903,gi|28863905,gi|28863913,gi|76160958	51,875.5	4	1	2	0.111	Cmpd 536, +MSn(703.3724), 27.17 min, X002718FD+LM.mgf	VQLLEIAQVPDEHVNEFK	K	S	38	41.9	2			703.372	2,107.095252	2,108.102446	3	8.206e-05	0.03893	6,854.00	274	291	false	gi|1388021,gi|28863903,gi|28863905,gi|28863913,gi|76160958,gi|114848914,gi|115480571,gi|158705664,gi|194688950,gi|212275097,gi|212275438,gi|220682974,gi|224814363,gi|242045532,gi|255635072,gi|356500997,gi|356553237,gi|37729658,gi|403241995,gi|414886599,gi|414886600,gi|88866516,gi|213868495
RecName: Full=Glucan endo-1,3-beta-D-glucosidase; AltName: Full=Major pollen allergen Ole e 9; AltName: Allergen=Ole e 9; Flags: Precursor	gi|75165700	48,838.6	4	4	4	0.12	Cmpd 337, +MSn(414.5705), 22.37 min, X002722FD+LM.mgf	AYVGNLINHLK	K	S	43.5	41	2			414.57	1,240.689672	1,241.700146	3	-0.003198	-2.575	2,958.00	289	299	true
RecName: Full=Glucan endo-1,3-beta-D-glucosidase; AltName: Full=Major pollen allergen Ole e 9; AltName: Allergen=Ole e 9; Flags: Precursor	gi|75165700	48,838.6	4	4	4	0.12	Cmpd 290, +MSn(522.8072), 23.03 min, X002721FD+LM.mgf	LFGAEPAVIK	R	A	56.7	42.4	2			522.807	1,043.599788	1,044.608946	2	-0.001882	-1.802	6,412.00	61	70	true
RecName: Full=Glucan endo-1,3-beta-D-glucosidase; AltName: Full=Major pollen allergen Ole e 9; AltName: Allergen=Ole e 9; Flags: Precursor	gi|75165700	48,838.6	4	4	4	0.12	Cmpd 522, +MSn(612.9687), 28.35 min, X002721FD+LM.mgf	SIDTYLFSLYDEDKK	K	T	52.2	43.3	2			612.969	1,835.884152	1,836.890446	3	0.0009821	0.5346	5,619.00	311	325	true
RecName: Full=Glucan endo-1,3-beta-D-glucosidase; AltName: Full=Major pollen allergen Ole e 9; AltName: Allergen=Ole e 9; Flags: Precursor	gi|75165700	48,838.6	4	4	4	0.12	Cmpd 561, +MSn(707.7037), 29.19 min, X002721FD+LM.mgf	YFGLFKPDGSTTYDVGLLK	K	N	58.7	42.4	2			707.704	2,120.089302	2,121.090646	3	0.005932	2.797	16,458.0	333	351	true
adenosylhomocysteinase [Arabidopsis thaliana]	gi|21553795	53,403.1	4	4	4	0.107	Cmpd 297, +MSn(587.0448), 23.96 min, X002719FD+LM.mgf	DQADYVSIPIEGPYKPPHYR	K	-	50.4	42.7	2			587.045	2,344.150096	2,345.156346	4	0.001026	0.4375	16,717.0	465	484	true
adenosylhomocysteinase [Arabidopsis thaliana]	gi|21553795	53,403.1	4	4	4	0.107	Cmpd 320, +MSn(497.7522), 24.55 min, X002719FD+LM.mgf	DSAAVFAWK	R	G	61.5	43.5	2			497.752	993.49	994.499	2	-0.002042	-2.053	6,460.00	102	110	true	gi|297804932,gi|417745,gi|68655456,gi|1710838,gi|355429958,gi|357462811,gi|460415276,gi|32967697,gi|336390551,gi|356512439,gi|356525205
adenosylhomocysteinase [Arabidopsis thaliana]	gi|21553795	53,403.1	4	4	4	0.107	Cmpd 59, +MSn(660.3553), 17.14 min, X002719FD+LM.mgf	LVGVSEETTTGVK	R	R	50.4	43.5	2			660.355	1,318.696108	1,319.705446	2	-0.002062	-1.562	1,439.00	199	211	true	gi|297804932,gi|417745,gi|68655456,gi|1710838,gi|355429958,gi|357462811,gi|460415276,gi|32967697,gi|336390551,gi|356512439,gi|356525205
adenosylhomocysteinase [Arabidopsis thaliana]	gi|21553795	53,403.1	4	4	4	0.107	Cmpd 144, +MSn(569.2830), 19.78 min, X002719FD+LM.mgf	TEFGPSQPFK	R	G	40.7	43.5	2			569.283	1,136.551388	1,137.557646	2	0.001018	0.895	4,559.00	44	53	true	gi|297804932,gi|417745,gi|68655456,gi|1710838,gi|355429958,gi|357462811,gi|460415276,gi|32967697,gi|336390551,gi|356512439,gi|356525205
hypothetical protein ARALYDRAFT_915516 [Arabidopsis lyrata subsp. lyrata]	gi|297804932,gi|417745,gi|68655456	53,398.3	4	1	1	0.0866	Cmpd 320, +MSn(497.7522), 24.55 min, X002719FD+LM.mgf	DSAAVFAWK	R	G	61.5	43.5	2			497.752	993.49	994.499	2	-0.002042	-2.053	6,460.00	102	110	false	gi|21553795,gi|417745,gi|68655456,gi|1710838,gi|355429958,gi|357462811,gi|460415276,gi|32967697,gi|336390551,gi|356512439,gi|356525205
hypothetical protein ARALYDRAFT_915516 [Arabidopsis lyrata subsp. lyrata]	gi|297804932,gi|417745,gi|68655456	53,398.3	4	1	1	0.0866	Cmpd 59, +MSn(660.3553), 17.14 min, X002719FD+LM.mgf	LVGVSEETTTGVK	R	R	50.4	43.5	2			660.355	1,318.696108	1,319.705446	2	-0.002062	-1.562	1,439.00	199	211	false	gi|21553795,gi|417745,gi|68655456,gi|1710838,gi|355429958,gi|357462811,gi|460415276,gi|32967697,gi|336390551,gi|356512439,gi|356525205
hypothetical protein ARALYDRAFT_915516 [Arabidopsis lyrata subsp. lyrata]	gi|297804932,gi|417745,gi|68655456	53,398.3	4	1	1	0.0866	Cmpd 144, +MSn(569.2830), 19.78 min, X002719FD+LM.mgf	TEFGPSQPFK	R	G	40.7	43.5	2			569.283	1,136.551388	1,137.557646	2	0.001018	0.895	4,559.00	44	53	false	gi|21553795,gi|417745,gi|68655456,gi|1710838,gi|355429958,gi|357462811,gi|460415276,gi|32967697,gi|336390551,gi|356512439,gi|356525205
hypothetical protein ARALYDRAFT_915516 [Arabidopsis lyrata subsp. lyrata]	gi|297804932,gi|417745,gi|68655456	53,398.3	4	1	1	0.0866	Cmpd 270, +MSn(514.8087), 23.35 min, X002719FD+LM.mgf	TGIIVLAEGR	K	L	47.5	42.2	2			514.809	1,027.602888	1,028.610046	2	0.0001181	0.1148	7,574.00	385	394	true	gi|417745,gi|68655456
RecName: Full=Adenosylhomocysteinase; Short=AdoHcyase; AltName: Full=S-adenosyl-L-homocysteine hydrolase	gi|1710838,gi|355429958,gi|357462811,gi|460415276	53,151.7	4	1	1	0.0866	Cmpd 320, +MSn(497.7522), 24.55 min, X002719FD+LM.mgf	DSAAVFAWK	R	G	61.5	43.5	2			497.752	993.49	994.499	2	-0.002042	-2.053	6,460.00	102	110	false	gi|21553795,gi|297804932,gi|417745,gi|68655456,gi|355429958,gi|357462811,gi|460415276,gi|32967697,gi|336390551,gi|356512439,gi|356525205
RecName: Full=Adenosylhomocysteinase; Short=AdoHcyase; AltName: Full=S-adenosyl-L-homocysteine hydrolase	gi|1710838,gi|355429958,gi|357462811,gi|460415276	53,151.7	4	1	1	0.0866	Cmpd 59, +MSn(660.3553), 17.14 min, X002719FD+LM.mgf	IVGVSEETTTGVK	R	R	50.4	43.5	2			660.355	1,318.696108	1,319.705446	2	-0.002062	-1.562	1,439.00	199	211	false	gi|21553795,gi|297804932,gi|417745,gi|68655456,gi|355429958,gi|357462811,gi|460415276,gi|32967697,gi|336390551,gi|356512439,gi|356525205
RecName: Full=Adenosylhomocysteinase; Short=AdoHcyase; AltName: Full=S-adenosyl-L-homocysteine hydrolase	gi|1710838,gi|355429958,gi|357462811,gi|460415276	53,151.7	4	1	1	0.0866	Cmpd 251, +MSn(507.7988), 22.90 min, X002719FD+LM.mgf	SGIIVLAEGR	K	L	48	43	2			507.799	1,013.583108	1,014.594346	2	-0.003962	-3.905	4,919.00	385	394	true	gi|355429958,gi|357462811,gi|460415276
RecName: Full=Adenosylhomocysteinase; Short=AdoHcyase; AltName: Full=S-adenosyl-L-homocysteine hydrolase	gi|1710838,gi|355429958,gi|357462811,gi|460415276	53,151.7	4	1	1	0.0866	Cmpd 144, +MSn(569.2830), 19.78 min, X002719FD+LM.mgf	TEFGPSQPFK	R	G	40.7	43.5	2			569.283	1,136.551388	1,137.557646	2	0.001018	0.895	4,559.00	44	53	false	gi|21553795,gi|297804932,gi|417745,gi|68655456,gi|355429958,gi|357462811,gi|460415276,gi|32967697,gi|336390551,gi|356512439,gi|356525205
major allergen OLE16 - common olive (fragment)	gi|1362128,gi|1362132,gi|1362137	15,548.1	4	1	2	0.343	Cmpd 314, +MSn(641.3284), 27.80 min, X002744FD+LM.mgf	AEGLYSMLIER	R	D	70.3	43.5	2			641.328	1,280.642348	1,281.650846	2	-0.001222	-0.9534	18,363.0	53	63	false	gi|3256212,gi|1362132,gi|1362137,gi|1362131	2 | 2 | 2 | 2 | 2 | 2 | 2 | 2 | 2	m7: Oxidation (+15.99) | none | none | none | m7: Oxidation (+15.99) | none | none | none | none
major allergen OLE16 - common olive (fragment)	gi|1362128,gi|1362132,gi|1362137	15,548.1	4	1	2	0.343	Cmpd 730, +MSn(818.4410), 30.81 min, X002747FD+LM.mgf	FITELSEFIPGAGVR	R	L	74.2	42.5	2			818.441	1,634.867508	1,635.874246	2	0.0005381	0.3289	31,471.0	18	32	false	gi|3256212,gi|1362132,gi|1362137
major allergen OLE16 - common olive (fragment)	gi|1362128,gi|1362132,gi|1362137	15,548.1	4	1	2	0.343	Cmpd 341, +MSn(665.8355), 22.46 min, X002747FD+LM.mgf	GSITFTEVGYTR	K	A	57.6	43.4	2			665.836	1,329.656488	1,330.663846	2	-8.194e-05	-0.06158	9,116.00	41	52	true	gi|1362132,gi|1362137	2	none
major allergen OLE16 - common olive (fragment)	gi|1362128,gi|1362132,gi|1362137	15,548.1	4	1	2	0.343	Cmpd 408, +MSn(518.7952), 29.89 min, X002744FD+LM.mgf	TINPLGFFK	R	K	47.2	40.8	2			518.795	1,035.575888	1,036.582746	2	0.0004181	0.4033	8,011.00	108	116	false	gi|3256212,gi|33329740,gi|1362132,gi|1362137,gi|1362131	2 | 2 | 2 | 2	none | none | none | none
UDP-glucose pyrophosphorylase [Ipomoea batatas]	gi|213868495	51,398.6	4	4	4	0.126	Cmpd 171, +MSn(512.7669), 17.85 min, X002718FD+LM.mgf	GGTLISYEGK	K	V	52	42.8	2			512.767	1,023.519248	1,024.531146	2	-0.004622	-4.511	3,311.00	263	272	true	gi|136739,gi|1388021,gi|28863903,gi|28863905,gi|28863913,gi|76160958,gi|224147329
UDP-glucose pyrophosphorylase [Ipomoea batatas]	gi|213868495	51,398.6	4	4	4	0.126	Cmpd 361, +MSn(642.8784), 23.15 min, X002718FD+LM.mgf	VLQLETAAGAAIK	K	F	51	40.2	2			642.878	1,283.742108	1,284.752346	2	-0.002962	-2.305	4,771.00	335	347	true	gi|136739,gi|1388021,gi|28863903,gi|28863905,gi|28863913,gi|76160958,gi|224147329
UDP-glucose pyrophosphorylase [Ipomoea batatas]	gi|213868495	51,398.6	4	4	4	0.126	Cmpd 536, +MSn(703.3724), 27.17 min, X002718FD+LM.mgf	VQLLEIAQVPDEHVNEFK	K	S	38	41.9	2			703.372	2,107.095252	2,108.102446	3	8.206e-05	0.03893	6,854.00	273	290	true	gi|136739,gi|1388021,gi|28863903,gi|28863905,gi|28863913,gi|76160958,gi|114848914,gi|115480571,gi|158705664,gi|194688950,gi|212275097,gi|212275438,gi|220682974,gi|224814363,gi|242045532,gi|255635072,gi|356500997,gi|356553237,gi|37729658,gi|403241995,gi|414886599,gi|414886600,gi|88866516
UDP-glucose pyrophosphorylase [Ipomoea batatas]	gi|213868495	51,398.6	4	4	4	0.126	Cmpd 270, +MSn(728.0153), 20.50 min, X002718FD+LM.mgf	YANSNIEIHTFNQSQYPR	K	L	35.2	42.5	2			728.015	2,181.024072	2,182.031146	3	0.0002021	0.0926	6,416.00	156	173	true
S-adenosyl-L-homocystein hydrolase [Petunia x hybrida]	gi|32967697,gi|336390551,gi|356512439,gi|356525205	53,163.6	4	1	1	0.0907	Cmpd 320, +MSn(497.7522), 24.55 min, X002719FD+LM.mgf	DSAAVFAWK	R	G	61.5	43.5	2			497.752	993.49	994.499	2	-0.002042	-2.053	6,460.00	102	110	false	gi|21553795,gi|297804932,gi|417745,gi|68655456,gi|1710838,gi|355429958,gi|357462811,gi|460415276,gi|336390551,gi|356512439,gi|356525205
S-adenosyl-L-homocystein hydrolase [Petunia x hybrida]	gi|32967697,gi|336390551,gi|356512439,gi|356525205	53,163.6	4	1	1	0.0907	Cmpd 59, +MSn(660.3553), 17.14 min, X002719FD+LM.mgf	LVGVSEETTTGVK	R	R	50.4	43.5	2			660.355	1,318.696108	1,319.705446	2	-0.002062	-1.562	1,439.00	199	211	false	gi|21553795,gi|297804932,gi|417745,gi|68655456,gi|1710838,gi|355429958,gi|357462811,gi|460415276,gi|336390551,gi|356512439,gi|356525205
S-adenosyl-L-homocystein hydrolase [Petunia x hybrida]	gi|32967697,gi|336390551,gi|356512439,gi|356525205	53,163.6	4	1	1	0.0907	Cmpd 144, +MSn(569.2830), 19.78 min, X002719FD+LM.mgf	TEFGPSQPFK	R	G	40.7	43.5	2			569.283	1,136.551388	1,137.557646	2	0.001018	0.895	4,559.00	44	53	false	gi|21553795,gi|297804932,gi|417745,gi|68655456,gi|1710838,gi|355429958,gi|357462811,gi|460415276,gi|336390551,gi|356512439,gi|356525205
S-adenosyl-L-homocystein hydrolase [Petunia x hybrida]	gi|32967697,gi|336390551,gi|356512439,gi|356525205	53,163.6	4	1	1	0.0907	Cmpd 103, +MSn(567.8098), 18.38 min, X002719FD+LM.mgf	VAVVAGYGDVGK	K	G	54.9	43.6	2			567.81	1,133.605128	1,134.615446	2	-0.003042	-2.681	7,329.00	264	275	true	gi|336390551,gi|356512439,gi|356525205
xyloglucan endotransglucosylase/hydrolase 5 [Actinidia deliciosa]	gi|187372962,gi|187372964,gi|950299	34,150.6	3	3	3	0.0956	Cmpd 672, +MSn(591.8137), 30.18 min, X002735FD+LM.mgf	IYLWFDPTK	R	D	50.2	42.1	2			591.814	1,181.612708	1,182.619546	2	0.0004381	0.3704	2,772.00	138	146	true	gi|187372964,gi|950299
xyloglucan endotransglucosylase/hydrolase 5 [Actinidia deliciosa]	gi|187372962,gi|187372964,gi|950299	34,150.6	3	3	3	0.0956	Cmpd 168, +MSn(507.7890), 17.56 min, X002735FD+LM.mgf	KPVDVPFGR	K	N	53.4	43.3	2			507.789	1,013.563448	1,014.573246	2	-0.002522	-2.486	4,465.00	26	34	true	gi|187372964,gi|950299
xyloglucan endotransglucosylase/hydrolase 5 [Actinidia deliciosa]	gi|187372962,gi|187372964,gi|950299	34,150.6	3	3	3	0.0956	Cmpd 241, +MSn(684.7959), 19.44 min, X002735FD+LM.mgf	YTIYNYcTDR	K	T	39.5	38.3	2		c7: Carbamidomethyl (+57.02)	684.796	1,367.577248	1,368.588911	2	-0.004387	-3.206	1,379.00	268	277	true	gi|187372964,gi|950299
cytosolic phosphoglycerate kinase [Helianthus annuus]	gi|121485004	42,304.4	3	3	3	0.0948	Cmpd 611, +MSn(550.8317), 28.33 min, X002727FD+LM.mgf	IGVIESLLEK	K	V	74.7	41.5	2			550.832	1,099.648768	1,100.656346	2	-0.0003019	-0.2743	4,991.00	207	216	true
cytosolic phosphoglycerate kinase [Helianthus annuus]	gi|121485004	42,304.4	3	3	3	0.0948	Cmpd 599, +MSn(645.3301), 28.05 min, X002727FD+LM.mgf	LASLADLYVNDAFGTAHR	K	A	69.5	43.6	2			645.33	1,932.968562	1,933.976746	3	-0.0009079	-0.4695	7,568.00	138	155	true
cytosolic phosphoglycerate kinase [Helianthus annuus]	gi|121485004	42,304.4	3	3	3	0.0948	Cmpd 164, +MSn(549.7696), 17.46 min, X002727FD+LM.mgf	SFSEALDTTK	K	T	73.1	41.9	2			549.77	1,097.524608	1,098.531446	2	0.0004381	0.3988	5,450.00	307	316	true
predicted protein [Populus trichocarpa]	gi|224147329	34,266.2	3	1	2	0.123	Cmpd 171, +MSn(512.7669), 17.85 min, X002718FD+LM.mgf	GGTLISYEGK	K	V	52	42.8	2			512.767	1,023.519248	1,024.531146	2	-0.004622	-4.511	3,311.00	124	133	false	gi|136739,gi|1388021,gi|28863903,gi|28863905,gi|28863913,gi|76160958,gi|213868495
predicted protein [Populus trichocarpa]	gi|224147329	34,266.2	3	1	2	0.123	Cmpd 403, +MSn(807.4130), 24.17 min, X002718FD+LM.mgf	TNPANPSIELGPEFK	R	K	64.1	43.1	2			807.413	1,612.811408	1,613.817146	2	0.001538	0.9531	9,725.00	254	268	true		2	none
predicted protein [Populus trichocarpa]	gi|224147329	34,266.2	3	1	2	0.123	Cmpd 361, +MSn(642.8784), 23.15 min, X002718FD+LM.mgf	VLQLETAAGAAIK	K	F	51	40.2	2			642.878	1,283.742108	1,284.752346	2	-0.002962	-2.305	4,771.00	196	208	false	gi|136739,gi|1388021,gi|28863903,gi|28863905,gi|28863913,gi|76160958,gi|213868495
PREDICTED: 5-methyltetrahydropteroyltriglutamate--homocysteine methyltransferase-like isoform 1 [Glycine max]	gi|356571744	84,273.7	3	1	1	0.0629	Cmpd 629, +MSn(735.4204), 27.68 min, X002706FD+LM.mgf	AGITVIQIDEAALR	K	E	57.4	39.6	2			735.42	1,468.826308	1,469.832446	2	0.001138	0.7743	11,316.0	597	610	false	gi|224104961,gi|460407874,gi|8439545	2	none
PREDICTED: 5-methyltetrahydropteroyltriglutamate--homocysteine methyltransferase-like isoform 1 [Glycine max]	gi|356571744	84,273.7	3	1	1	0.0629	Cmpd 954, +MSn(822.1667), 34.98 min, X002706FD+LM.mgf	ALGVDTIPVLVGPVTYLLLSKPAK	K	G	21.8	25.4	2			822.167	2,463.478452	2,464.479346	3	0.006382	2.59	3,563.00	146	169	true
PREDICTED: 5-methyltetrahydropteroyltriglutamate--homocysteine methyltransferase-like isoform 1 [Glycine max]	gi|356571744	84,273.7	3	1	1	0.0629	Cmpd 502, +MSn(548.7917), 25.02 min, X002706FD+LM.mgf	YLFAGVVDGR	K	N	85.1	43.3	2			548.792	1,095.568868	1,096.578646	2	-0.002502	-2.282	16,573.0	287	296	false	gi|224104961,gi|460407874,gi|8439545,gi|255569484
putative alcohol dehydrogenase 1 [Diospyros kaki]	gi|209167916,gi|328963147,gi|429840532,gi|68138959	35,774.6	3	3	3	0.0881	Cmpd 422, +MSn(569.2996), 24.22 min, X002724FD+LM.mgf	FGVTEFVNPK	K	D	77.6	44	2			569.3	1,136.584708	1,137.593946	2	-0.001962	-1.725	1,647.00	189	198	true	gi|328963147,gi|429840532,gi|68138959
putative alcohol dehydrogenase 1 [Diospyros kaki]	gi|209167916,gi|328963147,gi|429840532,gi|68138959	35,774.6	3	3	3	0.0881	Cmpd 410, +MSn(542.3118), 22.36 min, X002723FD+LM.mgf	IIGVDINPSR	R	F	62.7	40	2			542.312	1,082.609048	1,083.615846	2	0.0004781	0.4412	8,590.00	173	182	true	gi|328963147,gi|429840532,gi|68138959
putative alcohol dehydrogenase 1 [Diospyros kaki]	gi|209167916,gi|328963147,gi|429840532,gi|68138959	35,774.6	3	3	3	0.0881	Cmpd 478, +MSn(490.7919), 23.99 min, X002723FD+LM.mgf	INPLAPLDK	K	V	30.1	39.5	2			490.792	979.569	980.578	2	-0.001302	-1.328	2,142.00	114	122	true	gi|328963147,gi|429840532,gi|68138959
pterocarpan reductase-like protein [Linum corymbulosum]	gi|169639232	33,885.2	3	1	1	0.098	Cmpd 376, +MSn(715.3245), 24.43 min, X002731FD+LM.mgf	FFPSEFGNDVDR	R	V	42.5	40	2			715.324	1,428.634348	1,429.638346	2	0.003278	2.293	2,464.00	111	122	true
pterocarpan reductase-like protein [Linum corymbulosum]	gi|169639232	33,885.2	3	1	1	0.098	Cmpd 126, +MSn(432.7437), 16.64 min, X002732FD+LM.mgf	FIVEASAK	K	S	56.6	44.4	2			432.744	863.473	864.483	2	-0.002522	-2.917	4,527.00	22	29	false	gi|449061782
pterocarpan reductase-like protein [Linum corymbulosum]	gi|169639232	33,885.2	3	1	1	0.098	Cmpd 154, +MSn(500.2956), 19.03 min, X002731FD+LM.mgf	VIILGDGNAK	R	A	47.4	42.5	2			500.296	998.577	999.584	2	0.0004181	0.4182	4,913.00	179	188	false	gi|449061782	2	none
unknown [Picea sitchensis]	gi|116779321,gi|242058779,gi|255638991,gi|34582499,gi|356495127,gi|357136565,gi|357487801,gi|388504106,gi|448872690,gi|77416931	40,994.0	2	2	2	0.0606	Cmpd 754, +MSn(642.3638), 29.50 min, X002728FD+LM.mgf	DELDIVIPTIR	K	N	63.2	40.4	2			642.364	1,282.713068	1,283.720846	2	-0.0005019	-0.391	10,021.0	12	22	true	gi|242058779,gi|255638991,gi|34582499,gi|356495127,gi|357136565,gi|357487801,gi|388504106,gi|448872690,gi|77416931,gi|460375194
unknown [Picea sitchensis]	gi|116779321,gi|242058779,gi|255638991,gi|34582499,gi|356495127,gi|357136565,gi|357487801,gi|388504106,gi|448872690,gi|77416931	40,994.0	2	2	2	0.0606	Cmpd 324, +MSn(605.8344), 19.73 min, X002728FD+LM.mgf	VIcDHLGLGVK	K	T	41.6	43.7	2		c3: Carbamidomethyl (+57.02)	605.834	1,209.654248	1,210.661511	2	1.276e-05	0.01054	3,754.00	247	257	true	gi|242058779,gi|255638991,gi|34582499,gi|356495127,gi|357136565,gi|357487801,gi|388504106,gi|448872690,gi|77416931
PREDICTED: alpha-1,4-glucan-protein synthase [UDP-forming]-like [Solanum lycopersicum]	gi|460375194	41,256.7	2	1	1	0.0836	Cmpd 754, +MSn(642.3638), 29.50 min, X002728FD+LM.mgf	DELDIVIPTIR	K	N	63.2	40.4	2			642.364	1,282.713068	1,283.720846	2	-0.0005019	-0.391	10,021.0	8	18	false	gi|116779321,gi|242058779,gi|255638991,gi|34582499,gi|356495127,gi|357136565,gi|357487801,gi|388504106,gi|448872690,gi|77416931
PREDICTED: alpha-1,4-glucan-protein synthase [UDP-forming]-like [Solanum lycopersicum]	gi|460375194	41,256.7	2	1	1	0.0836	Cmpd 948, +MSn(772.7104), 33.76 min, X002728FD+LM.mgf	NLLcPSTPNFFNTLYDPFR	K	E	37.9	42.7	2		c4: Carbamidomethyl (+57.02)	772.71	2,315.109522	2,316.111911	3	0.004887	2.11	1,941.00	121	139	true
ATPase subunit [Beta vulgaris subsp. vulgaris]	gi|11263,gi|114151558,gi|114151591,gi|114151624,gi|114216042,gi|114216044,gi|114216046,gi|114216048,gi|114216054,gi|114216056,gi|114216060,gi|114216070,gi|114216078,gi|114216080,gi|114216094,gi|114216096,gi|114216098,gi|114216110,gi|114404,gi|114405,gi|114407,gi|114411,gi|114419,gi|115278526,gi|115278595,gi|115278596,gi|130076680,gi|130076682,gi|130076686,gi|130076708,gi|1381685,gi|1381687,gi|138…	54,999.2	2	2	2	0.0395	Cmpd 122, +MSn(513.7993), 22.84 min, X002717FD+LM.mgf	AVDSLVPIGR	K	G	52.1	40.3	2			513.799	1,025.584008	1,026.594346	2	-0.003062	-2.983	3,719.00	154	163	true	gi|114151558,gi|114151591,gi|114151624,gi|114216042,gi|114216044,gi|114216046,gi|114216048,gi|114216054,gi|114216056,gi|114216060,gi|114216070,gi|114216078,gi|114216080,gi|114216094,gi|114216096,gi|114216098,gi|114216110,gi|114404,gi|114405,gi|114407,gi|114411,gi|114419,gi|115278526,gi|115278595,gi|115278596,gi|130076680,gi|130076682,gi|130076686,gi|130076708,gi|1381685,gi|1381687,gi|1381689,gi|1…
ATPase subunit [Beta vulgaris subsp. vulgaris]	gi|11263,gi|114151558,gi|114151591,gi|114151624,gi|114216042,gi|114216044,gi|114216046,gi|114216048,gi|114216054,gi|114216056,gi|114216060,gi|114216070,gi|114216078,gi|114216080,gi|114216094,gi|114216096,gi|114216098,gi|114216110,gi|114404,gi|114405,gi|114407,gi|114411,gi|114419,gi|115278526,gi|115278595,gi|115278596,gi|130076680,gi|130076682,gi|130076686,gi|130076708,gi|1381685,gi|1381687,gi|138…	54,999.2	2	2	2	0.0395	Cmpd 124, +MSn(486.7781), 16.54 min, X002718FD+LM.mgf	VVSVGDGIAR	R	V	53.6	44.4	2			486.778	971.542	972.547	2	0.001518	1.561	2,467.00	33	42	true	gi|114151558,gi|114151591,gi|114151624,gi|114216042,gi|114216044,gi|114216046,gi|114216048,gi|114216054,gi|114216056,gi|114216060,gi|114216070,gi|114216078,gi|114216080,gi|114216094,gi|114216096,gi|114216098,gi|114216110,gi|114404,gi|114405,gi|114407,gi|114411,gi|114419,gi|115278526,gi|115278595,gi|115278596,gi|130076680,gi|130076682,gi|130076686,gi|130076708,gi|1381685,gi|1381687,gi|1381689,gi|1…
RecName: Full=14-3-3-like protein GF14 omega; AltName: Full=General regulatory factor 2	gi|12230867,gi|189014940,gi|193290377,gi|224084622,gi|226295434,gi|255545792,gi|297839703,gi|302141992,gi|359492889,gi|3912951,gi|45476403,gi|487791	29,162.9	2	1	1	0.104	Cmpd 755, +MSn(595.3328), 31.47 min, X002736FD+LM.mgf	DSTLIMQLLR	K	D	52.7	42.9	2			595.333	1,188.651048	1,189.661146	2	-0.002822	-2.372	11,946.0	219	228	false	gi|189014940,gi|193290377,gi|224084622,gi|226295434,gi|255545792,gi|297839703,gi|302141992,gi|359492889,gi|3912951,gi|45476403,gi|487791,gi|112687,gi|1168195,gi|13447104,gi|14532442,gi|15778152,gi|166359604,gi|1702987,gi|20340229,gi|224063273,gi|26454608,gi|3023190,gi|309952061,gi|309952065,gi|334183034,gi|3912948,gi|440573600,gi|5902676,gi|8099063
RecName: Full=14-3-3-like protein GF14 omega; AltName: Full=General regulatory factor 2	gi|12230867,gi|189014940,gi|193290377,gi|224084622,gi|226295434,gi|255545792,gi|297839703,gi|302141992,gi|359492889,gi|3912951,gi|45476403,gi|487791	29,162.9	2	1	1	0.104	Cmpd 270, +MSn(601.9841), 20.05 min, X002736FD+LM.mgf	SAQDIANAELAPTHPIR	K	L	47.1	42.9	2			601.984	1,802.930622	1,803.934946	3	0.002952	1.636	2,310.00	157	173	true	gi|189014940,gi|193290377,gi|224084622,gi|226295434,gi|255545792,gi|297839703,gi|302141992,gi|359492889,gi|3912951,gi|45476403,gi|487791
predicted protein [Populus trichocarpa]	gi|224072783	40,326.0	2	2	3	0.0489	Cmpd 403, +MSn(457.2784), 23.87 min, X002727FD+LM.mgf	ILDLIGNR	R	L	45.7	41.3	2			457.278	912.542	913.547	2	0.002878	3.15	5,200.00	136	143	true	gi|255683076
predicted protein [Populus trichocarpa]	gi|224072783	40,326.0	2	2	3	0.0489	Cmpd 569, +MSn(567.3134), 25.60 min, X002728FD+LM.mgf	LSSLTIADWK	R	G	81.9	43.2	2			567.313	1,132.612328	1,133.620246	2	-0.0006419	-0.5663	3,378.00	109	118	true		2	none
polygalacturonase inhibiting protein [Panax ginseng]	gi|255683076	39,877.9	2	1	1	0.0492	Cmpd 403, +MSn(457.2784), 23.87 min, X002727FD+LM.mgf	ILDLIGNR	R	I	45.7	41.3	2			457.278	912.542	913.547	2	0.002878	3.15	5,200.00	135	142	false	gi|224072783
polygalacturonase inhibiting protein [Panax ginseng]	gi|255683076	39,877.9	2	1	1	0.0492	Cmpd 390, +MSn(573.3109), 23.54 min, X002727FD+LM.mgf	LSDLDLSLNR	R	I	57.9	44.4	2			573.311	1,144.607128	1,145.616246	2	-0.001842	-1.608	6,258.00	229	238	true
RecName: Full=Malate dehydrogenase, cytoplasmic	gi|12229778,gi|15982948,gi|18202485,gi|187235712,gi|224112569,gi|225438145,gi|255585546,gi|27462762,gi|307707110,gi|326490940,gi|328908589,gi|328908591,gi|392056683,gi|414871065,gi|78216493	35,497.5	2	2	2	0.0542	Cmpd 312, +MSn(509.2666), 19.43 min, X002728FD+LM.mgf	EFAPSIPEK	K	N	43.4	45	2			509.267	1,016.518588	1,017.525246	2	0.0006181	0.6074	5,111.00	143	151	true	gi|15982948,gi|18202485,gi|187235712,gi|224112569,gi|225438145,gi|255585546,gi|27462762,gi|307707110,gi|326490940,gi|328908589,gi|328908591,gi|392056683,gi|414871065,gi|78216493
RecName: Full=Malate dehydrogenase, cytoplasmic	gi|12229778,gi|15982948,gi|18202485,gi|187235712,gi|224112569,gi|225438145,gi|255585546,gi|27462762,gi|307707110,gi|326490940,gi|328908589,gi|328908591,gi|392056683,gi|414871065,gi|78216493	35,497.5	2	2	2	0.0542	Cmpd 212, +MSn(501.2827), 17.08 min, X002728FD+LM.mgf	LNVQVSDVK	R	N	66.4	42.9	2			501.283	1,000.550888	1,001.562646	2	-0.004482	-4.475	9,982.00	172	180	true	gi|15982948,gi|18202485,gi|187235712,gi|224112569,gi|225438145,gi|255585546,gi|27462762,gi|307707110,gi|326490940,gi|328908589,gi|328908591,gi|392056683,gi|414871065,gi|78216493
RecName: Full=Triosephosphate isomerase, cytosolic; Short=TIM; Short=Triose-phosphate isomerase	gi|13432260,gi|136063,gi|195619126,gi|212720634,gi|224028729,gi|255584863,gi|297816838,gi|413947407,gi|414876338,gi|742408	27,168.2	2	2	2	0.0866	Cmpd 125, +MSn(704.3411), 16.97 min, X002740FD+LM.mgf	EAGSTMDVVAAQTK	R	A	49.1	46.4	2			704.341	1,406.667548	1,407.678546	2	-0.003722	-2.644	3,285.00	136	149	true	gi|136063,gi|195619126,gi|212720634,gi|224028729,gi|255584863,gi|297816838,gi|413947407,gi|414876338,gi|742408
RecName: Full=Triosephosphate isomerase, cytosolic; Short=TIM; Short=Triose-phosphate isomerase	gi|13432260,gi|136063,gi|195619126,gi|212720634,gi|224028729,gi|255584863,gi|297816838,gi|413947407,gi|414876338,gi|742408	27,168.2	2	2	2	0.0866	Cmpd 363, +MSn(477.7445), 23.96 min, X002740FD+LM.mgf	FFVGGNWK	K	C	41.1	42.2	2			477.744	953.474	954.483	2	-0.001602	-1.678	3,806.00	5	12	true	gi|136063,gi|195619126,gi|212720634,gi|224028729,gi|255584863,gi|297816838,gi|413947407,gi|414876338,gi|742408
Elongation factor 1-alpha [Medicago truncatula]	gi|357444135	111,380.0	2	2	5	0.0191	Cmpd 215, +MSn(513.3077), 20.14 min, X002721FD+LM.mgf	IGGIGTVPVGR	K	V	64.9	38.3	2			513.308	1,024.600788	1,025.610446	2	-0.002382	-2.322	6,365.00	240	250	true		2 | 2 | 2	none | none | none
Elongation factor 1-alpha [Medicago truncatula]	gi|357444135	111,380.0	2	2	5	0.0191	Cmpd 308, +MSn(488.2797), 21.15 min, X002724FD+LM.mgf	IPLQDVYK	R	I	36.8	45.4	2			488.28	974.545	975.551	2	0.0009181	0.9411	1,185.00	232	239	true
5-methyltetrahydropteroyltriglutamate- homocysteine S-methyltransferase - like protein [Arabidopsis thaliana]	gi|110738301,gi|30688090,gi|47600745	65,735.5	2	1	1	0.0323	Cmpd 193, +MSn(572.7943), 17.57 min, X002706FD+LM.mgf	IPSTEEIAER	R	I	46.2	42.8	2			572.794	1,143.573908	1,144.584546	2	-0.003362	-2.937	5,403.00	530	539	true	gi|30688090,gi|47600745
5-methyltetrahydropteroyltriglutamate- homocysteine S-methyltransferase - like protein [Arabidopsis thaliana]	gi|110738301,gi|30688090,gi|47600745	65,735.5	2	1	1	0.0323	Cmpd 191, +MSn(471.7849), 17.55 min, X002706FD+LM.mgf	VVEVNALAK	K	S	49.6	41.4	2			471.785	941.555	942.562	2	0.0006181	0.6557	13,164.0	183	191	false	gi|224104961,gi|460407874,gi|8439545,gi|30688090,gi|47600745
RecName: Full=14-3-3-like protein	gi|112687,gi|1168195,gi|13447104,gi|14532442,gi|15778152,gi|166359604,gi|1702987,gi|20340229,gi|224063273,gi|26454608,gi|3023190,gi|309952061,gi|309952065,gi|334183034,gi|3912948,gi|440573600,gi|5902676,gi|8099063	24,732.0	2	2	2	0.123	Cmpd 259, +MSn(596.6512), 19.75 min, X002736FD+LM.mgf	AAQDIANAELAPTHPIR	K	L	48.8	43	2			596.651	1,786.931892	1,787.940046	3	-0.0008779	-0.491	2,135.00	113	129	true	gi|1168195,gi|13447104,gi|14532442,gi|15778152,gi|166359604,gi|1702987,gi|20340229,gi|224063273,gi|26454608,gi|3023190,gi|309952061,gi|309952065,gi|334183034,gi|3912948,gi|440573600,gi|5902676,gi|8099063
RecName: Full=14-3-3-like protein	gi|112687,gi|1168195,gi|13447104,gi|14532442,gi|15778152,gi|166359604,gi|1702987,gi|20340229,gi|224063273,gi|26454608,gi|3023190,gi|309952061,gi|309952065,gi|334183034,gi|3912948,gi|440573600,gi|5902676,gi|8099063	24,732.0	2	2	2	0.123	Cmpd 755, +MSn(595.3328), 31.47 min, X002736FD+LM.mgf	DSTLIMQLLR	K	D	52.7	42.9	2			595.333	1,188.651048	1,189.661146	2	-0.002822	-2.372	11,946.0	175	184	true	gi|12230867,gi|189014940,gi|193290377,gi|224084622,gi|226295434,gi|255545792,gi|297839703,gi|302141992,gi|359492889,gi|3912951,gi|45476403,gi|487791,gi|1168195,gi|13447104,gi|14532442,gi|15778152,gi|166359604,gi|1702987,gi|20340229,gi|224063273,gi|26454608,gi|3023190,gi|309952061,gi|309952065,gi|334183034,gi|3912948,gi|440573600,gi|5902676,gi|8099063
UDP-glucose pyrophosphorylase [Oryza sativa Indica Group]	gi|114848914,gi|115480571,gi|158705664,gi|194688950,gi|212275097,gi|212275438,gi|220682974,gi|224814363,gi|242045532,gi|255635072,gi|356500997,gi|356553237,gi|37729658,gi|403241995,gi|414886599,gi|414886600,gi|88866516	51,675.9	2	1	1	0.0554	Cmpd 253, +MSn(420.2589), 20.01 min, X002718FD+LM.mgf	AIGINVPR	K	S	39.9	38.5	2			420.259	838.503	839.51	2	0.0005581	0.6647	13,185.0	347	354	true	gi|115480571,gi|158705664,gi|194688950,gi|212275097,gi|212275438,gi|220682974,gi|224814363,gi|242045532,gi|255635072,gi|356500997,gi|356553237,gi|37729658,gi|403241995,gi|414886599,gi|414886600,gi|88866516
UDP-glucose pyrophosphorylase [Oryza sativa Indica Group]	gi|114848914,gi|115480571,gi|158705664,gi|194688950,gi|212275097,gi|212275438,gi|220682974,gi|224814363,gi|242045532,gi|255635072,gi|356500997,gi|356553237,gi|37729658,gi|403241995,gi|414886599,gi|414886600,gi|88866516	51,675.9	2	1	1	0.0554	Cmpd 536, +MSn(703.3724), 27.17 min, X002718FD+LM.mgf	VQLLEIAQVPDEHVNEFK	R	S	38	41.9	2			703.372	2,107.095252	2,108.102446	3	8.206e-05	0.03893	6,854.00	268	285	false	gi|136739,gi|1388021,gi|28863903,gi|28863905,gi|28863913,gi|76160958,gi|115480571,gi|158705664,gi|194688950,gi|212275097,gi|212275438,gi|220682974,gi|224814363,gi|242045532,gi|255635072,gi|356500997,gi|356553237,gi|37729658,gi|403241995,gi|414886599,gi|414886600,gi|88866516,gi|213868495
cyclophilin [Ipomoea batatas]	gi|145049729,gi|829119	18,305.3	2	3	3	0.169	Cmpd 499, +MSn(812.9578), 26.84 min, X002748FD+LM.mgf	HVVFGQVVEGLDVVK	K	K	88.4	39.2	2			812.958	1,623.901048	1,624.905846	2	0.002478	1.525	15,321.0	133	147	true	gi|829119	3	none
cyclophilin [Ipomoea batatas]	gi|145049729,gi|829119	18,305.3	2	3	3	0.169	Cmpd 534, +MSn(748.3735), 27.61 min, X002748FD+LM.mgf	VFFDMTIGGQPAGR	R	I	93.2	43.8	2			748.373	1,494.732428	1,495.736446	2	0.003258	2.178	16,089.0	6	19	true	gi|829119
Os01g0840100 [Oryza sativa Japonica Group]	gi|115440955,gi|115452223,gi|123656,gi|12643273,gi|12644165,gi|168014669,gi|18206367,gi|186519455,gi|211906498,gi|211906504,gi|21327033,gi|217074324,gi|219885633,gi|224113491,gi|226500092,gi|242041405,gi|242083856,gi|2642648,gi|2655420,gi|26985219,gi|293334615,gi|297810343,gi|297810345,gi|297833710,gi|297834060,gi|308813361,gi|312282377,gi|326506132,gi|340784765,gi|356568992,gi|357160854,gi|35750…	70,953.7	2	2	2	0.0448	Cmpd 115, +MSn(559.2465), 15.26 min, X002710FD+LM.mgf	ATAGDTHLGGEDFDNR	K	M	31.5	38.6	2			559.247	1,674.717792	1,675.730946	3	-0.005878	-3.508	906	226	241	true	gi|115452223,gi|123656,gi|12643273,gi|12644165,gi|168014669,gi|18206367,gi|186519455,gi|211906498,gi|211906504,gi|21327033,gi|217074324,gi|219885633,gi|224113491,gi|226500092,gi|242041405,gi|242083856,gi|2642648,gi|2655420,gi|26985219,gi|293334615,gi|297810343,gi|297810345,gi|297833710,gi|297834060,gi|308813361,gi|312282377,gi|326506132,gi|340784765,gi|356568992,gi|357160854,gi|357503161,gi|35750…
Os01g0840100 [Oryza sativa Japonica Group]	gi|115440955,gi|115452223,gi|123656,gi|12643273,gi|12644165,gi|168014669,gi|18206367,gi|186519455,gi|211906498,gi|211906504,gi|21327033,gi|217074324,gi|219885633,gi|224113491,gi|226500092,gi|242041405,gi|242083856,gi|2642648,gi|2655420,gi|26985219,gi|293334615,gi|297810343,gi|297810345,gi|297833710,gi|297834060,gi|308813361,gi|312282377,gi|326506132,gi|340784765,gi|356568992,gi|357160854,gi|35750…	70,953.7	2	2	2	0.0448	Cmpd 332, +MSn(737.3459), 21.11 min, X002710FD+LM.mgf	TTPSYVAFTDSER	R	L	32.3	41.6	2			737.346	1,472.677168	1,473.685646	2	-0.001202	-0.8156	3,566.00	39	51	true	gi|115452223,gi|123656,gi|12643273,gi|12644165,gi|168014669,gi|18206367,gi|186519455,gi|211906498,gi|211906504,gi|21327033,gi|217074324,gi|219885633,gi|224113491,gi|226500092,gi|242041405,gi|242083856,gi|2642648,gi|2655420,gi|26985219,gi|293334615,gi|297810343,gi|297810345,gi|297833710,gi|297834060,gi|308813361,gi|312282377,gi|326506132,gi|340784765,gi|356568992,gi|357160854,gi|357503161,gi|35750…
eukaryotic protein synthesis initiation factor 4A [Arabidopsis thaliana]	gi|110740927,gi|1170503,gi|1170505,gi|1170506,gi|1170508,gi|1170509,gi|1170511,gi|118482639,gi|12381900,gi|125538069,gi|125556650,gi|145332383,gi|145349088,gi|14594802,gi|147779855,gi|147834872,gi|148907401,gi|148910547,gi|15010552,gi|152003979,gi|152003981,gi|159466510,gi|162458395,gi|162462542,gi|168011049,gi|168026095,gi|168037666,gi|168063959,gi|168472719,gi|19698881,gi|21555870,gi|217072018,…	46,765.0	1	1	1	0.0243	Cmpd 529, +MSn(557.8467), 26.84 min, X002722FD+LM.mgf	VLITTDLLAR	R	G	58.5	36.7	2			557.847	1,113.678968	1,114.683246	2	0.002998	2.69	10,823.0	331	340	true	gi|1170503,gi|1170505,gi|1170506,gi|1170508,gi|1170509,gi|1170511,gi|118482639,gi|12381900,gi|125538069,gi|125556650,gi|145332383,gi|145349088,gi|14594802,gi|147779855,gi|147834872,gi|148907401,gi|148910547,gi|15010552,gi|152003979,gi|152003981,gi|159466510,gi|162458395,gi|162462542,gi|168011049,gi|168026095,gi|168037666,gi|168063959,gi|168472719,gi|19698881,gi|21555870,gi|217072018,gi|217073124,…
beta-tubulin R1623 - rice	gi|1076737,gi|1076738,gi|115469470,gi|1174598,gi|1174600,gi|118481679,gi|118484392,gi|118486239,gi|118488147,gi|125525429,gi|125538231,gi|125545131,gi|125545910,gi|125556434,gi|125569947,gi|125587362,gi|125588125,gi|125662829,gi|134142225,gi|134142227,gi|134142237,gi|134142239,gi|134142241,gi|134142243,gi|134142277,gi|134142279,gi|134142329,gi|1351202,gi|135442,gi|135444,gi|135449,gi|135452,gi|13…	50,158.2	1	1	1	0.0224	Cmpd 570, +MSn(570.3500), 29.79 min, X002719FD+LM.mgf	LAVNLIPFPR	K	L	64.9	38.3	2			570.35	1,138.685348	1,139.693646	2	-0.001022	-0.8967	2,649.00	253	262	true	gi|1076738,gi|115469470,gi|1174598,gi|1174600,gi|118481679,gi|118484392,gi|118486239,gi|118488147,gi|125525429,gi|125538231,gi|125545131,gi|125545910,gi|125556434,gi|125569947,gi|125587362,gi|125588125,gi|125662829,gi|134142225,gi|134142227,gi|134142237,gi|134142239,gi|134142241,gi|134142243,gi|134142277,gi|134142279,gi|134142329,gi|1351202,gi|135442,gi|135444,gi|135449,gi|135452,gi|135453,gi|135…
dhurrinase [Sorghum bicolor]	gi|1127575,gi|122204631,gi|13924741,gi|218186737,gi|242083208,gi|242083218,gi|242085296,gi|357150731,gi|409971653,gi|409971737,gi|409971771,gi|409971893,gi|409972047,gi|409972051,gi|409972157,gi|409972223,gi|409972505,gi|413934670,gi|49259425,gi|49259429,gi|49259431	63,781.6	1	1	3	0.0142	Cmpd 339, +MSn(484.7616), 23.85 min, X002716FD+LM.mgf	FGIVYVDR	R	E	68.8	41.4	2			484.762	967.509	968.52	2	-0.004062	-4.194	3,567.00	520	527	true	gi|122204631,gi|13924741,gi|218186737,gi|242083208,gi|242083218,gi|242085296,gi|357150731,gi|409971653,gi|409971737,gi|409971771,gi|409971893,gi|409972047,gi|409972051,gi|409972157,gi|409972223,gi|409972505,gi|413934670,gi|49259425,gi|49259429,gi|49259431	2 | 2	none | none
Os03g0663500 [Oryza sativa Japonica Group]	gi|115454465,gi|125545140,gi|2062387,gi|226505632,gi|242038635,gi|41469595,gi|414872029	22,719.0	1	1	2	0.0502	Cmpd 251, +MSn(635.7929), 19.31 min, X002720FD+LM.mgf	GLcPDAYSYPK	K	D	74.8	43.5	2		c3: Carbamidomethyl (+57.02)	635.793	1,269.571288	1,270.577411	2	0.001153	0.9073	21,966.0	188	198	true	gi|125545140,gi|2062387,gi|226505632,gi|242038635,gi|41469595,gi|414872029	2	c3: Carbamidomethyl (+57.02)
V-ATPase 66 kDa subunit, partial [Acer pseudoplatanus]	gi|1041768,gi|1051258,gi|111162629,gi|11527563,gi|115444549,gi|115469362,gi|118486087,gi|12585490,gi|131573315,gi|13235340,gi|1352830,gi|137460,gi|1418409,gi|147791359,gi|1480426,gi|168001160,gi|168001920,gi|168016446,gi|1929027,gi|195658441,gi|218190167,gi|218198697,gi|222424801,gi|224031021,gi|224097420,gi|224109966,gi|225429795,gi|225443399,gi|242060700,gi|242096614,gi|2493121,gi|2493122,gi|24…	36,036.0	1	1	1	0.0357	Cmpd 355, +MSn(628.3534), 21.38 min, X002711FD+LM.mgf	LAADTPLLTGQR	K	V	80.5	41	2			628.353	1,254.692268	1,255.700746	2	-0.001202	-0.9572	4,557.00	119	130	true	gi|1051258,gi|111162629,gi|11527563,gi|115444549,gi|115469362,gi|118486087,gi|12585490,gi|131573315,gi|13235340,gi|1352830,gi|137460,gi|1418409,gi|147791359,gi|1480426,gi|168001160,gi|168001920,gi|168016446,gi|1929027,gi|195658441,gi|218190167,gi|218198697,gi|222424801,gi|224031021,gi|224097420,gi|224109966,gi|225429795,gi|225443399,gi|242060700,gi|242096614,gi|2493121,gi|2493122,gi|2493123,gi|25…
unknown [Populus trichocarpa]	gi|118481612,gi|118486221,gi|158512869,gi|158564085,gi|16566707,gi|194466127,gi|211906444,gi|224132748,gi|326489677,gi|356538893,gi|356545453,gi|357126300,gi|385145611,gi|385145613,gi|385145615,gi|385145617,gi|385145619,gi|393395650	35,331.5	1	1	1	0.0457	Cmpd 221, +MSn(667.8810), 20.66 min, X002731FD+LM.mgf	APGGAPANVAIAVAR	K	L	82.4	40.4	2			667.881	1,333.747568	1,334.753946	2	0.0008981	0.6728	7,659.00	40	54	true	gi|118486221,gi|158512869,gi|158564085,gi|16566707,gi|194466127,gi|211906444,gi|224132748,gi|326489677,gi|356538893,gi|356545453,gi|357126300,gi|385145611,gi|385145613,gi|385145615,gi|385145617,gi|385145619,gi|393395650

## Sheet: Olive, raw MSMS data, sample 2
Olivier59, Spectrum report created on 03/21/2013
Experiment: Olivier59
	Peak List Generator: unknown
		Version: unknown
		Charge States Calculated: unknown
		Deisotoped: unknown
		Textual Annotation: unknown
	Database Set: 1 Database
		Database Name: the Planta_DCpNC_FD_20130319 database
			Version: unknown
			Taxonomy: All Entries
			Number of Proteins: 2692822
		Does database contain common contaminants?: unknown
	Search Engine Set: 1 Search Engine
		Search Engine: Mascot
			Version: 2.4.1
			Samples: All Samples
			Fragment Tolerance: 0.070 Da (Monoisotopic)
			Parent Tolerance: 15 PPM (Monoisotopic)
			Fixed Modifications:
			Variable Modifications: +16 on M (Oxidation), +57 on C (Carbamidomethyl)
			Database: the Planta_DCpNC_FD_20130319 database (unknown version, 2692822 entries)
			Digestion Enzyme: Trypsin
			Max Missed Cleavages: 1
	Scaffold Version: Scaffold_3.6.5
		Protein Thresholds: 1 peptide : Mascot Ion Score - Mascot Identity > 20, at least 2 peptides : Mascot Ion Score - Mascot Identity > -10
Protein name	Protein accession numbers	Protein molecular weight (Da)	Total number of peptide	Number of unique spectra	Number of total spectra	Percentage sequence coverage	Spectrum name	Peptide sequence	Previous amino acid	Next amino acid	Best Mascot Ion score	Mascot Identity score	Number of enzymatic termini	Fixed modifications identified by spectrum	Variable modifications identified by spectrum	Observed m/z	Actual peptide mass (AMU)	Calculated +1H Peptide Mass (AMU)	Spectrum charge	Actual minus calculated peptide mass (AMU)	Actual minus calculated peptide mass (PPM)	Total Ion Current	Peptide start index	Peptide stop index	Exclusive	Other Proteins	Other spectrum charges	Other variable modifications
PREDICTED: bark storage protein A-like [Vitis vinifera]	gi|225445182,gi|255546421,gi|297738794	37,073.5	2	2	9	0.0503	Cmpd 219, +MSn(613.8188), 12.19 min, X004213FD+LM.mgf	QHAFWVPVDK	R	H	46.3	43.6	2			613.819	1,225.623088	1,226.631746	2	-0.001382	-1.127	15,977.0	207	216	true	gi|255546421,gi|297738794	2 | 2	none | none
PREDICTED: bark storage protein A-like [Vitis vinifera]	gi|225445182,gi|255546421,gi|297738794	37,073.5	2	2	9	0.0503	Cmpd 211, +MSn(409.2498), 12.53 min, X004212FD+LM.mgf	TPFIAIR	K	A	47.3	41.6	2			409.25	816.485	817.493	2	-0.0008019	-0.981	44,377.0	292	298	true	gi|255546421,gi|297738794	2 | 2 | 2 | 2 | 2	none | none | none | none | none
PREDICTED: lysosomal beta glucosidase-like [Glycine max]	gi|356565758	69,241.8	2	3	3	0.0334	Cmpd 498, +MSn(696.8467), 22.04 min, X005517FD_LM.mgf	GFVISDWQGIDR	R	I	41.3	44.2	2			696.847	1,391.678788	1,392.690846	2	-0.004782	-3.434	13,770.0	303	314	true
PREDICTED: lysosomal beta glucosidase-like [Glycine max]	gi|356565758	69,241.8	2	3	3	0.0334	Cmpd 62, +MSn(539.2743), 10.34 min, X005517FD_LM.mgf	IGQmTQIDR	K	K	46.3	43.8	2		m4: Oxidation (+15.99)	539.274	1,076.533988	1,077.535961	2	0.005303	4.921	3,428.00	52	60	true		2	none
predicted protein [Populus trichocarpa]	gi|224140653,gi|356532109,gi|356568270	61,182.3	3	3	9	0.0589	Cmpd 321, +MSn(542.3422), 13.71 min, X004209FD+LM.mgf	LDQLQLLLK	R	G	63.8	37.7	2			542.342	1,082.669948	1,083.677546	2	-0.0003219	-0.2971	15,747.0	144	152	true	gi|356532109,gi|356568270,gi|195628730,gi|219888361,gi|3914394,gi|400803,gi|326509673	2 | 2	none | none
predicted protein [Populus trichocarpa]	gi|224140653,gi|356532109,gi|356568270	61,182.3	3	3	9	0.0589	Cmpd 196, +MSn(541.6213), 12.23 min, X004209FD+LM.mgf	LPSHYLVSPPEIDR	K	T	49.2	42.9	2			541.621	1,621.841952	1,622.853846	3	-0.004618	-2.846	48,630.0	328	341	true	gi|356532109,gi|356568270	3	none
predicted protein [Populus trichocarpa]	gi|224140653,gi|356532109,gi|356568270	61,182.3	3	3	9	0.0589	Cmpd 209, +MSn(493.7972), 12.39 min, X004209FD+LM.mgf	LVDLALASGK	K	I	55.6	42.9	2			493.797	985.58	986.588	2	-0.001042	-1.056	20,531.0	101	110	true	gi|356532109,gi|356568270,gi|326509673	2 | 2 | 2	none | none | none
PREDICTED: LOW QUALITY PROTEIN: desiccation-related protein PCC13-62-like [Glycine max]	gi|356532495,gi|356558113	28,879.4	2	2	7	0.0526	Cmpd 347, +MSn(414.2175), 17.61 min, X005522FD_LM.mgf	mAPHISR	-	A	41.8	41.6	2		m1: Oxidation (+15.99)	414.218	826.42	827.419	2	0.008483	10.25	2,839.00	1	7	true	gi|356558113
PREDICTED: LOW QUALITY PROTEIN: desiccation-related protein PCC13-62-like [Glycine max]	gi|356532495,gi|356558113	28,879.4	2	2	7	0.0526	Cmpd 130, +MSn(429.2396), 10.97 min, X004221FD+LM.mgf	TPEEILR	R	I	65.3	43.7	2			429.24	856.465	857.473	2	-0.0009019	-1.052	15,218.0	228	234	true	gi|356558113	2 | 2 | 2 | 2 | 2	none | none | none | none | none
Alpha-1,4-glucan-protein synthase [UDP-forming], putative [Ricinus communis]	gi|255540177,gi|363814516	41,227.9	5	5	18	0.144	Cmpd 236, +MSn(495.2744), 12.27 min, X004214FD+LM.mgf	ASNPFVNLK	K	K	46.8	44.4	2			495.274	988.534	989.541	2	1.806e-05	0.01825	52,548.0	270	278	true	gi|363814516,gi|460375194	2 | 2 | 2	none | none | none
Alpha-1,4-glucan-protein synthase [UDP-forming], putative [Ricinus communis]	gi|255540177,gi|363814516	41,227.9	5	5	18	0.144	Cmpd 383, +MSn(642.3646), 14.02 min, X004218FD+LM.mgf	DELDIVIPTIR	K	N	57.1	40.4	2			642.365	1,282.714648	1,283.720846	2	0.001078	0.8398	25,165.0	14	24	true	gi|363814516,gi|460375194	2 | 2 | 2 | 2	none | none | none | none
Alpha-1,4-glucan-protein synthase [UDP-forming], putative [Ricinus communis]	gi|255540177,gi|363814516	41,227.9	5	5	18	0.144	Cmpd 244, +MSn(601.3229), 12.40 min, X004214FD+LM.mgf	TGLPYIWHSK	K	A	36.7	44	2			601.323	1,200.631188	1,201.636546	2	0.001918	1.596	17,787.0	260	269	true	gi|363814516
Alpha-1,4-glucan-protein synthase [UDP-forming], putative [Ricinus communis]	gi|255540177,gi|363814516	41,227.9	5	5	18	0.144	Cmpd 467, +MSn(744.3441), 19.62 min, X005525FD_LM.mgf	VPDGFDYELYNR	R	N	44	41.4	2			744.344	1,486.673688	1,487.680246	2	0.0007181	0.4827	26,011.0	55	66	true	gi|363814516,gi|460375194	2 | 2	none | none
Alpha-1,4-glucan-protein synthase [UDP-forming], putative [Ricinus communis]	gi|255540177,gi|363814516	41,227.9	5	5	18	0.144	Cmpd 446, +MSn(559.8270), 20.06 min, X005528FD_LM.mgf	YVDAVLTIPK	R	G	44.5	41.3	2			559.827	1,117.639388	1,118.645746	2	0.0009181	0.8207	15,680.0	193	202	true	gi|363814516	2 | 2 | 2 | 2	none | none | none | none
predicted protein [Populus trichocarpa]	gi|224072783,gi|255544794,gi|359806061,gi|460410912,gi|88604736	40,326.0	2	2	18	0.0489	Cmpd 177, +MSn(457.2767), 12.76 min, X004216FD+LM.mgf	ILDLIGNR	R	L	48.6	42.2	2			457.277	912.539	913.547	2	-0.0005619	-0.6151	32,538.0	136	143	true	gi|255544794,gi|359806061,gi|460410912,gi|88604736,gi|224057499,gi|25004882,gi|357454347,gi|255683076	2 | 2 | 2 | 2 | 2 | 2 | 2 | 2 | 2	none | none | none | none | none | none | none | none | none
predicted protein [Populus trichocarpa]	gi|224072783,gi|255544794,gi|359806061,gi|460410912,gi|88604736	40,326.0	2	2	18	0.0489	Cmpd 208, +MSn(567.3131), 13.09 min, X004216FD+LM.mgf	LSSLTIADWK	R	G	84.9	43.4	2			567.313	1,132.611648	1,133.620246	2	-0.001322	-1.166	16,733.0	109	118	true	gi|255544794,gi|359806061,gi|460410912,gi|88604736	2 | 2 | 2 | 2 | 2 | 2 | 2	none | none | none | none | none | none | none
PREDICTED: luminal-binding protein 5 [Vitis vinifera]	gi|225426230,gi|297742397	73,583.5	11	8	14	0.193	Cmpd 358, +MSn(578.3266), 19.27 min, X005518FD_LM.mgf	DAGVIAGLNVAR	K	I	64.2	41	2			578.327	1,154.638688	1,155.648146	2	-0.002182	-1.888	38,830.0	193	204	true	gi|297742397,gi|62433284,gi|729623	2 | 2 | 2 | 2	none | none | none | none
PREDICTED: luminal-binding protein 5 [Vitis vinifera]	gi|225426230,gi|297742397	73,583.5	11	8	14	0.193	Cmpd 314, +MSn(833.4149), 12.95 min, X004208FD+LM.mgf	DAVVTVPAYFNDAQR	K	Q	44.2	43.5	2			833.415	1,664.815168	1,665.823146	2	-0.0007019	-0.4214	20,181.0	174	188	true	gi|297742397,gi|296089684,gi|729623
PREDICTED: luminal-binding protein 5 [Vitis vinifera]	gi|225426230,gi|297742397	73,583.5	11	8	14	0.193	Cmpd 447, +MSn(790.1165), 14.71 min, X004208FD+LM.mgf	DILLLDVAPLTLGIETVGGVMTK	K	L	38.8	35.8	2			790.116	2,367.327612	2,368.341346	3	-0.006458	-2.727	7,887.00	422	444	true	gi|297742397,gi|62433284,gi|729623
PREDICTED: luminal-binding protein 5 [Vitis vinifera]	gi|225426230,gi|297742397	73,583.5	11	8	14	0.193	Cmpd 105, +MSn(606.7816), 9.88 min, X004208FD+LM.mgf	DYFDGKEPNK	K	G	43	41.3	2			606.782	1,211.548668	1,212.553346	2	0.002598	2.143	12,460.0	384	393	true	gi|297742397,gi|62433284,gi|729623
PREDICTED: luminal-binding protein 5 [Vitis vinifera]	gi|225426230,gi|297742397	73,583.5	11	8	14	0.193	Cmpd 424, +MSn(648.8145), 20.45 min, X005517FD_LM.mgf	FEELNNDLFR	R	K	34.3	43.4	2			648.815	1,295.614488	1,296.621946	2	-0.0001819	-0.1403	10,008.0	334	343	true	gi|297742397,gi|13897312,gi|62433284,gi|729623
PREDICTED: luminal-binding protein 5 [Vitis vinifera]	gi|225426230,gi|297742397	73,583.5	11	8	14	0.193	Cmpd 329, +MSn(830.4518), 13.07 min, X004208FD+LM.mgf	IINEPTAAAIAYGLDK	R	K	94.8	42.1	2			830.452	1,658.889068	1,659.895446	2	0.0008981	0.541	20,849.0	205	220	false	gi|297742397,gi|62433284,gi|296089684,gi|729623,gi|45331281,gi|145203152,gi|38325815,gi|56554815	2 | 2 | 2	none | none | none
PREDICTED: luminal-binding protein 5 [Vitis vinifera]	gi|225426230,gi|297742397	73,583.5	11	8	14	0.193	Cmpd 221, +MSn(596.6683), 12.57 min, X004209FD+LM.mgf	IINEPTAAAIAYGLDKK	R	G	50.9	43	2			596.668	1,786.983042	1,787.990446	3	-0.0001279	-0.07156	22,626.0	205	221	false	gi|297742397,gi|62433284,gi|296089684,gi|729623,gi|45331281,gi|145203152,gi|38325815,gi|56554815	3	none
PREDICTED: luminal-binding protein 5 [Vitis vinifera]	gi|225426230,gi|297742397	73,583.5	11	8	14	0.193	Cmpd 73, +MSn(402.7310), 10.80 min, X005517FD_LM.mgf	ITITNDK	K	G	51	44.2	2			402.731	803.448	804.446	2	0.008438	10.49	5,027.00	533	539	false	gi|297742397,gi|729623,gi|45331281,gi|145203152,gi|38325815,gi|56554815	2	none
PREDICTED: luminal-binding protein 5 [Vitis vinifera]	gi|225426230,gi|297742397	73,583.5	11	8	14	0.193	Cmpd 351, +MSn(754.8759), 13.31 min, X004208FD+LM.mgf	ITPSWVAFTDSER	R	L	40.3	43.9	2			754.876	1,507.737228	1,508.738046	2	0.006458	4.28	50,562.0	69	81	true	gi|297742397,gi|62433284
PREDICTED: luminal-binding protein 5 [Vitis vinifera]	gi|225426230,gi|297742397	73,583.5	11	8	14	0.193	Cmpd 64, +MSn(495.2475), 9.39 min, X004207FD+LM.mgf	LSQEEIDR	R	M	66.4	43.8	2			495.248	988.481	989.49	2	-0.002142	-2.165	12,311.0	542	549	true	gi|297742397	2 | 2	none | none
PREDICTED: luminal-binding protein 5 [Vitis vinifera]	gi|225426230,gi|297742397	73,583.5	11	8	14	0.193	Cmpd 102, +MSn(768.8801), 9.83 min, X004208FD+LM.mgf	NGHVEIIANDQGNR	K	I	38	43.7	2			768.88	1,535.745708	1,536.751446	2	0.001538	1.001	12,974.0	55	68	true	gi|297742397,gi|62433284,gi|296089684,gi|729623
PREDICTED: enolase-like [Solanum lycopersicum]	gi|460408278	47,951.5	7	9	23	0.23	Cmpd 573, +MSn(902.9756), 22.06 min, X005521FD_LM.mgf	AAVPSGASTGIYEALELR	R	D	101	42.8	2			902.976	1,803.936648	1,804.944046	2	-0.0001219	-0.06756	18,052.0	35	52	true	gi|312281815,gi|33415263	2 | 2 | 2 | 2 | 2 | 2 | 2 | 3	none | none | none | none | none | none | none | none
PREDICTED: enolase-like [Solanum lycopersicum]	gi|460408278	47,951.5	7	9	23	0.23	Cmpd 542, +MSn(790.4623), 21.82 min, X005520FD_LM.mgf	AVNNVNSIIGPALIGK	K	D	47	35.8	2			790.462	1,578.910008	1,579.916746	2	0.0005381	0.3406	11,159.0	66	81	true
PREDICTED: enolase-like [Solanum lycopersicum]	gi|460408278	47,951.5	7	9	23	0.23	Cmpd 41, +MSn(380.7149), 9.09 min, X004213FD+LM.mgf	ISGDQLK	K	D	39.2	45.4	2			380.715	759.415	760.42	2	0.002458	3.232	3,983.00	278	284	true
PREDICTED: enolase-like [Solanum lycopersicum]	gi|460408278	47,951.5	7	9	23	0.23	Cmpd 743, +MSn(934.9856), 25.92 min, X005520FD_LM.mgf	LAMQEFMILPVGASSFK	K	E	53.7	43.1	2			934.986	1,867.956708	1,868.965046	2	-0.001062	-0.5682	19,979.0	168	184	true	gi|312281815,gi|33415263,gi|34597330	2 | 3	none | none
PREDICTED: enolase-like [Solanum lycopersicum]	gi|460408278	47,951.5	7	9	23	0.23	Cmpd 205, +MSn(450.7265), 11.82 min, X004211FD+LM.mgf	TYDLNFK	K	E	47.2	41	2			450.726	899.438	900.446	2	-0.0005619	-0.6241	16,051.0	262	268	true	gi|115466256,gi|218197519,gi|222634915,gi|312281815,gi|33415263,gi|34597330	2 | 2	none | none
PREDICTED: enolase-like [Solanum lycopersicum]	gi|460408278	47,951.5	7	9	23	0.23	Cmpd 271, +MSn(787.4261), 12.43 min, X004210FD+LM.mgf	VNQIGSVTESIEAVK	K	M	94.4	42.4	2			787.426	1,572.837568	1,573.843246	2	0.001598	1.015	44,773.0	353	367	true	gi|312281815,gi|33415263,gi|34597330	2 | 2 | 2 | 2	none | none | none | none
PREDICTED: enolase-like [Solanum lycopersicum]	gi|460408278	47,951.5	7	9	23	0.23	Cmpd 345, +MSn(775.3517), 17.33 min, X005521FD_LM.mgf	YGQDATNVGDEGGFAPNIQENK	K	E	38.8	40.2	2			775.352	2,323.033272	2,324.042846	3	-0.002298	-0.9888	12,011.0	205	226	true	gi|115466256,gi|218197519,gi|222634915,gi|312281815,gi|33415263,gi|34597330
PREDICTED: calreticulin [Vitis vinifera]	gi|225437549	48,112.2	7	1	1	0.181	Cmpd 366, +MSn(825.3957), 13.70 min, X004211FD+LM.mgf	FYAISAEFPEFSNK	K	D	70.9	42.8	2			825.396	1,648.776868	1,649.784546	2	-0.0004019	-0.2436	48,447.0	76	89	false	gi|11131540,gi|227202752,gi|24417462,gi|79320099,gi|11131745,gi|11131631,gi|3288109	2 | 2 | 2 | 2 | 2 | 2	none | none | none | none | none | none
PREDICTED: calreticulin [Vitis vinifera]	gi|225437549	48,112.2	7	1	1	0.181	Cmpd 70, +MSn(581.2914), 9.81 min, X004213FD+LM.mgf	KPEGYDDIPK	K	E	33.6	43.2	2			581.291	1,160.568248	1,161.578946	2	-0.003422	-2.946	13,510.0	234	243	false	gi|11131745
PREDICTED: calreticulin [Vitis vinifera]	gi|225437549	48,112.2	7	1	1	0.181	Cmpd 102, +MSn(500.7143), 11.91 min, X005520FD_LM.mgf	LDcGGGYMK	K	L	45	36.7	2		c3: Carbamidomethyl (+57.02)	500.714	999.414	1,000.422911	2	-0.001567	-1.567	3,138.00	105	113	false	gi|11131540,gi|227202752,gi|24417462,gi|79320099,gi|11131745,gi|11131631,gi|3288109	2 | 2 | 2	c3: Carbamidomethyl (+57.02), m8: Oxidation (+15.99) | c3: Carbamidomethyl (+57.02), m8: Oxidation (+15.99) | c3: Carbamidomethyl (+57.02), m8: Oxidation (+15.99)
PREDICTED: calreticulin [Vitis vinifera]	gi|225437549	48,112.2	7	1	1	0.181	Cmpd 125, +MSn(494.7681), 12.20 min, X005522FD_LM.mgf	LLSGEVDQK	K	K	66.9	44.8	2			494.768	987.522	988.531	2	-0.002242	-2.268	8,383.00	114	122	false	gi|11131631,gi|3288109	2 | 2 | 2 | 2 | 2 | 2 | 2	none | none | none | none | none | none | none
PREDICTED: calreticulin [Vitis vinifera]	gi|225437549	48,112.2	7	1	1	0.181	Cmpd 389, +MSn(853.4259), 13.77 min, X004210FD+LM.mgf	QSGSLYSDWDILPPK	K	Q	48.6	43.8	2			853.426	1,704.837228	1,705.843446	2	0.001058	0.6203	34,783.0	194	208	true
PREDICTED: calreticulin [Vitis vinifera]	gi|225437549	48,112.2	7	1	1	0.181	Cmpd 550, +MSn(534.8076), 21.96 min, X005520FD_LM.mgf	TLVFQFSVK	K	H	42.1	40	2			534.808	1,067.600648	1,068.608846	2	-0.0009219	-0.8628	24,454.0	92	100	false	gi|11131540,gi|227202752,gi|24417462,gi|79320099,gi|11131745	2 | 2	none | none
PREDICTED: calreticulin [Vitis vinifera]	gi|225437549	48,112.2	7	1	1	0.181	Cmpd 374, +MSn(617.8452), 13.80 min, X004211FD+LM.mgf	YVGIELWQVK	K	S	48.1	42.5	2			617.845	1,233.675728	1,234.683146	2	-0.0001419	-0.115	13,411.0	316	325	false	gi|11131745
RecName: Full=Calreticulin-1; Flags: Precursor	gi|11131540,gi|227202752,gi|24417462,gi|79320099	48,528.9	6	1	3	0.139	Cmpd 64, +MSn(440.7064), 9.27 min, X004210FD+LM.mgf	AAFDEAEK	K	K	47.3	41.6	2			440.706	879.398	880.405	2	0.0006781	0.7702	23,325.0	360	367	true	gi|227202752,gi|24417462,gi|79320099	2 | 2	none | none
RecName: Full=Calreticulin-1; Flags: Precursor	gi|11131540,gi|227202752,gi|24417462,gi|79320099	48,528.9	6	1	3	0.139	Cmpd 366, +MSn(825.3957), 13.70 min, X004211FD+LM.mgf	FYAISAEFPEFSNK	R	D	70.9	42.8	2			825.396	1,648.776868	1,649.784546	2	-0.0004019	-0.2436	48,447.0	77	90	false	gi|225437549,gi|227202752,gi|24417462,gi|79320099,gi|11131745,gi|11131631,gi|3288109	2 | 2 | 2 | 2 | 2 | 2	none | none | none | none | none | none
RecName: Full=Calreticulin-1; Flags: Precursor	gi|11131540,gi|227202752,gi|24417462,gi|79320099	48,528.9	6	1	3	0.139	Cmpd 70, +MSn(534.7483), 10.78 min, X005522FD_LM.mgf	GIQTSEDYR	K	F	66.2	41.7	2			534.748	1,067.482088	1,068.495746	2	-0.006382	-5.973	5,762.00	68	76	false	gi|227202752,gi|24417462,gi|79320099,gi|11131745,gi|11131631,gi|3288109	2 | 2 | 2 | 2 | 2 | 2	none | none | none | none | none | none
RecName: Full=Calreticulin-1; Flags: Precursor	gi|11131540,gi|227202752,gi|24417462,gi|79320099	48,528.9	6	1	3	0.139	Cmpd 102, +MSn(500.7143), 11.91 min, X005520FD_LM.mgf	LDcGGGYMK	K	L	45	36.7	2		c3: Carbamidomethyl (+57.02)	500.714	999.414	1,000.422911	2	-0.001567	-1.567	3,138.00	106	114	false	gi|225437549,gi|227202752,gi|24417462,gi|79320099,gi|11131745,gi|11131631,gi|3288109	2 | 2 | 2	c3: Carbamidomethyl (+57.02), m8: Oxidation (+15.99) | c3: Carbamidomethyl (+57.02), m8: Oxidation (+15.99) | c3: Carbamidomethyl (+57.02), m8: Oxidation (+15.99)
RecName: Full=Calreticulin-1; Flags: Precursor	gi|11131540,gi|227202752,gi|24417462,gi|79320099	48,528.9	6	1	3	0.139	Cmpd 550, +MSn(534.8076), 21.96 min, X005520FD_LM.mgf	TLVFQFSVK	K	H	42.1	40	2			534.808	1,067.600648	1,068.608846	2	-0.0009219	-0.8628	24,454.0	93	101	false	gi|225437549,gi|227202752,gi|24417462,gi|79320099,gi|11131745	2 | 2	none | none
RecName: Full=Calreticulin-1; Flags: Precursor	gi|11131540,gi|227202752,gi|24417462,gi|79320099	48,528.9	6	1	3	0.139	Cmpd 357, +MSn(610.8378), 13.42 min, X004210FD+LM.mgf	YVGVELWQVK	K	S	65.4	48.1	2			610.838	1,219.661008	1,220.667446	2	0.0008381	0.6866	14,383.0	317	326	false	gi|227202752,gi|24417462,gi|79320099,gi|11131631,gi|3288109	2	none
RecName: Full=Glyceraldehyde-3-phosphate dehydrogenase, cytosolic	gi|120672	36,372.1	7	1	2	0.256	Cmpd 332, +MSn(717.8845), 19.34 min, X005529FD_LM.mgf	AASFNIIPSSTGAAK	R	A	37.4	43.5	2			717.885	1,433.754488	1,434.758746	2	0.003018	2.104	18,187.0	202	216	false	gi|346682873,gi|356892486,gi|47079976,gi|395144731,gi|395144733,gi|403314351,gi|339779755,gi|34850871	2 | 2 | 2	none | none | none
RecName: Full=Glyceraldehyde-3-phosphate dehydrogenase, cytosolic	gi|120672	36,372.1	7	1	2	0.256	Cmpd 341, +MSn(1073.0054), 13.46 min, X004214FD+LM.mgf	GILGYTEDDVVSTDFVGDSR	K	S	150	41.9	2			1,073.005320	2,143.996088	2,144.998546	2	0.004818	2.246	22,949.0	273	292	false	gi|346682873,gi|339779755,gi|34850871	2 | 2 | 3 | 2 | 3 | 2 | 2 | 2 | 3 | 2 | 2 | 2 | 2 | 2 | 3 | 3	none | none | none | none | none | none | none | none | none | none | none | none | none | none | none | none
RecName: Full=Glyceraldehyde-3-phosphate dehydrogenase, cytosolic	gi|120672	36,372.1	7	1	2	0.256	Cmpd 189, +MSn(398.2123), 11.54 min, X004214FD+LM.mgf	LTGMAFR	K	V	40.8	43.2	2			398.212	794.41	795.418	2	-0.0009219	-1.159	24,183.0	229	235	false	gi|120669,gi|346682873,gi|356892486,gi|47079976,gi|339779755,gi|34850871	2	m4: Oxidation (+15.99)
RecName: Full=Glyceraldehyde-3-phosphate dehydrogenase, cytosolic	gi|120672	36,372.1	7	1	2	0.256	Cmpd 241, +MSn(384.2018), 14.88 min, X005524FD_LM.mgf	SSIFDAK	R	A	50.4	42.8	2			384.202	766.389	767.393	2	0.002858	3.724	25,518.0	293	299	false	gi|120669,gi|346682873,gi|356892486,gi|47079976,gi|395144731,gi|395144733,gi|403314351,gi|339779755,gi|34850871
RecName: Full=Glyceraldehyde-3-phosphate dehydrogenase, cytosolic	gi|120672	36,372.1	7	1	2	0.256	Cmpd 484, +MSn(735.9113), 21.47 min, X005526FD_LM.mgf	VPTVDVSVVDLTAR	R	L	84	41.6	2			735.911	1,469.808028	1,470.816346	2	-0.001042	-0.7084	40,383.0	236	249	false	gi|356892486,gi|47079976	2 | 2 | 2 | 2 | 2 | 2 | 2 | 2 | 2 | 2 | 2	none | none | none | none | none | none | none | none | none | none | none
RecName: Full=Glyceraldehyde-3-phosphate dehydrogenase, cytosolic	gi|120672	36,372.1	7	1	2	0.256	Cmpd 500, +MSn(887.8967), 20.38 min, X005524FD_LM.mgf	VVSWYDNEWGYSNR	K	V	87.4	39.7	2			887.897	1,773.778808	1,774.781846	2	0.004238	2.388	30,210.0	311	324	true		2	none
RecName: Full=Glyceraldehyde-3-phosphate dehydrogenase, cytosolic	gi|120672	36,372.1	7	1	2	0.256	Cmpd 58, +MSn(560.2645), 9.40 min, X004214FD+LM.mgf	YDSVHGQWK	K	K	44.6	41.6	2			560.264	1,118.514428	1,119.521846	2	-0.0001419	-0.1268	22,948.0	48	56	false	gi|120669,gi|346682873
phosphoglycerate kinase [Gossypium hirsutum]	gi|211906450	42,265.2	7	4	9	0.284	Cmpd 225, +MSn(787.4247), 12.29 min, X004213FD+LM.mgf	GVTTIIGGGDSVAAVEK	K	A	71.1	42.5	2			787.425	1,572.834888	1,573.843446	2	-0.001282	-0.8145	17,005.0	350	366	false	gi|356525742,gi|82621108,gi|121485004,gi|449444148	2 | 2 | 2 | 2 | 2 | 2 | 2 | 2	none | none | none | none | none | none | none | none
phosphoglycerate kinase [Gossypium hirsutum]	gi|211906450	42,265.2	7	4	9	0.284	Cmpd 140, +MSn(537.8185), 10.99 min, X004213FD+LM.mgf	KPFAAIVGGSK	K	V	49.3	41.1	2			537.818	1,073.622428	1,074.630746	2	-0.001042	-0.9696	23,473.0	192	202	true	gi|121485004	2	none
phosphoglycerate kinase [Gossypium hirsutum]	gi|211906450	42,265.2	7	4	9	0.284	Cmpd 335, +MSn(645.3311), 13.53 min, X004213FD+LM.mgf	LASLADLYVNDAFGTAHR	K	A	97.9	43.6	2			645.331	1,932.971502	1,933.976746	3	0.002032	1.051	63,716.0	138	155	false	gi|356525742,gi|82621108,gi|121485004,gi|449444148	3 | 3 | 3 | 3 | 3 | 3 | 3 | 3	none | none | none | none | none | none | none | none
phosphoglycerate kinase [Gossypium hirsutum]	gi|211906450	42,265.2	7	4	9	0.284	Cmpd 322, +MSn(543.8240), 20.11 min, X005523FD_LM.mgf	LSELLGVEVK	R	M	54.9	42.8	2			543.824	1,085.633528	1,086.640646	2	0.0001581	0.1455	13,594.0	84	93	true		2	none
phosphoglycerate kinase [Gossypium hirsutum]	gi|211906450	42,265.2	7	4	9	0.284	Cmpd 70, +MSn(601.6351), 12.25 min, X004219FD+LM.mgf	mSHISTGGGASLELLEGK	K	Q	38.7	43.1	2		m1: Oxidation (+15.99)	601.635	1,801.883442	1,802.895561	3	-0.004843	-2.686	1,242.00	373	390	false	gi|449444148
phosphoglycerate kinase [Gossypium hirsutum]	gi|211906450	42,265.2	7	4	9	0.284	Cmpd 445, +MSn(1038.4977), 22.46 min, X005523FD_LM.mgf	VDLNVPLDDNFNITDDTR	R	I	56.1	42.9	2			1,038.497700	2,074.980848	2,075.988346	2	-0.0002219	-0.1069	12,841.0	24	41	false	gi|82621108,gi|449444148
phosphoglycerate kinase [Gossypium hirsutum]	gi|211906450	42,265.2	7	4	9	0.284	Cmpd 362, +MSn(747.3807), 13.93 min, X004213FD+LM.mgf	VVPASGIPDGWmGLDIGPDSIK	K	T	54.8	42.4	2		m12: Oxidation (+15.99)	747.381	2,239.120242	2,240.127261	3	0.000257	0.1147	33,002.0	285	306	true		3 | 3 | 3 | 3	none | none | none | none
UDP-glucose pyrophosphorylase [Nicotiana tabacum]	gi|17402533	41,027.6	7	8	38	0.255	Cmpd 663, +MSn(887.4863), 24.29 min, X005520FD_LM.mgf	IFNTNNLWVNLNAIK	K	R	77.5	42.4	2			887.486	1,772.958088	1,773.964646	2	0.0007181	0.4048	21,893.0	204	218	true	gi|213868495	2 | 2	none | none
UDP-glucose pyrophosphorylase [Nicotiana tabacum]	gi|17402533	41,027.6	7	8	38	0.255	Cmpd 273, +MSn(620.3499), 19.19 min, X005523FD_LM.mgf	LEIPDGAVIANK	K	-	64.1	40.3	2			620.35	1,238.685248	1,239.694546	2	-0.002022	-1.631	35,862.0	364	375	true		2 | 2	none | none
UDP-glucose pyrophosphorylase [Nicotiana tabacum]	gi|17402533	41,027.6	7	8	38	0.255	Cmpd 204, +MSn(471.2605), 11.81 min, X004211FD+LM.mgf	MEIIPNPK	K	E	67.1	41.2	2			471.26	940.506	941.513	2	0.001038	1.103	15,726.0	228	235	true	gi|224147329,gi|449456208,gi|90820120,gi|255635072,gi|356500997,gi|356553237,gi|213868495	2 | 2 | 2 | 2 | 2 | 2	m1: Oxidation (+15.99) | m1: Oxidation (+15.99) | m1: Oxidation (+15.99) | none | none | none
UDP-glucose pyrophosphorylase [Nicotiana tabacum]	gi|17402533	41,027.6	7	8	38	0.255	Cmpd 391, +MSn(650.8728), 14.05 min, X004211FD+LM.mgf	SIPSIIDLDSLK	K	V	65.5	42.4	2			650.873	1,299.731068	1,300.736146	2	0.002198	1.69	9,028.00	326	337	true		2 | 2 | 2 | 2 | 2 | 2 | 2 | 2 | 2	none | none | none | none | none | none | none | none | none
UDP-glucose pyrophosphorylase [Nicotiana tabacum]	gi|17402533	41,027.6	7	8	38	0.255	Cmpd 241, +MSn(642.8799), 12.41 min, X004211FD+LM.mgf	VLQLETAAGAAIK	K	F	79.7	40	2			642.88	1,283.745188	1,284.752346	2	0.0001181	0.09189	32,786.0	242	254	true	gi|224147329,gi|213868495	2 | 2 | 2 | 2 | 2	none | none | none | none | none
UDP-glucose pyrophosphorylase [Nicotiana tabacum]	gi|17402533	41,027.6	7	8	38	0.255	Cmpd 538, +MSn(703.3719), 21.45 min, X005521FD_LM.mgf	VQLLEIAQVPDEHVNEFK	K	S	63.4	42	2			703.372	2,107.093872	2,108.102446	3	-0.001298	-0.6157	27,980.0	180	197	true	gi|449456208,gi|90820120,gi|255635072,gi|356500997,gi|356553237,gi|213868495	3 | 3 | 3 | 3 | 3	none | none | none | none | none
UDP-glucose pyrophosphorylase [Nicotiana tabacum]	gi|17402533	41,027.6	7	8	38	0.255	Cmpd 204, +MSn(728.0159), 11.49 min, X004210FD+LM.mgf	YANSNIEIHTFNQSQYPR	K	L	85	42.4	2			728.016	2,181.025902	2,182.031146	3	0.002032	0.9313	42,951.0	63	80	true	gi|213868495	3 | 3	none | none
predicted protein [Hordeum vulgare subsp. vulgare]	gi|326502400,gi|357132650,gi|357135971	58,916.7	10	1	4	0.283	Cmpd 451, +MSn(932.9828), 14.67 min, X004210FD+LM.mgf	DAEGQDVLLFIDNIFR	R	F	76.9	43.4	2			932.983	1,863.951168	1,864.944246	2	0.0142	7.613	19,600.0	318	333	false	gi|357132650,gi|357135971,gi|114421,gi|3676296,gi|460386362,gi|222632492	2	none
predicted protein [Hordeum vulgare subsp. vulgare]	gi|326502400,gi|357132650,gi|357135971	58,916.7	10	1	4	0.283	Cmpd 238, +MSn(488.2850), 12.83 min, X004212FD+LM.mgf	IGLFGGAGVGK	K	T	53.4	44.8	2			488.285	974.556	975.562	2	0.0003381	0.3465	33,921.0	223	233	false	gi|357132650,gi|357135971,gi|114421,gi|3676296,gi|460386362,gi|222632492	2 | 2 | 2	none | none | none
predicted protein [Hordeum vulgare subsp. vulgare]	gi|326502400,gi|357132650,gi|357135971	58,916.7	10	1	4	0.283	Cmpd 347, +MSn(729.3867), 13.30 min, X004210FD+LM.mgf	IPSAVGYQPTLATDLGGLQER	R	I	81.6	42.1	2			729.387	2,185.138062	2,186.145546	3	-0.0002079	-0.09512	63,908.0	348	368	false	gi|357132650,gi|357135971,gi|114421,gi|3676296,gi|460386362,gi|222632492	3 | 3 | 3 | 3 | 3	none | none | none | none | none
predicted protein [Hordeum vulgare subsp. vulgare]	gi|326502400,gi|357132650,gi|357135971	58,916.7	10	1	4	0.283	Cmpd 489, +MSn(559.3199), 20.42 min, X005521FD_LM.mgf	LVLEVAQHLGENVVR	R	T	60	38.8	2			559.32	1,674.937782	1,675.949046	3	-0.003988	-2.38	10,284.0	116	130	true	gi|357132650,gi|357135971	3 | 3 | 3	none | none | none
predicted protein [Hordeum vulgare subsp. vulgare]	gi|326502400,gi|357132650,gi|357135971	58,916.7	10	1	4	0.283	Cmpd 789, +MSn(891.4642), 27.03 min, X005520FD_LM.mgf	NLQDIIAILGMDELSEDDKLTVAR	K	A	68	41.8	2			891.464	2,671.370862	2,672.381646	3	-0.003508	-1.313	27,390.0	456	479	false	gi|357132650,gi|357135971,gi|222632492
predicted protein [Hordeum vulgare subsp. vulgare]	gi|326502400,gi|357132650,gi|357135971	58,916.7	10	1	4	0.283	Cmpd 587, +MSn(1031.0265), 22.68 min, X005520FD_LM.mgf	QISELGIYPAVDPLDSTSR	R	M	52.9	43.6	2			1,031.026510	2,060.038468	2,061.050146	2	-0.004402	-2.136	23,192.0	411	429	false	gi|357132650,gi|357135971,gi|114421,gi|3676296,gi|460386362,gi|222632492	3 | 2	none | none
predicted protein [Hordeum vulgare subsp. vulgare]	gi|326502400,gi|357132650,gi|357135971	58,916.7	10	1	4	0.283	Cmpd 772, +MSn(729.4230), 26.52 min, X005522FD_LM.mgf	TVLIMELINNVAK	K	A	60.8	39.9	2			729.423	1,456.831468	1,457.839746	2	-0.001002	-0.6873	22,027.0	234	246	false	gi|357132650,gi|357135971,gi|114421,gi|3676296,gi|460386362,gi|222632492	2 | 2	none | none
predicted protein [Hordeum vulgare subsp. vulgare]	gi|326502400,gi|357132650,gi|357135971	58,916.7	10	1	4	0.283	Cmpd 301, +MSn(467.2608), 19.75 min, X005523FD_LM.mgf	VGLTGLTVAEHFR	R	D	80.9	42.6	2			467.261	1,398.760482	1,399.769346	3	-0.001588	-1.134	8,119.00	305	317	false	gi|357132650,gi|357135971,gi|114421,gi|3676296,gi|460386362,gi|222632492	3 | 3 | 3 | 3	none | none | none | none
predicted protein [Hordeum vulgare subsp. vulgare]	gi|326502400,gi|357132650,gi|357135971	58,916.7	10	1	4	0.283	Cmpd 414, +MSn(705.4090), 19.14 min, X005522FD_LM.mgf	VLNTGSPITVPVGR	K	A	85.7	38.8	2			705.409	1,408.803428	1,409.811246	2	-0.0005419	-0.3844	20,949.0	146	159	false	gi|357132650,gi|357135971,gi|114421,gi|3676296,gi|460386362,gi|222632492	2 | 2 | 2 | 2	none | none | none | none
predicted protein [Hordeum vulgare subsp. vulgare]	gi|326502400,gi|357132650,gi|357135971	58,916.7	10	1	4	0.283	Cmpd 331, +MSn(587.3353), 13.10 min, X004210FD+LM.mgf	VVDLLAPYQR	K	G	58.9	42.9	2			587.335	1,172.656148	1,173.662746	2	0.0006781	0.5777	23,562.0	210	219	false	gi|357132650,gi|357135971,gi|114421,gi|3676296,gi|460386362,gi|222632492	2 | 2	none | none
PREDICTED: phosphoglycerate kinase, chloroplastic-like [Glycine max]	gi|356525742	50,268.2	5	2	4	0.155	Cmpd 442, +MSn(702.8721), 19.97 min, X005528FD_LM.mgf	ELDYLVGAVSNPK	K	R	82.5	43.7	2			702.872	1,403.729548	1,404.737046	2	-0.0002219	-0.158	10,177.0	258	270	false	gi|121485004,gi|449444148	2 | 2 | 2 | 2 | 2 | 2	none | none | none | none | none | none
PREDICTED: phosphoglycerate kinase, chloroplastic-like [Glycine max]	gi|356525742	50,268.2	5	2	4	0.155	Cmpd 225, +MSn(787.4247), 12.29 min, X004213FD+LM.mgf	GVTTIIGGGDSVAAVEK	K	V	71.1	42.5	2			787.425	1,572.834888	1,573.843446	2	-0.001282	-0.8145	17,005.0	429	445	false	gi|211906450,gi|82621108,gi|121485004,gi|449444148	2 | 2 | 2 | 2 | 2 | 2 | 2 | 2	none | none | none | none | none | none | none | none
PREDICTED: phosphoglycerate kinase, chloroplastic-like [Glycine max]	gi|356525742	50,268.2	5	2	4	0.155	Cmpd 629, +MSn(550.8312), 22.41 min, X005525FD_LM.mgf	IGVIESLLEK	K	V	73	41.5	2			550.831	1,099.647908	1,100.656346	2	-0.001162	-1.056	11,815.0	286	295	false	gi|82621108,gi|121485004,gi|449444148	2 | 2	none | none
PREDICTED: phosphoglycerate kinase, chloroplastic-like [Glycine max]	gi|356525742	50,268.2	5	2	4	0.155	Cmpd 335, +MSn(645.3311), 13.53 min, X004213FD+LM.mgf	LASLADLYVNDAFGTAHR	K	A	97.9	43.6	2			645.331	1,932.971502	1,933.976746	3	0.002032	1.051	63,716.0	217	234	false	gi|211906450,gi|82621108,gi|121485004,gi|449444148	3 | 3 | 3 | 3 | 3 | 3 | 3 | 3	none | none | none | none | none | none | none | none
PREDICTED: phosphoglycerate kinase, chloroplastic-like [Glycine max]	gi|356525742	50,268.2	5	2	4	0.155	Cmpd 528, +MSn(589.0121), 24.25 min, X005523FD_LM.mgf	LVASLPDGGVLLLENVR	K	F	43.1	35.8	2			589.012	1,764.014442	1,765.022046	3	-0.0003279	-0.1858	11,893.0	185	201	true		2 | 2 | 3	none | none | none
actin [Morus alba]	gi|110612122,gi|113232,gi|115461639,gi|115484337,gi|1168324,gi|122246802,gi|125529230,gi|125573423,gi|147794700,gi|148886767,gi|149938964,gi|15076949,gi|151413783,gi|1531672,gi|157652686,gi|158529884,gi|1666228,gi|168472715,gi|1703108,gi|1703129,gi|182409985,gi|197322805,gi|209979578,gi|212960264,gi|217072384,gi|218185309,gi|218533930,gi|219563046,gi|220978696,gi|220978698,gi|222629907,gi|2240559…	36,869.0	5	5	18	0.198	Cmpd 72, +MSn(488.7322), 11.59 min, X005526FD_LM.mgf	AGFAGDDAPR	K	A	73.5	42.3	2			488.732	975.45	976.448	2	0.008778	8.99	4,342.00	9	18	true	gi|113232,gi|115461639,gi|115484337,gi|1168324,gi|122246802,gi|125529230,gi|125573423,gi|147794700,gi|148886767,gi|149938964,gi|15076949,gi|151413783,gi|1531672,gi|157652686,gi|158529884,gi|1666228,gi|168472715,gi|1703108,gi|1703129,gi|182409985,gi|197322805,gi|209979578,gi|212960264,gi|217072384,gi|218185309,gi|218533930,gi|219563046,gi|220978696,gi|220978698,gi|222629907,gi|224055984,gi|2240567…	2 | 2 | 2 | 2 | 2	none | none | none | none | none
actin [Morus alba]	gi|110612122,gi|113232,gi|115461639,gi|115484337,gi|1168324,gi|122246802,gi|125529230,gi|125573423,gi|147794700,gi|148886767,gi|149938964,gi|15076949,gi|151413783,gi|1531672,gi|157652686,gi|158529884,gi|1666228,gi|168472715,gi|1703108,gi|1703129,gi|182409985,gi|197322805,gi|209979578,gi|212960264,gi|217072384,gi|218185309,gi|218533930,gi|219563046,gi|220978696,gi|220978698,gi|222629907,gi|2240559…	36,869.0	5	5	18	0.198	Cmpd 40, +MSn(591.7706), 9.07 min, X004213FD+LM.mgf	DAYVGDEAQSK	K	R	78	41.7	2			591.771	1,181.526648	1,182.527446	2	0.006478	5.478	13,002.0	41	51	true	gi|113232,gi|115461639,gi|115484337,gi|1168324,gi|122246802,gi|125529230,gi|125573423,gi|147794700,gi|148886767,gi|149938964,gi|15076949,gi|151413783,gi|1531672,gi|157652686,gi|158529884,gi|1666228,gi|168472715,gi|1703108,gi|1703129,gi|182409985,gi|197322805,gi|209979578,gi|212960264,gi|217072384,gi|218185309,gi|218533930,gi|219563046,gi|220978696,gi|220978698,gi|222629907,gi|224055984,gi|2240567…	2 | 2 | 2 | 2 | 2	none | none | none | none | none
actin [Morus alba]	gi|110612122,gi|113232,gi|115461639,gi|115484337,gi|1168324,gi|122246802,gi|125529230,gi|125573423,gi|147794700,gi|148886767,gi|149938964,gi|15076949,gi|151413783,gi|1531672,gi|157652686,gi|158529884,gi|1666228,gi|168472715,gi|1703108,gi|1703129,gi|182409985,gi|197322805,gi|209979578,gi|212960264,gi|217072384,gi|218185309,gi|218533930,gi|219563046,gi|220978696,gi|220978698,gi|222629907,gi|2240559…	36,869.0	5	5	18	0.198	Cmpd 324, +MSn(574.3029), 17.02 min, X005522FD_LM.mgf	EITALAPSSMK	K	I	63.3	44.7	2			574.303	1,146.591168	1,147.602846	2	-0.004402	-3.836	20,043.0	306	316	true	gi|113232,gi|115461639,gi|115484337,gi|1168324,gi|122246802,gi|125529230,gi|125573423,gi|147794700,gi|148886767,gi|149938964,gi|15076949,gi|151413783,gi|1531672,gi|157652686,gi|158529884,gi|1666228,gi|168472715,gi|1703108,gi|1703129,gi|182409985,gi|197322805,gi|209979578,gi|212960264,gi|217072384,gi|218185309,gi|218533930,gi|219563046,gi|220978696,gi|220978698,gi|222629907,gi|224055984,gi|2240567…	2	none
actin [Morus alba]	gi|110612122,gi|113232,gi|115461639,gi|115484337,gi|1168324,gi|122246802,gi|125529230,gi|125573423,gi|147794700,gi|148886767,gi|149938964,gi|15076949,gi|151413783,gi|1531672,gi|157652686,gi|158529884,gi|1666228,gi|168472715,gi|1703108,gi|1703129,gi|182409985,gi|197322805,gi|209979578,gi|212960264,gi|217072384,gi|218185309,gi|218533930,gi|219563046,gi|220978696,gi|220978698,gi|222629907,gi|2240559…	36,869.0	5	5	18	0.198	Cmpd 210, +MSn(652.0272), 12.50 min, X004212FD+LM.mgf	VAPEEHPVLLTEAPLNPK	R	A	66.5	42	2			652.027	1,953.059742	1,954.064646	3	0.002372	1.214	69,308.0	86	103	true	gi|113232,gi|115461639,gi|115484337,gi|1168324,gi|122246802,gi|125529230,gi|125573423,gi|147794700,gi|148886767,gi|149938964,gi|15076949,gi|151413783,gi|1531672,gi|157652686,gi|158529884,gi|1666228,gi|168472715,gi|1703108,gi|1703129,gi|182409985,gi|197322805,gi|209979578,gi|212960264,gi|217072384,gi|218185309,gi|218533930,gi|219563046,gi|220978696,gi|220978698,gi|222629907,gi|224055984,gi|2240567…	3 | 3	none | none
actin [Morus alba]	gi|110612122,gi|113232,gi|115461639,gi|115484337,gi|1168324,gi|122246802,gi|125529230,gi|125573423,gi|147794700,gi|148886767,gi|149938964,gi|15076949,gi|151413783,gi|1531672,gi|157652686,gi|158529884,gi|1666228,gi|168472715,gi|1703108,gi|1703129,gi|182409985,gi|197322805,gi|209979578,gi|212960264,gi|217072384,gi|218185309,gi|218533930,gi|219563046,gi|220978696,gi|220978698,gi|222629907,gi|2240559…	36,869.0	5	5	18	0.198	Cmpd 420, +MSn(644.9673), 19.28 min, X005522FD_LM.mgf	YPIEHGIVSNWDDMEK	K	I	35.2	41.6	2			644.967	1,931.880072	1,932.879846	3	0.007502	3.881	21,407.0	59	74	true	gi|113232,gi|115461639,gi|115484337,gi|1168324,gi|122246802,gi|125529230,gi|125573423,gi|147794700,gi|148886767,gi|149938964,gi|15076949,gi|151413783,gi|1531672,gi|157652686,gi|158529884,gi|1666228,gi|168472715,gi|1703108,gi|1703129,gi|182409985,gi|197322805,gi|209979578,gi|212960264,gi|217072384,gi|218185309,gi|218533930,gi|219563046,gi|220978696,gi|220978698,gi|222629907,gi|224055984,gi|2240567…
xyloglucan endotransglucosylase/hydrolase 5 [Actinidia deliciosa]	gi|187372962,gi|187372964,gi|254554080,gi|2970641,gi|950299	34,150.6	3	3	4	0.109	Cmpd 700, +MSn(591.8132), 23.87 min, X005525FD_LM.mgf	IYLWFDPTK	R	D	57.3	42.1	2			591.813	1,181.611968	1,182.619546	2	-0.0003019	-0.2553	10,467.0	138	146	true	gi|187372964,gi|254554080,gi|2970641,gi|950299	2	none
xyloglucan endotransglucosylase/hydrolase 5 [Actinidia deliciosa]	gi|187372962,gi|187372964,gi|254554080,gi|2970641,gi|950299	34,150.6	3	3	4	0.109	Cmpd 606, +MSn(849.4025), 22.04 min, X005525FD_LM.mgf	IYSSLWNADDWATR	K	G	58.1	42.5	2			849.402	1,696.790368	1,697.791846	2	0.005798	3.415	16,759.0	190	203	true	gi|187372964,gi|254554080,gi|2970641,gi|950299
xyloglucan endotransglucosylase/hydrolase 5 [Actinidia deliciosa]	gi|187372962,gi|187372964,gi|254554080,gi|2970641,gi|950299	34,150.6	3	3	4	0.109	Cmpd 322, +MSn(507.7890), 14.99 min, X005514FD_LM.mgf	KPVDVPFGR	K	N	42.3	43.3	2			507.789	1,013.563428	1,014.573246	2	-0.002542	-2.505	4,945.00	26	34	true	gi|187372964,gi|254554080,gi|2970641,gi|950299
S-adenosyl-L-methionine synthase [Nicotiana suaveolens]	gi|115361537,gi|223635286,gi|354549249,gi|460408090	42,595.6	5	6	15	0.174	Cmpd 181, +MSn(485.2565), 11.58 min, X004213FD+LM.mgf	FVIGGPHGDAGLTGR	R	K	64.8	43	2			485.257	1,452.747672	1,453.754946	3	2.058e-06	0.001416	82,772.0	238	252	true	gi|223635286,gi|354549249,gi|460408090	2 | 3 | 3 | 3 | 3 | 3	none | none | none | none | none | none
S-adenosyl-L-methionine synthase [Nicotiana suaveolens]	gi|115361537,gi|223635286,gi|354549249,gi|460408090	42,595.6	5	6	15	0.174	Cmpd 298, +MSn(571.3038), 16.38 min, X005522FD_LM.mgf	TIFHLNPSGR	K	F	33	42.3	2			571.304	1,140.593128	1,141.611346	2	-0.01094	-9.585	9,194.00	228	237	true	gi|223635286,gi|354549249,gi|460408090
S-adenosyl-L-methionine synthase [Nicotiana suaveolens]	gi|115361537,gi|223635286,gi|354549249,gi|460408090	42,595.6	5	6	15	0.174	Cmpd 601, +MSn(735.8705), 22.86 min, X005522FD_LM.mgf	TNMVMVFGEITTK	K	A	36.1	43.1	2			735.871	1,469.726568	1,470.733246	2	0.0005981	0.4066	8,663.00	48	60	true	gi|223635286,gi|354549249,gi|460408090
S-adenosyl-L-methionine synthase [Nicotiana suaveolens]	gi|115361537,gi|223635286,gi|354549249,gi|460408090	42,595.6	5	6	15	0.174	Cmpd 29, +MSn(484.2582), 9.99 min, X004216FD+LM.mgf	TQVTVEYK	K	N	54.4	43.2	2			484.258	966.502	967.51	2	-0.0004819	-0.4981	2,961.00	170	177	true	gi|223635286,gi|354549249,gi|460408090	2 | 2 | 2 | 2	none | none | none | none
S-adenosyl-L-methionine synthase [Nicotiana suaveolens]	gi|115361537,gi|223635286,gi|354549249,gi|460408090	42,595.6	5	6	15	0.174	Cmpd 360, +MSn(795.0939), 17.97 min, X005522FD_LM.mgf	VLVNIEQQSPDIAQGVHGHLTK	K	K	52.4	40.3	2			795.094	2,382.259692	2,383.273146	3	-0.006178	-2.592	17,870.0	92	113	true	gi|223635286,gi|354549249,gi|460408090
phosphoglycerate kinase-like [Solanum tuberosum]	gi|82621108	42,539.7	6	1	1	0.219	Cmpd 108, +MSn(489.7655), 10.47 min, X004213FD+LM.mgf	FAAGTEAIAK	K	K	66.5	44.1	2			489.766	977.517	978.526	2	-0.001742	-1.78	21,351.0	333	342	false	gi|449444148	2 | 2 | 2 | 2 | 2 | 2	none | none | none | none | none | none
phosphoglycerate kinase-like [Solanum tuberosum]	gi|82621108	42,539.7	6	1	1	0.219	Cmpd 225, +MSn(787.4247), 12.29 min, X004213FD+LM.mgf	GVTTIIGGGDSVAAVEK	K	V	71.1	42.5	2			787.425	1,572.834888	1,573.843446	2	-0.001282	-0.8145	17,005.0	351	367	false	gi|211906450,gi|356525742,gi|121485004,gi|449444148	2 | 2 | 2 | 2 | 2 | 2 | 2 | 2	none | none | none | none | none | none | none | none
phosphoglycerate kinase-like [Solanum tuberosum]	gi|82621108	42,539.7	6	1	1	0.219	Cmpd 629, +MSn(550.8312), 22.41 min, X005525FD_LM.mgf	IGVIESLLEK	K	V	73	41.5	2			550.831	1,099.647908	1,100.656346	2	-0.001162	-1.056	11,815.0	208	217	false	gi|356525742,gi|121485004,gi|449444148	2 | 2	none | none
phosphoglycerate kinase-like [Solanum tuberosum]	gi|82621108	42,539.7	6	1	1	0.219	Cmpd 335, +MSn(645.3311), 13.53 min, X004213FD+LM.mgf	LASLADLYVNDAFGTAHR	K	A	97.9	43.6	2			645.331	1,932.971502	1,933.976746	3	0.002032	1.051	63,716.0	139	156	false	gi|211906450,gi|356525742,gi|121485004,gi|449444148	3 | 3 | 3 | 3 | 3 | 3 | 3 | 3	none | none | none | none | none | none | none | none
phosphoglycerate kinase-like [Solanum tuberosum]	gi|82621108	42,539.7	6	1	1	0.219	Cmpd 589, +MSn(877.4333), 25.56 min, X005523FD_LM.mgf	TIIWNGPMGVFEFDK	K	F	52.2	43.3	2			877.433	1,752.852048	1,753.862046	2	-0.002722	-1.552	9,070.00	318	332	true
phosphoglycerate kinase-like [Solanum tuberosum]	gi|82621108	42,539.7	6	1	1	0.219	Cmpd 445, +MSn(1038.4977), 22.46 min, X005523FD_LM.mgf	VDLNVPLDDNFNITDDTR	R	I	56.1	42.9	2			1,038.497700	2,074.980848	2,075.988346	2	-0.0002219	-0.1069	12,841.0	24	41	false	gi|211906450,gi|449444148
fructose-bisphosphate aldolase, class I [Arabidopsis thaliana]	gi|15231715,gi|297820020,gi|356548343,gi|363807140,gi|3913008	38,540.4	3	3	16	0.0978	Cmpd 48, +MSn(444.7600), 10.57 min, X005528FD_LM.mgf	ALQQSTLK	R	T	41.3	43.1	2			444.76	887.505	888.515	2	-0.002302	-2.591	9,450.00	299	306	true	gi|297820020,gi|356548343,gi|363807140,gi|3913008,gi|460408038,gi|77999255,gi|78191410	2 | 2	none | none
fructose-bisphosphate aldolase, class I [Arabidopsis thaliana]	gi|15231715,gi|297820020,gi|356548343,gi|363807140,gi|3913008	38,540.4	3	3	16	0.0978	Cmpd 186, +MSn(666.8540), 11.48 min, X004217FD+LM.mgf	GILAADESTGTIGK	K	R	104	43.9	2			666.854	1,331.693448	1,332.700846	2	-0.0001219	-0.0915	23,260.0	25	38	true	gi|297820020,gi|356548343,gi|363807140,gi|3913008,gi|460408038,gi|77999255,gi|78191410	2 | 2 | 2 | 2 | 2 | 2 | 2 | 2 | 2	none | none | none | none | none | none | none | none | none
fructose-bisphosphate aldolase, class I [Arabidopsis thaliana]	gi|15231715,gi|297820020,gi|356548343,gi|363807140,gi|3913008	38,540.4	3	3	16	0.0978	Cmpd 190, +MSn(729.8811), 11.58 min, X004214FD+LM.mgf	LASINVENVETNR	R	R	99.3	43.7	2			729.881	1,457.747688	1,458.754646	2	0.0003181	0.218	37,699.0	40	52	true	gi|297820020,gi|356548343,gi|363807140,gi|3913008	2 | 2	none | none
luminal binding protein, BiP [Scherffelia dubia]	gi|13897312	73,021.3	3	1	1	0.0571	Cmpd 424, +MSn(648.8145), 20.45 min, X005517FD_LM.mgf	FEELNNDLFR	R	K	34.3	43.4	2			648.815	1,295.614488	1,296.621946	2	-0.0001819	-0.1403	10,008.0	335	344	false	gi|225426230,gi|297742397,gi|62433284,gi|729623
luminal binding protein, BiP [Scherffelia dubia]	gi|13897312	73,021.3	3	1	1	0.0571	Cmpd 371, +MSn(596.6650), 19.42 min, X005519FD_LM.mgf	IINEPTAAAIAYGLDQK	R	G	50.4	43.4	2			596.665	1,786.973232	1,787.954046	3	0.02646	14.8	32,302.0	206	222	true
luminal binding protein, BiP [Scherffelia dubia]	gi|13897312	73,021.3	3	1	1	0.0571	Cmpd 127, +MSn(614.8165), 13.27 min, X005518FD_LM.mgf	VEIIANDQGNR	R	I	57	43.2	2			614.816	1,227.618368	1,228.628146	2	-0.002502	-2.036	12,998.0	60	70	false	gi|45331281,gi|145203152,gi|38325815,gi|56554815
BiP [Glycine max]	gi|62433284	73,596.4	10	1	2	0.18	Cmpd 358, +MSn(578.3266), 19.27 min, X005518FD_LM.mgf	DAGVIAGLNVAR	K	I	64.2	41	2			578.327	1,154.638688	1,155.648146	2	-0.002182	-1.888	38,830.0	193	204	false	gi|225426230,gi|297742397,gi|729623	2 | 2 | 2 | 2	none | none | none | none
BiP [Glycine max]	gi|62433284	73,596.4	10	1	2	0.18	Cmpd 447, +MSn(790.1165), 14.71 min, X004208FD+LM.mgf	DILLLDVAPLTLGIETVGGVMTK	K	L	38.8	35.8	2			790.116	2,367.327612	2,368.341346	3	-0.006458	-2.727	7,887.00	422	444	false	gi|225426230,gi|297742397,gi|729623
BiP [Glycine max]	gi|62433284	73,596.4	10	1	2	0.18	Cmpd 105, +MSn(606.7816), 9.88 min, X004208FD+LM.mgf	DYFDGKEPNK	K	G	43	41.3	2			606.782	1,211.548668	1,212.553346	2	0.002598	2.143	12,460.0	384	393	false	gi|225426230,gi|297742397,gi|729623
BiP [Glycine max]	gi|62433284	73,596.4	10	1	2	0.18	Cmpd 424, +MSn(648.8145), 20.45 min, X005517FD_LM.mgf	FEELNNDLFR	R	K	34.3	43.4	2			648.815	1,295.614488	1,296.621946	2	-0.0001819	-0.1403	10,008.0	334	343	false	gi|225426230,gi|297742397,gi|13897312,gi|729623
BiP [Glycine max]	gi|62433284	73,596.4	10	1	2	0.18	Cmpd 329, +MSn(830.4518), 13.07 min, X004208FD+LM.mgf	IINEPTAAAIAYGLDK	R	K	94.8	42.1	2			830.452	1,658.889068	1,659.895446	2	0.0008981	0.541	20,849.0	205	220	false	gi|225426230,gi|297742397,gi|296089684,gi|729623,gi|45331281,gi|145203152,gi|38325815,gi|56554815	2 | 2 | 2	none | none | none
BiP [Glycine max]	gi|62433284	73,596.4	10	1	2	0.18	Cmpd 221, +MSn(596.6683), 12.57 min, X004209FD+LM.mgf	IINEPTAAAIAYGLDKK	R	G	50.9	43	2			596.668	1,786.983042	1,787.990446	3	-0.0001279	-0.07156	22,626.0	205	221	false	gi|225426230,gi|297742397,gi|296089684,gi|729623,gi|45331281,gi|145203152,gi|38325815,gi|56554815	3	none
BiP [Glycine max]	gi|62433284	73,596.4	10	1	2	0.18	Cmpd 78, +MSn(409.7339), 11.03 min, X005517FD_LM.mgf	ITITNEK	K	G	48.8	43.7	2			409.734	817.453	818.462	2	-0.001342	-1.64	7,562.00	533	539	true		2	none
BiP [Glycine max]	gi|62433284	73,596.4	10	1	2	0.18	Cmpd 351, +MSn(754.8759), 13.31 min, X004208FD+LM.mgf	ITPSWVAFTDSER	R	L	40.3	43.9	2			754.876	1,507.737228	1,508.738046	2	0.006458	4.28	50,562.0	69	81	false	gi|225426230,gi|297742397
BiP [Glycine max]	gi|62433284	73,596.4	10	1	2	0.18	Cmpd 102, +MSn(768.8801), 9.83 min, X004208FD+LM.mgf	NGHVEIIANDQGNR	K	I	38	43.7	2			768.88	1,535.745708	1,536.751446	2	0.001538	1.001	12,974.0	55	68	false	gi|225426230,gi|297742397,gi|296089684,gi|729623
BiP [Glycine max]	gi|62433284	73,596.4	10	1	2	0.18	Cmpd 312, +MSn(750.9028), 12.92 min, X004208FD+LM.mgf	NQIDEIVLVGGSTR	K	I	78.5	43.2	2			750.903	1,499.790968	1,500.801846	2	-0.003602	-2.4	24,768.0	361	374	false	gi|729623	2 | 2	none | none
unnamed protein product [Vitis vinifera]	gi|296089684	63,910.1	5	2	2	0.111	Cmpd 314, +MSn(833.4149), 12.95 min, X004208FD+LM.mgf	DAVVTVPAYFNDAQR	K	Q	44.2	43.5	2			833.415	1,664.815168	1,665.823146	2	-0.0007019	-0.4214	20,181.0	171	185	false	gi|225426230,gi|297742397,gi|729623
unnamed protein product [Vitis vinifera]	gi|296089684	63,910.1	5	2	2	0.111	Cmpd 329, +MSn(830.4518), 13.07 min, X004208FD+LM.mgf	IINEPTAAAIAYGLDK	R	K	94.8	42.1	2			830.452	1,658.889068	1,659.895446	2	0.0008981	0.541	20,849.0	202	217	false	gi|225426230,gi|297742397,gi|62433284,gi|729623,gi|45331281,gi|145203152,gi|38325815,gi|56554815	2 | 2 | 2	none | none | none
unnamed protein product [Vitis vinifera]	gi|296089684	63,910.1	5	2	2	0.111	Cmpd 221, +MSn(596.6683), 12.57 min, X004209FD+LM.mgf	IINEPTAAAIAYGLDKK	R	A	50.9	43	2			596.668	1,786.983042	1,787.990446	3	-0.0001279	-0.07156	22,626.0	202	218	false	gi|225426230,gi|297742397,gi|62433284,gi|729623,gi|45331281,gi|145203152,gi|38325815,gi|56554815	3	none
unnamed protein product [Vitis vinifera]	gi|296089684	63,910.1	5	2	2	0.111	Cmpd 102, +MSn(768.8801), 9.83 min, X004208FD+LM.mgf	NGHVEIIANDQGNR	R	I	38	43.7	2			768.88	1,535.745708	1,536.751446	2	0.001538	1.001	12,974.0	52	65	false	gi|225426230,gi|297742397,gi|62433284,gi|729623
unnamed protein product [Vitis vinifera]	gi|296089684	63,910.1	5	2	2	0.111	Cmpd 677, +MSn(1034.0168), 26.15 min, X005518FD_LM.mgf	VEIESLFDGIDFSEPLTR	R	A	68.6	43	2			1,034.016860	2,066.019168	2,067.028346	2	-0.001902	-0.9201	8,212.00	310	327	true		3	none
predicted protein [Populus trichocarpa]	gi|224147329	34,266.2	4	1	6	0.149	Cmpd 228, +MSn(512.7658), 15.05 min, X005520FD_LM.mgf	GGTLISYEGK	K	V	53.1	43.2	2			512.766	1,023.517068	1,024.531146	2	-0.006802	-6.639	7,922.00	124	133	false	gi|449456208,gi|90820120,gi|213868495
predicted protein [Populus trichocarpa]	gi|224147329	34,266.2	4	1	6	0.149	Cmpd 204, +MSn(471.2605), 11.81 min, X004211FD+LM.mgf	MEIIPNPK	K	E	67.1	41.2	2			471.26	940.506	941.513	2	0.001038	1.103	15,726.0	182	189	false	gi|17402533,gi|449456208,gi|90820120,gi|255635072,gi|356500997,gi|356553237,gi|213868495	2 | 2 | 2 | 2 | 2 | 2	m1: Oxidation (+15.99) | m1: Oxidation (+15.99) | m1: Oxidation (+15.99) | none | none | none
predicted protein [Populus trichocarpa]	gi|224147329	34,266.2	4	1	6	0.149	Cmpd 284, +MSn(807.4124), 12.61 min, X004210FD+LM.mgf	TNPANPSIELGPEFK	R	K	73	42.9	2			807.412	1,612.810148	1,613.817146	2	0.0002781	0.1723	50,940.0	254	268	true		2 | 2 | 2 | 2 | 2	none | none | none | none | none
predicted protein [Populus trichocarpa]	gi|224147329	34,266.2	4	1	6	0.149	Cmpd 241, +MSn(642.8799), 12.41 min, X004211FD+LM.mgf	VLQLETAAGAAIK	K	F	79.7	40	2			642.88	1,283.745188	1,284.752346	2	0.0001181	0.09189	32,786.0	196	208	false	gi|17402533,gi|213868495	2 | 2 | 2 | 2 | 2	none | none | none | none | none
14-3-3 protein [Nicotiana tabacum]	gi|23558747,gi|26454608,gi|3023182,gi|3023190,gi|41056815,gi|42491254,gi|44917135,gi|45861989,gi|77416973,gi|83284005	29,016.7	6	7	22	0.256	Cmpd 653, +MSn(595.3339), 25.02 min, X005530FD_LM.mgf	DSTLIMQLLR	K	D	63.2	42.6	2			595.334	1,188.653288	1,189.661146	2	-0.0005819	-0.4892	12,986.0	220	229	true	gi|26454608,gi|3023182,gi|3023190,gi|41056815,gi|42491254,gi|44917135,gi|45861989,gi|77416973,gi|83284005,gi|388522553,gi|12230867,gi|189014940,gi|193290377,gi|226295434,gi|255545792,gi|297839703,gi|359492889,gi|487791	2 | 2 | 2 | 2 | 2	none | m6: Oxidation (+15.99) | none | none | none
14-3-3 protein [Nicotiana tabacum]	gi|23558747,gi|26454608,gi|3023182,gi|3023190,gi|41056815,gi|42491254,gi|44917135,gi|45861989,gi|77416973,gi|83284005	29,016.7	6	7	22	0.256	Cmpd 110, +MSn(598.7946), 10.36 min, X004217FD+LM.mgf	EAAENTLSAYK	K	S	73.2	43.2	2			598.795	1,195.574628	1,196.579346	2	0.002558	2.138	19,969.0	147	157	true	gi|26454608,gi|3023182,gi|3023190,gi|41056815,gi|42491254,gi|44917135,gi|45861989,gi|77416973,gi|83284005	2 | 2 | 2 | 2	none | none | none | none
14-3-3 protein [Nicotiana tabacum]	gi|23558747,gi|26454608,gi|3023182,gi|3023190,gi|41056815,gi|42491254,gi|44917135,gi|45861989,gi|77416973,gi|83284005	29,016.7	6	7	22	0.256	Cmpd 82, +MSn(459.2673), 10.09 min, X004222FD+LM.mgf	IISSIEQK	R	E	48.5	43.2	2			459.267	916.52	917.53	2	-0.002942	-3.206	39,207.0	66	73	true	gi|26454608,gi|3023182,gi|3023190,gi|41056815,gi|42491254,gi|44917135,gi|45861989,gi|77416973,gi|83284005,gi|12230867,gi|189014940,gi|193290377,gi|226295434,gi|255545792,gi|297839703,gi|359492889,gi|487791	2 | 2 | 2	none | none | none
14-3-3 protein [Nicotiana tabacum]	gi|23558747,gi|26454608,gi|3023182,gi|3023190,gi|41056815,gi|42491254,gi|44917135,gi|45861989,gi|77416973,gi|83284005	29,016.7	6	7	22	0.256	Cmpd 202, +MSn(454.2661), 12.35 min, X004224FD+LM.mgf	NLLSVAYK	R	N	47.4	42.8	2			454.266	906.518	907.525	2	0.0001781	0.1962	5,229.00	47	54	true	gi|26454608,gi|3023182,gi|3023190,gi|41056815,gi|42491254,gi|44917135,gi|45861989,gi|77416973,gi|83284005,gi|12230867,gi|189014940,gi|193290377,gi|226295434,gi|255545792,gi|297839703,gi|359492889,gi|487791	2 | 2 | 2 | 2	none | none | none | none
14-3-3 protein [Nicotiana tabacum]	gi|23558747,gi|26454608,gi|3023182,gi|3023190,gi|41056815,gi|42491254,gi|44917135,gi|45861989,gi|77416973,gi|83284005	29,016.7	6	7	22	0.256	Cmpd 332, +MSn(1065.0011), 14.23 min, X004224FD+LM.mgf	QAFDEAIAELDTLGEESYK	K	D	39.3	42.1	2			1,065.001080	2,127.987608	2,128.992346	2	0.002538	1.192	17,338.0	201	219	true	gi|26454608,gi|3023182,gi|3023190,gi|41056815,gi|42491254,gi|44917135,gi|45861989,gi|77416973,gi|83284005,gi|12230867,gi|189014940,gi|193290377,gi|226295434,gi|255545792,gi|297839703,gi|359492889,gi|487791
14-3-3 protein [Nicotiana tabacum]	gi|23558747,gi|26454608,gi|3023182,gi|3023190,gi|41056815,gi|42491254,gi|44917135,gi|45861989,gi|77416973,gi|83284005	29,016.7	6	7	22	0.256	Cmpd 269, +MSn(667.7880), 12.83 min, X004220FD+LM.mgf	YEEMVEFMEK	R	V	38.8	37.7	2			667.788	1,333.561428	1,334.564346	2	0.004358	3.266	63,586.0	21	30	true	gi|26454608,gi|3023182,gi|3023190,gi|41056815,gi|42491254,gi|44917135,gi|45861989,gi|77416973,gi|83284005,gi|12230867,gi|189014940,gi|193290377,gi|226295434,gi|255545792,gi|297839703,gi|359492889,gi|487791
RecName: Full=Calreticulin; Flags: Precursor	gi|11131745	47,524.2	8	4	8	0.188	Cmpd 155, +MSn(526.7253), 10.88 min, X004210FD+LM.mgf	FEDGWENR	R	W	37.6	37.8	2			526.725	1,051.436108	1,052.443246	2	0.0001381	0.1312	33,002.0	28	35	true		2 | 2	none | none
RecName: Full=Calreticulin; Flags: Precursor	gi|11131745	47,524.2	8	4	8	0.188	Cmpd 366, +MSn(825.3957), 13.70 min, X004211FD+LM.mgf	FYAISAEFPEFSNK	R	D	70.9	42.8	2			825.396	1,648.776868	1,649.784546	2	-0.0004019	-0.2436	48,447.0	75	88	false	gi|225437549,gi|11131540,gi|227202752,gi|24417462,gi|79320099,gi|11131631,gi|3288109	2 | 2 | 2 | 2 | 2 | 2	none | none | none | none | none | none
RecName: Full=Calreticulin; Flags: Precursor	gi|11131745	47,524.2	8	4	8	0.188	Cmpd 70, +MSn(534.7483), 10.78 min, X005522FD_LM.mgf	GIQTSEDYR	K	F	66.2	41.7	2			534.748	1,067.482088	1,068.495746	2	-0.006382	-5.973	5,762.00	66	74	false	gi|11131540,gi|227202752,gi|24417462,gi|79320099,gi|11131631,gi|3288109	2 | 2 | 2 | 2 | 2 | 2	none | none | none | none | none | none
RecName: Full=Calreticulin; Flags: Precursor	gi|11131745	47,524.2	8	4	8	0.188	Cmpd 70, +MSn(581.2914), 9.81 min, X004213FD+LM.mgf	KPEGYDDIPK	K	E	33.6	43.2	2			581.291	1,160.568248	1,161.578946	2	-0.003422	-2.946	13,510.0	233	242	true	gi|225437549
RecName: Full=Calreticulin; Flags: Precursor	gi|11131745	47,524.2	8	4	8	0.188	Cmpd 102, +MSn(500.7143), 11.91 min, X005520FD_LM.mgf	LDcGGGYMK	K	L	45	36.7	2		c3: Carbamidomethyl (+57.02)	500.714	999.414	1,000.422911	2	-0.001567	-1.567	3,138.00	104	112	false	gi|225437549,gi|11131540,gi|227202752,gi|24417462,gi|79320099,gi|11131631,gi|3288109	2 | 2 | 2	c3: Carbamidomethyl (+57.02), m8: Oxidation (+15.99) | c3: Carbamidomethyl (+57.02), m8: Oxidation (+15.99) | c3: Carbamidomethyl (+57.02), m8: Oxidation (+15.99)
RecName: Full=Calreticulin; Flags: Precursor	gi|11131745	47,524.2	8	4	8	0.188	Cmpd 208, +MSn(531.2659), 14.51 min, X005520FD_LM.mgf	QLAEETWGK	K	N	59	42.9	2			531.266	1,060.517208	1,061.526346	2	-0.001862	-1.754	7,022.00	343	351	false	gi|11131631,gi|3288109
RecName: Full=Calreticulin; Flags: Precursor	gi|11131745	47,524.2	8	4	8	0.188	Cmpd 550, +MSn(534.8076), 21.96 min, X005520FD_LM.mgf	TLVFQFSVK	K	H	42.1	40	2			534.808	1,067.600648	1,068.608846	2	-0.0009219	-0.8628	24,454.0	91	99	true	gi|225437549,gi|11131540,gi|227202752,gi|24417462,gi|79320099	2 | 2	none | none
RecName: Full=Calreticulin; Flags: Precursor	gi|11131745	47,524.2	8	4	8	0.188	Cmpd 374, +MSn(617.8452), 13.80 min, X004211FD+LM.mgf	YVGIELWQVK	K	S	48.1	42.5	2			617.845	1,233.675728	1,234.683146	2	-0.0001419	-0.115	13,411.0	315	324	true	gi|225437549
major pollen allergen Ole e 1 [Olea europaea]	gi|145313986,gi|341612420,gi|341612426,gi|341612428	15,760.2	10	3	17	0.671	Cmpd 315, +MSn(634.3215), 13.40 min, X004227FD+LM.mgf	AEGLYSMLVER	R	D	84.7	43.3	2			634.322	1,266.628488	1,267.635146	2	0.0006181	0.4876	130806	56	66	false	gi|14424429,gi|341612420,gi|341612426,gi|341612428,gi|341612424,gi|145313990,gi|2465129,gi|33329740,gi|1362130,gi|2465131	2 | 2 | 2 | 2 | 2 | 2 | 2 | 2 | 2 | 2 | 2 | 2 | 2 | 2 | 2 | 2 | 2 | 2 | 2 | 2 | 2 | 2 | 2 | 2 | 2 | 2 | 2 | 2 | 2 | 2 | 2 | 2 | 3 | 2 | 2 | 2 | 2 | 2 | 2 | 2 | 2 | 2 | 2 | 2 | 2 | 2 | 2 | 2	m7: Oxidation (+15.99) | none | none | none | m7: Oxidation (+15.99) | none | none | none | none | m7: Oxidation (+15.99) | none | none | none | m7: Oxidation (+15.99) | none | none | m7: Oxidation (+15.99) | m7: Oxidation (+15.99) | none | none | none | m7: Oxidation (+15.99) | none | m7: Oxidation (+15.99) | none | none | m7: Oxidation (+15.99) | none | m7: Oxidation (+15.99) | none | none | no…
major pollen allergen Ole e 1 [Olea europaea]	gi|145313986,gi|341612420,gi|341612426,gi|341612428	15,760.2	10	3	17	0.671	Cmpd 388, +MSn(904.4825), 14.59 min, X004229FD+LM.mgf	AGFITELSEFIPGASLR	R	L	72.4	42.1	2			904.483	1,806.950508	1,807.959046	2	-0.001262	-0.698	36,342.0	19	35	false	gi|14424429,gi|341612420,gi|341612426,gi|341612428,gi|341612424	2 | 2 | 2 | 2 | 2	none | none | none | none | none
major pollen allergen Ole e 1 [Olea europaea]	gi|145313986,gi|341612420,gi|341612426,gi|341612428	15,760.2	10	3	17	0.671	Cmpd 236, +MSn(624.9720), 19.18 min, X005540FD_LM.mgf	DcNEIPTEGWVKPSLK	K	F	52.2	42.8	2		c2: Carbamidomethyl (+57.02)	624.972	1,871.894382	1,872.916311	3	-0.01465	-7.824	19,575.0	84	99	false	gi|341612420,gi|341612426,gi|341612428,gi|341612424	3 | 3 | 3	c2: Carbamidomethyl (+57.02) | c2: Carbamidomethyl (+57.02) | c2: Carbamidomethyl (+57.02)
major pollen allergen Ole e 1 [Olea europaea]	gi|145313986,gi|341612420,gi|341612426,gi|341612428	15,760.2	10	3	17	0.671	Cmpd 238, +MSn(953.4619), 12.42 min, X004233FD+LM.mgf	DHKNEFcEITLISSGR	R	K	105	43.1	2		c7: Carbamidomethyl (+57.02)	953.462	1,904.909148	1,905.912511	2	0.003913	2.053	21,575.0	67	82	false	gi|14424429,gi|341612420,gi|341612426,gi|341612428,gi|341612424,gi|145313990,gi|2465129,gi|33329740,gi|1362130,gi|2465131	2 | 3 | 2 | 3 | 3 | 2 | 2 | 3 | 2 | 3 | 2 | 3 | 3 | 2 | 2 | 3 | 3 | 3 | 3 | 2 | 3 | 3 | 2 | 3 | 2 | 3 | 3 | 3 | 3	c7: Carbamidomethyl (+57.02) | c7: Carbamidomethyl (+57.02) | c7: Carbamidomethyl (+57.02) | c7: Carbamidomethyl (+57.02) | c7: Carbamidomethyl (+57.02) | c7: Carbamidomethyl (+57.02) | c7: Carbamidomethyl (+57.02) | c7: Carbamidomethyl (+57.02) | c7: Carbamidomethyl (+57.02) | c7: Carbamidomethyl (+57.02) | c7: Carbamidomethyl (+57.02) | c7: Carbamidomethyl (+57.02) | c7: Carbamidomethyl (+57.02…
major pollen allergen Ole e 1 [Olea europaea]	gi|145313986,gi|341612420,gi|341612426,gi|341612428	15,760.2	10	3	17	0.671	Cmpd 148, +MSn(915.9298), 11.53 min, X004232FD+LM.mgf	DKENGDVTFTEVGYTR	K	A	112	42.2	2			915.93	1,829.845048	1,830.850646	2	0.001678	0.9165	26,050.0	40	55	true	gi|14424429,gi|341612420,gi|341612426,gi|341612428	3 | 3 | 3 | 3 | 3 | 3 | 3 | 3 | 2 | 3 | 3	none | none | none | none | none | none | none | none | none | none | none
major pollen allergen Ole e 1 [Olea europaea]	gi|145313986,gi|341612420,gi|341612426,gi|341612428	15,760.2	10	3	17	0.671	Cmpd 213, +MSn(794.3615), 12.09 min, X004227FD+LM.mgf	ENGDVTFTEVGYTR	K	A	80.2	41	2			794.361	1,586.708448	1,587.728646	2	-0.01292	-8.139	30,572.0	42	55	true	gi|14424429,gi|341612420,gi|341612426,gi|341612428	2 | 2 | 2 | 2	none | none | none | none
major pollen allergen Ole e 1 [Olea europaea]	gi|145313986,gi|341612420,gi|341612426,gi|341612428	15,760.2	10	3	17	0.671	Cmpd 183, +MSn(667.6747), 11.81 min, X004233FD+LM.mgf	KDcNEIPTEGWVKPSLK	R	F	57.8	42.9	2		c3: Carbamidomethyl (+57.02)	667.675	2,000.002242	2,001.011311	3	-0.001793	-0.8962	39,273.0	83	99	false	gi|341612420,gi|341612426,gi|341612428,gi|341612424
major pollen allergen Ole e 1 [Olea europaea]	gi|145313986,gi|341612420,gi|341612426,gi|341612428	15,760.2	10	3	17	0.671	Cmpd 90, +MSn(477.7064), 10.33 min, X004233FD+LM.mgf	LGmYPPNm	K	-	35.4	38.3	2		m3: Oxidation (+15.99), m8: Oxidation (+15.99)	477.706	953.398	954.406	2	-0.000492	-0.5155	30,310.0	133	140	false	gi|14424429,gi|341612420,gi|341612426,gi|341612428,gi|341612424,gi|145313990,gi|1362136,gi|2465129,gi|1362128,gi|1362137,gi|33329740,gi|1362130,gi|1362131,gi|2465131
major pollen allergen Ole e 1 [Olea europaea]	gi|145313986,gi|341612420,gi|341612426,gi|341612428	15,760.2	10	3	17	0.671	Cmpd 476, +MSn(763.3707), 20.87 min, X005541FD_LM.mgf	NEFcEITLISSGR	K	K	82.7	44.5	2		c4: Carbamidomethyl (+57.02)	763.371	1,524.726828	1,525.731611	2	0.002493	1.634	17,626.0	70	82	false	gi|14424429,gi|341612420,gi|341612426,gi|341612428,gi|341612424,gi|145313990,gi|2465129,gi|33329740,gi|1362130,gi|2465131	2 | 2 | 2 | 2 | 2 | 2 | 2 | 2 | 2	c4: Carbamidomethyl (+57.02) | c4: Carbamidomethyl (+57.02) | c4: Carbamidomethyl (+57.02) | c4: Carbamidomethyl (+57.02) | c4: Carbamidomethyl (+57.02) | c4: Carbamidomethyl (+57.02) | c4: Carbamidomethyl (+57.02) | c4: Carbamidomethyl (+57.02) | c4: Carbamidomethyl (+57.02)
major pollen allergen Ole e 1 [Olea europaea]	gi|145313986,gi|341612420,gi|341612426,gi|341612428	15,760.2	10	3	17	0.671	Cmpd 353, +MSn(511.7881), 13.92 min, X004227FD+LM.mgf	TVNPLGFFK	R	K	59.7	41.7	2			511.788	1,021.561668	1,022.567046	2	0.001898	1.856	45,478.0	111	119	false	gi|14424429,gi|341612420,gi|341612426,gi|341612428,gi|341612424,gi|2465131	2 | 2 | 2 | 2 | 1 | 2 | 2 | 2 | 2 | 2 | 2 | 2 | 2 | 2 | 2 | 2 | 2 | 2 | 2 | 2 | 2 | 2 | 2 | 2 | 2	none | none | none | none | none | none | none | none | none | none | none | none | none | none | none | none | none | none | none | none | none | none | none | none | none
major pollen allergen Ole e1 [Olea europaea]	gi|341612424	15,791.4	10	15	160	0.671	Cmpd 315, +MSn(634.3215), 13.40 min, X004227FD+LM.mgf	AEGLYSMLVER	R	D	84.7	43.3	2			634.322	1,266.628488	1,267.635146	2	0.0006181	0.4876	130806	56	66	true	gi|14424429,gi|145313986,gi|341612420,gi|341612426,gi|341612428,gi|145313990,gi|2465129,gi|33329740,gi|1362130,gi|2465131	2 | 2 | 2 | 2 | 2 | 2 | 2 | 2 | 2 | 2 | 2 | 2 | 2 | 2 | 2 | 2 | 2 | 2 | 2 | 2 | 2 | 2 | 2 | 2 | 2 | 2 | 2 | 2 | 2 | 2 | 2 | 2 | 3 | 2 | 2 | 2 | 2 | 2 | 2 | 2 | 2 | 2 | 2 | 2 | 2 | 2 | 2 | 2	m7: Oxidation (+15.99) | none | none | none | m7: Oxidation (+15.99) | none | none | none | none | m7: Oxidation (+15.99) | none | none | none | m7: Oxidation (+15.99) | none | none | m7: Oxidation (+15.99) | m7: Oxidation (+15.99) | none | none | none | m7: Oxidation (+15.99) | none | m7: Oxidation (+15.99) | none | none | m7: Oxidation (+15.99) | none | m7: Oxidation (+15.99) | none | none | no…
major pollen allergen Ole e1 [Olea europaea]	gi|341612424	15,791.4	10	15	160	0.671	Cmpd 388, +MSn(904.4825), 14.59 min, X004229FD+LM.mgf	AGFITELSEFIPGASLR	R	L	72.4	42.1	2			904.483	1,806.950508	1,807.959046	2	-0.001262	-0.698	36,342.0	19	35	true	gi|14424429,gi|145313986,gi|341612420,gi|341612426,gi|341612428	2 | 2 | 2 | 2 | 2	none | none | none | none | none
major pollen allergen Ole e1 [Olea europaea]	gi|341612424	15,791.4	10	15	160	0.671	Cmpd 236, +MSn(624.9720), 19.18 min, X005540FD_LM.mgf	DcNEIPTEGWVKPSLK	K	F	52.2	42.8	2		c2: Carbamidomethyl (+57.02)	624.972	1,871.894382	1,872.916311	3	-0.01465	-7.824	19,575.0	84	99	true	gi|145313986,gi|341612420,gi|341612426,gi|341612428	3 | 3 | 3	c2: Carbamidomethyl (+57.02) | c2: Carbamidomethyl (+57.02) | c2: Carbamidomethyl (+57.02)
major pollen allergen Ole e1 [Olea europaea]	gi|341612424	15,791.4	10	15	160	0.671	Cmpd 238, +MSn(953.4619), 12.42 min, X004233FD+LM.mgf	DHKNEFcEITLISSGR	R	K	105	43.1	2		c7: Carbamidomethyl (+57.02)	953.462	1,904.909148	1,905.912511	2	0.003913	2.053	21,575.0	67	82	true	gi|14424429,gi|145313986,gi|341612420,gi|341612426,gi|341612428,gi|145313990,gi|2465129,gi|33329740,gi|1362130,gi|2465131	2 | 3 | 2 | 3 | 3 | 2 | 2 | 3 | 2 | 3 | 2 | 3 | 3 | 2 | 2 | 3 | 3 | 3 | 3 | 2 | 3 | 3 | 2 | 3 | 2 | 3 | 3 | 3 | 3	c7: Carbamidomethyl (+57.02) | c7: Carbamidomethyl (+57.02) | c7: Carbamidomethyl (+57.02) | c7: Carbamidomethyl (+57.02) | c7: Carbamidomethyl (+57.02) | c7: Carbamidomethyl (+57.02) | c7: Carbamidomethyl (+57.02) | c7: Carbamidomethyl (+57.02) | c7: Carbamidomethyl (+57.02) | c7: Carbamidomethyl (+57.02) | c7: Carbamidomethyl (+57.02) | c7: Carbamidomethyl (+57.02) | c7: Carbamidomethyl (+57.02…
major pollen allergen Ole e1 [Olea europaea]	gi|341612424	15,791.4	10	15	160	0.671	Cmpd 156, +MSn(916.4216), 11.65 min, X004228FD+LM.mgf	DKEDGDVTFTEVGYTR	K	A	109	41.1	2			916.422	1,830.828688	1,831.834746	2	0.001218	0.6649	5,666.00	40	55	true		3 | 3 | 3 | 2 | 3 | 3 | 3 | 3 | 3 | 3 | 2 | 2 | 2 | 2 | 2 | 2 | 2 | 2 | 3 | 3 | 3 | 3 | 3	none | none | none | none | none | none | none | none | none | none | none | none | none | none | none | none | none | none | none | none | none | none | none
major pollen allergen Ole e1 [Olea europaea]	gi|341612424	15,791.4	10	15	160	0.671	Cmpd 187, +MSn(794.8598), 12.12 min, X004224FD+LM.mgf	EDGDVTFTEVGYTR	K	A	90.5	40.7	2			794.86	1,587.705088	1,588.712746	2	-0.0003819	-0.2404	14,320.0	42	55	true		2 | 2 | 2 | 2 | 2 | 2 | 2 | 2	none | none | none | none | none | none | none | none
major pollen allergen Ole e1 [Olea europaea]	gi|341612424	15,791.4	10	15	160	0.671	Cmpd 183, +MSn(667.6747), 11.81 min, X004233FD+LM.mgf	KDcNEIPTEGWVKPSLK	R	F	57.8	42.9	2		c3: Carbamidomethyl (+57.02)	667.675	2,000.002242	2,001.011311	3	-0.001793	-0.8962	39,273.0	83	99	true	gi|145313986,gi|341612420,gi|341612426,gi|341612428
major pollen allergen Ole e1 [Olea europaea]	gi|341612424	15,791.4	10	15	160	0.671	Cmpd 90, +MSn(477.7064), 10.33 min, X004233FD+LM.mgf	LGmYPPNm	K	-	35.4	38.3	2		m3: Oxidation (+15.99), m8: Oxidation (+15.99)	477.706	953.398	954.406	2	-0.000492	-0.5155	30,310.0	133	140	true	gi|14424429,gi|145313986,gi|341612420,gi|341612426,gi|341612428,gi|145313990,gi|1362136,gi|2465129,gi|1362128,gi|1362137,gi|33329740,gi|1362130,gi|1362131,gi|2465131
major pollen allergen Ole e1 [Olea europaea]	gi|341612424	15,791.4	10	15	160	0.671	Cmpd 476, +MSn(763.3707), 20.87 min, X005541FD_LM.mgf	NEFcEITLISSGR	K	K	82.7	44.5	2		c4: Carbamidomethyl (+57.02)	763.371	1,524.726828	1,525.731611	2	0.002493	1.634	17,626.0	70	82	true	gi|14424429,gi|145313986,gi|341612420,gi|341612426,gi|341612428,gi|145313990,gi|2465129,gi|33329740,gi|1362130,gi|2465131	2 | 2 | 2 | 2 | 2 | 2 | 2 | 2 | 2	c4: Carbamidomethyl (+57.02) | c4: Carbamidomethyl (+57.02) | c4: Carbamidomethyl (+57.02) | c4: Carbamidomethyl (+57.02) | c4: Carbamidomethyl (+57.02) | c4: Carbamidomethyl (+57.02) | c4: Carbamidomethyl (+57.02) | c4: Carbamidomethyl (+57.02) | c4: Carbamidomethyl (+57.02)
major pollen allergen Ole e1 [Olea europaea]	gi|341612424	15,791.4	10	15	160	0.671	Cmpd 353, +MSn(511.7881), 13.92 min, X004227FD+LM.mgf	TVNPLGFFK	R	K	59.7	41.7	2			511.788	1,021.561668	1,022.567046	2	0.001898	1.856	45,478.0	111	119	true	gi|14424429,gi|145313986,gi|341612420,gi|341612426,gi|341612428,gi|2465131	2 | 2 | 2 | 2 | 1 | 2 | 2 | 2 | 2 | 2 | 2 | 2 | 2 | 2 | 2 | 2 | 2 | 2 | 2 | 2 | 2 | 2 | 2 | 2 | 2	none | none | none | none | none | none | none | none | none | none | none | none | none | none | none | none | none | none | none | none | none | none | none | none | none
major pollen allergen Ole e 1 [Olea europaea]	gi|145313990	15,803.5	8	2	38	0.65	Cmpd 315, +MSn(634.3215), 13.40 min, X004227FD+LM.mgf	AEGLYSMLVER	R	D	84.7	43.3	2			634.322	1,266.628488	1,267.635146	2	0.0006181	0.4876	130806	56	66	false	gi|14424429,gi|145313986,gi|341612420,gi|341612426,gi|341612428,gi|341612424,gi|2465129,gi|33329740,gi|1362130,gi|2465131	2 | 2 | 2 | 2 | 2 | 2 | 2 | 2 | 2 | 2 | 2 | 2 | 2 | 2 | 2 | 2 | 2 | 2 | 2 | 2 | 2 | 2 | 2 | 2 | 2 | 2 | 2 | 2 | 2 | 2 | 2 | 2 | 3 | 2 | 2 | 2 | 2 | 2 | 2 | 2 | 2 | 2 | 2 | 2 | 2 | 2 | 2 | 2	m7: Oxidation (+15.99) | none | none | none | m7: Oxidation (+15.99) | none | none | none | none | m7: Oxidation (+15.99) | none | none | none | m7: Oxidation (+15.99) | none | none | m7: Oxidation (+15.99) | m7: Oxidation (+15.99) | none | none | none | m7: Oxidation (+15.99) | none | m7: Oxidation (+15.99) | none | none | m7: Oxidation (+15.99) | none | m7: Oxidation (+15.99) | none | none | no…
major pollen allergen Ole e 1 [Olea europaea]	gi|145313990	15,803.5	8	2	38	0.65	Cmpd 400, +MSn(897.4774), 14.57 min, X004222FD+LM.mgf	AGFITELSEFIPGASVR	R	L	108	42.7	2			897.477	1,792.940268	1,793.943346	2	0.004198	2.34	44,297.0	19	35	false	gi|2465129	2 | 2 | 2 | 2 | 2 | 2 | 2 | 2 | 2 | 2 | 2 | 2 | 2 | 3 | 2 | 2 | 2 | 3 | 2 | 2 | 2 | 2 | 2 | 3 | 2 | 2 | 2 | 2 | 3 | 3 | 2 | 2 | 2 | 3 | 3 | 3 | 3 | 2 | 3 | 3 | 3 | 2 | 2 | 2 | 2 | 2 | 3 | 2 | 2 | 2 | 2 | 2 | 2 | 3 | 3 | 3 | 3 | 3 | 3	none | none | none | none | none | none | none | none | none | none | none | none | none | none | none | none | none | none | none | none | none | none | none | none | none | none | none | none | none | none | none | none | none | none | none | none | none | none | none | none | none | none | none | none | none | none | none | none | none | none | none | none | none | none | none | none | none | …
major pollen allergen Ole e 1 [Olea europaea]	gi|145313990	15,803.5	8	2	38	0.65	Cmpd 238, +MSn(953.4619), 12.42 min, X004233FD+LM.mgf	DHKNEFcEITLISSGR	R	K	105	43.1	2		c7: Carbamidomethyl (+57.02)	953.462	1,904.909148	1,905.912511	2	0.003913	2.053	21,575.0	67	82	false	gi|14424429,gi|145313986,gi|341612420,gi|341612426,gi|341612428,gi|341612424,gi|2465129,gi|33329740,gi|1362130,gi|2465131	2 | 3 | 2 | 3 | 3 | 2 | 2 | 3 | 2 | 3 | 2 | 3 | 3 | 2 | 2 | 3 | 3 | 3 | 3 | 2 | 3 | 3 | 2 | 3 | 2 | 3 | 3 | 3 | 3	c7: Carbamidomethyl (+57.02) | c7: Carbamidomethyl (+57.02) | c7: Carbamidomethyl (+57.02) | c7: Carbamidomethyl (+57.02) | c7: Carbamidomethyl (+57.02) | c7: Carbamidomethyl (+57.02) | c7: Carbamidomethyl (+57.02) | c7: Carbamidomethyl (+57.02) | c7: Carbamidomethyl (+57.02) | c7: Carbamidomethyl (+57.02) | c7: Carbamidomethyl (+57.02) | c7: Carbamidomethyl (+57.02) | c7: Carbamidomethyl (+57.02…
major pollen allergen Ole e 1 [Olea europaea]	gi|145313990	15,803.5	8	2	38	0.65	Cmpd 150, +MSn(658.3312), 11.46 min, X004233FD+LM.mgf	KDcNEIPTEGWAKPSLK	R	F	67.6	43.2	2		c3: Carbamidomethyl (+57.02)	658.331	1,971.971652	1,972.980011	3	-0.001083	-0.549	25,365.0	83	99	false	gi|14424429,gi|2465129
major pollen allergen Ole e 1 [Olea europaea]	gi|145313990	15,803.5	8	2	38	0.65	Cmpd 90, +MSn(477.7064), 10.33 min, X004233FD+LM.mgf	LGmYPPNm	K	-	35.4	38.3	2		m3: Oxidation (+15.99), m8: Oxidation (+15.99)	477.706	953.398	954.406	2	-0.000492	-0.5155	30,310.0	133	140	false	gi|14424429,gi|145313986,gi|341612420,gi|341612426,gi|341612428,gi|341612424,gi|1362136,gi|2465129,gi|1362128,gi|1362137,gi|33329740,gi|1362130,gi|1362131,gi|2465131
major pollen allergen Ole e 1 [Olea europaea]	gi|145313990	15,803.5	8	2	38	0.65	Cmpd 476, +MSn(763.3707), 20.87 min, X005541FD_LM.mgf	NEFcEITLISSGR	K	K	82.7	44.5	2		c4: Carbamidomethyl (+57.02)	763.371	1,524.726828	1,525.731611	2	0.002493	1.634	17,626.0	70	82	false	gi|14424429,gi|145313986,gi|341612420,gi|341612426,gi|341612428,gi|341612424,gi|2465129,gi|33329740,gi|1362130,gi|2465131	2 | 2 | 2 | 2 | 2 | 2 | 2 | 2 | 2	c4: Carbamidomethyl (+57.02) | c4: Carbamidomethyl (+57.02) | c4: Carbamidomethyl (+57.02) | c4: Carbamidomethyl (+57.02) | c4: Carbamidomethyl (+57.02) | c4: Carbamidomethyl (+57.02) | c4: Carbamidomethyl (+57.02) | c4: Carbamidomethyl (+57.02) | c4: Carbamidomethyl (+57.02)
major pollen allergen Ole e 1 [Olea europaea]	gi|145313990	15,803.5	8	2	38	0.65	Cmpd 201, +MSn(736.8557), 12.25 min, X004223FD+LM.mgf	NGDITFTEVGYTR	K	A	93.4	42.9	2			736.856	1,471.696848	1,472.701746	2	0.002378	1.615	21,811.0	43	55	true	gi|1362130	2 | 2 | 2 | 2 | 2 | 2 | 2 | 2 | 2 | 2 | 2 | 2 | 2 | 2 | 2 | 2 | 2 | 2 | 2	none | none | none | none | none | none | none | none | none | none | none | none | none | none | none | none | none | none | none
major pollen allergen Ole e 1 [Olea europaea]	gi|145313990	15,803.5	8	2	38	0.65	Cmpd 292, +MSn(526.7908), 20.63 min, X005538FD_LM.mgf	TINPLGFYK	R	K	66.9	42	2			526.791	1,051.567128	1,052.577646	2	-0.003242	-3.08	42,716.0	111	119	true	gi|1362130	2 | 2 | 2 | 2 | 2 | 2 | 2 | 2 | 2 | 2 | 2 | 2 | 2 | 2 | 2 | 2 | 2	none | none | none | none | none | none | none | none | none | none | none | none | none | none | none | none | none
RecName: Full=Triosephosphate isomerase, cytosolic; Short=TIM; Short=Triose-phosphate isomerase	gi|136063,gi|195619126,gi|212720634,gi|224028729,gi|413947406,gi|413947407,gi|414876338	27,023.7	2	2	10	0.107	Cmpd 209, +MSn(689.8452), 12.27 min, X004221FD+LM.mgf	ALLGESNEFVGDK	R	V	66.7	43.8	2			689.845	1,377.675908	1,378.685046	2	-0.001862	-1.351	18,607.0	101	113	false	gi|195619126,gi|212720634,gi|224028729,gi|413947406,gi|413947407,gi|414876338,gi|38112662,gi|390098824,gi|460382036	2	none
RecName: Full=Triosephosphate isomerase, cytosolic; Short=TIM; Short=Triose-phosphate isomerase	gi|136063,gi|195619126,gi|212720634,gi|224028729,gi|413947406,gi|413947407,gi|414876338	27,023.7	2	2	10	0.107	Cmpd 57, +MSn(712.3391), 9.50 min, X004227FD+LM.mgf	EAGSTmDVVAAQTK	R	A	91.6	43	2		m6: Oxidation (+15.99)	712.339	1,422.663728	1,423.673461	2	-0.002457	-1.726	5,394.00	136	149	true	gi|195619126,gi|212720634,gi|224028729,gi|413947406,gi|413947407,gi|414876338	2 | 2 | 2 | 2 | 2 | 2 | 2 | 2 | 2	m6: Oxidation (+15.99) | none | m6: Oxidation (+15.99) | none | none | none | none | none | none
Os06g0136600 [Oryza sativa Japonica Group]	gi|115466256,gi|218197519,gi|222634915	47,939.1	4	1	2	0.121	Cmpd 347, +MSn(783.9660), 13.48 min, X004211FD+LM.mgf	AVSNVNTIIGPALIGK	K	D	83.3	35	2			783.966	1,565.917408	1,566.921546	2	0.003138	2.003	9,157.00	67	82	true	gi|218197519,gi|222634915	2	none
Os06g0136600 [Oryza sativa Japonica Group]	gi|115466256,gi|218197519,gi|222634915	47,939.1	4	1	2	0.121	Cmpd 79, +MSn(456.2083), 9.85 min, X004211FD+LM.mgf	DGGSDYLGK	R	G	50.9	40.5	2			456.208	910.402	911.411	2	-0.001502	-1.648	17,959.0	54	62	false	gi|218197519,gi|222634915,gi|312281815,gi|33415263,gi|34597330	2	none
Os06g0136600 [Oryza sativa Japonica Group]	gi|115466256,gi|218197519,gi|222634915	47,939.1	4	1	2	0.121	Cmpd 205, +MSn(450.7265), 11.82 min, X004211FD+LM.mgf	TYDLNFK	K	E	47.2	41	2			450.726	899.438	900.446	2	-0.0005619	-0.6241	16,051.0	264	270	false	gi|460408278,gi|218197519,gi|222634915,gi|312281815,gi|33415263,gi|34597330	2 | 2	none | none
Os06g0136600 [Oryza sativa Japonica Group]	gi|115466256,gi|218197519,gi|222634915	47,939.1	4	1	2	0.121	Cmpd 345, +MSn(775.3517), 17.33 min, X005521FD_LM.mgf	YGQDATNVGDEGGFAPNIQENK	K	E	38.8	40.2	2			775.352	2,323.033272	2,324.042846	3	-0.002298	-0.9888	12,011.0	206	227	false	gi|460408278,gi|218197519,gi|222634915,gi|312281815,gi|33415263,gi|34597330
RecName: Full=ATP synthase subunit beta, mitochondrial; Flags: Precursor	gi|114421,gi|3676296,gi|460386362	59,857.3	10	1	3	0.266	Cmpd 451, +MSn(932.9828), 14.67 min, X004210FD+LM.mgf	DAEGQDVLLFIDNIFR	R	F	76.9	43.4	2			932.983	1,863.951168	1,864.944246	2	0.0142	7.613	19,600.0	326	341	false	gi|326502400,gi|357132650,gi|357135971,gi|3676296,gi|460386362,gi|222632492	2	none
RecName: Full=ATP synthase subunit beta, mitochondrial; Flags: Precursor	gi|114421,gi|3676296,gi|460386362	59,857.3	10	1	3	0.266	Cmpd 382, +MSn(751.7427), 14.67 min, X004212FD+LM.mgf	FDEGLPPILTALEVLDNQIR	R	L	47.8	40	2			751.743	2,252.206422	2,253.212946	3	0.0007521	0.3338	11,181.0	104	123	true	gi|3676296,gi|460386362	3 | 3	none | none
RecName: Full=ATP synthase subunit beta, mitochondrial; Flags: Precursor	gi|114421,gi|3676296,gi|460386362	59,857.3	10	1	3	0.266	Cmpd 238, +MSn(488.2850), 12.83 min, X004212FD+LM.mgf	IGLFGGAGVGK	K	T	53.4	44.8	2			488.285	974.556	975.562	2	0.0003381	0.3465	33,921.0	231	241	false	gi|326502400,gi|357132650,gi|357135971,gi|3676296,gi|460386362,gi|222632492	2 | 2 | 2	none | none | none
RecName: Full=ATP synthase subunit beta, mitochondrial; Flags: Precursor	gi|114421,gi|3676296,gi|460386362	59,857.3	10	1	3	0.266	Cmpd 347, +MSn(729.3867), 13.30 min, X004210FD+LM.mgf	IPSAVGYQPTLATDLGGLQER	R	I	81.6	42.1	2			729.387	2,185.138062	2,186.145546	3	-0.0002079	-0.09512	63,908.0	356	376	false	gi|326502400,gi|357132650,gi|357135971,gi|3676296,gi|460386362,gi|222632492	3 | 3 | 3 | 3 | 3	none | none | none | none | none
RecName: Full=ATP synthase subunit beta, mitochondrial; Flags: Precursor	gi|114421,gi|3676296,gi|460386362	59,857.3	10	1	3	0.266	Cmpd 587, +MSn(1031.0265), 22.68 min, X005520FD_LM.mgf	QISELGIYPAVDPLDSTSR	R	M	52.9	43.6	2			1,031.026510	2,060.038468	2,061.050146	2	-0.004402	-2.136	23,192.0	419	437	false	gi|326502400,gi|357132650,gi|357135971,gi|3676296,gi|460386362,gi|222632492	3 | 2	none | none
RecName: Full=ATP synthase subunit beta, mitochondrial; Flags: Precursor	gi|114421,gi|3676296,gi|460386362	59,857.3	10	1	3	0.266	Cmpd 772, +MSn(729.4230), 26.52 min, X005522FD_LM.mgf	TVLIMELINNVAK	K	A	60.8	39.9	2			729.423	1,456.831468	1,457.839746	2	-0.001002	-0.6873	22,027.0	242	254	false	gi|326502400,gi|357132650,gi|357135971,gi|3676296,gi|460386362,gi|222632492	2 | 2	none | none
RecName: Full=ATP synthase subunit beta, mitochondrial; Flags: Precursor	gi|114421,gi|3676296,gi|460386362	59,857.3	10	1	3	0.266	Cmpd 412, +MSn(657.8637), 19.44 min, X005520FD_LM.mgf	VcQVIGAVVDVR	K	F	34.8	43.7	2		c2: Carbamidomethyl (+57.02)	657.864	1,313.712848	1,314.719911	2	0.0002128	0.1618	18,470.0	92	103	false	gi|3676296,gi|460386362,gi|222632492
RecName: Full=ATP synthase subunit beta, mitochondrial; Flags: Precursor	gi|114421,gi|3676296,gi|460386362	59,857.3	10	1	3	0.266	Cmpd 301, +MSn(467.2608), 19.75 min, X005523FD_LM.mgf	VGLTGLTVAEHFR	R	D	80.9	42.6	2			467.261	1,398.760482	1,399.769346	3	-0.001588	-1.134	8,119.00	313	325	false	gi|326502400,gi|357132650,gi|357135971,gi|3676296,gi|460386362,gi|222632492	3 | 3 | 3 | 3	none | none | none | none
RecName: Full=ATP synthase subunit beta, mitochondrial; Flags: Precursor	gi|114421,gi|3676296,gi|460386362	59,857.3	10	1	3	0.266	Cmpd 414, +MSn(705.4090), 19.14 min, X005522FD_LM.mgf	VLNTGSPITVPVGR	R	A	85.7	38.8	2			705.409	1,408.803428	1,409.811246	2	-0.0005419	-0.3844	20,949.0	154	167	false	gi|326502400,gi|357132650,gi|357135971,gi|3676296,gi|460386362,gi|222632492	2 | 2 | 2 | 2	none | none | none | none
RecName: Full=ATP synthase subunit beta, mitochondrial; Flags: Precursor	gi|114421,gi|3676296,gi|460386362	59,857.3	10	1	3	0.266	Cmpd 331, +MSn(587.3353), 13.10 min, X004210FD+LM.mgf	VVDLLAPYQR	K	G	58.9	42.9	2			587.335	1,172.656148	1,173.662746	2	0.0006781	0.5777	23,562.0	218	227	false	gi|326502400,gi|357132650,gi|357135971,gi|3676296,gi|460386362,gi|222632492	2 | 2	none | none
predicted protein [Populus trichocarpa]	gi|224131584,gi|255566397	97,665.7	4	4	8	0.0524	Cmpd 449, +MSn(457.7877), 18.88 min, X005516FD_LM.mgf	ILLESAIR	R	N	35.9	40.2	2			457.788	913.561	914.567	2	0.001038	1.135	8,569.00	44	51	true	gi|255566397	2	none
predicted protein [Populus trichocarpa]	gi|224131584,gi|255566397	97,665.7	4	4	8	0.0524	Cmpd 143, +MSn(456.7363), 11.38 min, X005516FD_LM.mgf	STYEAITK	K	G	47.1	49.1	2			456.736	911.458	912.467	2	-0.001982	-2.172	4,108.00	614	621	true	gi|255566397	2	none
predicted protein [Populus trichocarpa]	gi|224131584,gi|255566397	97,665.7	4	4	8	0.0524	Cmpd 120, +MSn(558.8174), 10.66 min, X004225FD+LM.mgf	TSLAPGSGVVTK	K	Y	55.6	43.7	2			558.817	1,115.620368	1,116.626046	2	0.001598	1.431	21,423.0	472	483	true	gi|255566397	2 | 2	none | none
predicted protein [Populus trichocarpa]	gi|224131584,gi|255566397	97,665.7	4	4	8	0.0524	Cmpd 768, +MSn(683.0351), 25.10 min, X005516FD_LM.mgf	VLLQDFTGVPAVVDLASmR	R	D	47.6	41.3	2		m18: Oxidation (+15.99)	683.035	2,046.083502	2,047.089461	3	0.001317	0.6434	11,176.0	86	104	true	gi|255566397
major allergen OLE5c - common olive	gi|1362136	16,415.0	9	8	105	0.731	Cmpd 319, +MSn(641.3298), 13.59 min, X004221FD+LM.mgf	AEGLYSMLIER	R	D	84	43.5	2			641.33	1,280.645128	1,281.650846	2	0.001558	1.216	24,498.0	61	71	true	gi|1362128,gi|1362137,gi|33329754,gi|33329756,gi|33329758,gi|1362131	2 | 2 | 2 | 2 | 2 | 2 | 2 | 2 | 2 | 2 | 2 | 2 | 2 | 2 | 2 | 2 | 2 | 2 | 2 | 2 | 2 | 2 | 2 | 2 | 2 | 2 | 2 | 2 | 2 | 2 | 2 | 2 | 2 | 2 | 2 | 2 | 2 | 2 | 2 | 2 | 2 | 2	m7: Oxidation (+15.99) | none | m7: Oxidation (+15.99) | m7: Oxidation (+15.99) | m7: Oxidation (+15.99) | none | none | m7: Oxidation (+15.99) | none | none | m7: Oxidation (+15.99) | none | m7: Oxidation (+15.99) | none | m7: Oxidation (+15.99) | m7: Oxidation (+15.99) | none | none | m7: Oxidation (+15.99) | m7: Oxidation (+15.99) | m7: Oxidation (+15.99) | m7: Oxidation (+15.99) | none | none…
major allergen OLE5c - common olive	gi|1362136	16,415.0	9	8	105	0.731	Cmpd 52, +MSn(446.7194), 11.86 min, X005531FD_LM.mgf	cPQVFNK	K	L	49.7	44	2		c1: Carbamidomethyl (+57.02)	446.719	891.424	892.435	2	-0.003187	-3.571	1,815.00	131	137	true	gi|1362128,gi|1362137,gi|33329754,gi|33329756,gi|33329758,gi|1362131	2 | 2 | 2 | 2 | 2 | 2 | 2 | 2 | 2 | 2 | 2 | 2 | 2	c1: Carbamidomethyl (+57.02) | c1: Carbamidomethyl (+57.02) | c1: Carbamidomethyl (+57.02) | c1: Carbamidomethyl (+57.02) | c1: Carbamidomethyl (+57.02) | c1: Carbamidomethyl (+57.02) | c1: Carbamidomethyl (+57.02) | c1: Carbamidomethyl (+57.02) | c1: Carbamidomethyl (+57.02) | c1: Carbamidomethyl (+57.02) | c1: Carbamidomethyl (+57.02) | c1: Carbamidomethyl (+57.02) | c1: Carbamidomethyl (+57.02)
major allergen OLE5c - common olive	gi|1362136	16,415.0	9	8	105	0.731	Cmpd 295, +MSn(624.6461), 13.08 min, X004233FD+LM.mgf	DcDEIPVEGWVKPSLK	K	F	55.1	44	2		c2: Carbamidomethyl (+57.02)	624.646	1,870.916292	1,871.921111	3	0.002457	1.312	9,069.00	89	104	true	gi|1362128,gi|1362137,gi|33329754,gi|33329756,gi|33329758	3	c2: Carbamidomethyl (+57.02)
major allergen OLE5c - common olive	gi|1362136	16,415.0	9	8	105	0.731	Cmpd 244, +MSn(968.9566), 12.48 min, X004233FD+LM.mgf	DHKDEFcEITLISSSR	R	K	71.2	42.5	2		c7: Carbamidomethyl (+57.02)	968.957	1,935.898628	1,936.907111	2	-0.001207	-0.6233	18,618.0	72	87	true		3 | 3 | 3 | 3 | 3 | 3 | 3	c7: Carbamidomethyl (+57.02) | c7: Carbamidomethyl (+57.02) | c7: Carbamidomethyl (+57.02) | c7: Carbamidomethyl (+57.02) | c7: Carbamidomethyl (+57.02) | c7: Carbamidomethyl (+57.02) | c7: Carbamidomethyl (+57.02)
major allergen OLE5c - common olive	gi|1362136	16,415.0	9	8	105	0.731	Cmpd 240, +MSn(690.8188), 12.43 min, X004233FD+LM.mgf	EDVPQPPVSQFHIQGQVYcDTcR	-	A	37.5	42	2		c19: Carbamidomethyl (+57.02), c22: Carbamidomethyl (+57.02)	690.819	2,759.246256	2,760.250777	4	0.002755	0.9983	35,145.0	1	23	false	gi|2465129,gi|2465131	4 | 4	c19: Carbamidomethyl (+57.02), c22: Carbamidomethyl (+57.02) | c19: Carbamidomethyl (+57.02), c22: Carbamidomethyl (+57.02)
major allergen OLE5c - common olive	gi|1362136	16,415.0	9	8	105	0.731	Cmpd 397, +MSn(833.4473), 14.34 min, X004233FD+LM.mgf	FITELSEFIPGASVR	R	L	97.7	41.9	2			833.447	1,664.880168	1,665.884746	2	0.002698	1.62	83,584.0	26	40	false	gi|2465131	2 | 3 | 2 | 2 | 2 | 2 | 2 | 2 | 2 | 2 | 2 | 2 | 2 | 2 | 2 | 2 | 3 | 2 | 2 | 2 | 3 | 2 | 2 | 2 | 2 | 2 | 2 | 2 | 2 | 2 | 3 | 2 | 3 | 3	none | none | none | none | none | none | none | none | none | none | none | none | none | none | none | none | none | none | none | none | none | none | none | none | none | none | none | none | none | none | none | none | none | none
major allergen OLE5c - common olive	gi|1362136	16,415.0	9	8	105	0.731	Cmpd 243, +MSn(667.3427), 12.54 min, X004227FD+LM.mgf	KDcDEIPVEGWVKPSLK	R	F	72.3	43.5	2		c3: Carbamidomethyl (+57.02)	667.343	1,999.006182	2,000.016111	3	-0.002653	-1.327	22,276.0	88	104	true	gi|1362128,gi|1362137,gi|33329754,gi|33329756,gi|33329758	3 | 3 | 3 | 3 | 3 | 3 | 3 | 3 | 3 | 3 | 3	c3: Carbamidomethyl (+57.02) | c3: Carbamidomethyl (+57.02) | c3: Carbamidomethyl (+57.02) | c3: Carbamidomethyl (+57.02) | c3: Carbamidomethyl (+57.02) | c3: Carbamidomethyl (+57.02) | c3: Carbamidomethyl (+57.02) | c3: Carbamidomethyl (+57.02) | c3: Carbamidomethyl (+57.02) | c3: Carbamidomethyl (+57.02) | c3: Carbamidomethyl (+57.02)
major allergen OLE5c - common olive	gi|1362136	16,415.0	9	8	105	0.731	Cmpd 90, +MSn(477.7064), 10.33 min, X004233FD+LM.mgf	LGmYPPNm	K	-	35.4	38.3	2		m3: Oxidation (+15.99), m8: Oxidation (+15.99)	477.706	953.398	954.406	2	-0.000492	-0.5155	30,310.0	138	145	false	gi|14424429,gi|145313986,gi|341612420,gi|341612426,gi|341612428,gi|341612424,gi|145313990,gi|2465129,gi|1362128,gi|1362137,gi|33329740,gi|1362130,gi|1362131,gi|2465131
major allergen OLE5c - common olive	gi|1362136	16,415.0	9	8	105	0.731	Cmpd 437, +MSn(518.7939), 23.72 min, X005539FD_LM.mgf	TINPLGFFK	R	K	71.7	41.6	2			518.794	1,035.573248	1,036.582746	2	-0.002222	-2.144	86,286.0	116	124	true	gi|1362128,gi|1362137,gi|33329754,gi|33329756,gi|33329758,gi|33329740,gi|1362131	2 | 2 | 2 | 2 | 2 | 2 | 2 | 2 | 2 | 2 | 2 | 2 | 2 | 2 | 2 | 2 | 2 | 2 | 2 | 2 | 2 | 2 | 2 | 2 | 2	none | none | none | none | none | none | none | none | none | none | none | none | none | none | none | none | none | none | none | none | none | none | none | none | none
methionine synthase [Coffea arabica]	gi|6716760	24,446.4	7	1	1	0.45	Cmpd 485, +MSn(741.9164), 21.79 min, X005517FD_LM.mgf	AGINVIQIDEAALR	K	E	66.6	39.8	2			741.916	1,481.818308	1,482.827646	2	-0.002062	-1.391	31,791.0	50	63	false	gi|8134570	2	none
methionine synthase [Coffea arabica]	gi|6716760	24,446.4	7	1	1	0.45	Cmpd 636, +MSn(805.3984), 25.22 min, X005517FD_LM.mgf	FETcYQIALAIKDEVEDLEK	R	A	38.7	42.6	2		c4: Carbamidomethyl (+57.02)	805.398	2,413.173222	2,414.179911	3	0.0005868	0.243	15,811.0	30	49	false	gi|113473614,gi|460407874,gi|8439545,gi|8134570
methionine synthase [Coffea arabica]	gi|6716760	24,446.4	7	1	1	0.45	Cmpd 402, +MSn(895.9843), 14.60 min, X004207FD+LM.mgf	GMLTGPVTILNWSFVR	K	N	45.8	42.1	2			895.984	1,789.954068	1,790.962346	2	-0.001002	-0.5594	7,240.00	9	24	false	gi|113473614,gi|460407874,gi|8439545,gi|30688090,gi|47600745,gi|8134570	2 | 2 | 2	m2: Oxidation (+15.99) | m2: Oxidation (+15.99) | none
methionine synthase [Coffea arabica]	gi|6716760	24,446.4	7	1	1	0.45	Cmpd 118, +MSn(565.7880), 10.54 min, X004207FD+LM.mgf	IPSTEEIADR	R	V	92.5	43	2			565.788	1,129.561408	1,130.568946	2	-0.0002619	-0.2317	21,977.0	158	167	false	gi|460407874,gi|8439545,gi|8134570	2 | 2 | 2 | 2 | 2 | 2 | 2 | 2 | 2 | 2 | 2 | 2 | 2 | 2 | 2	none | none | none | none | none | none | none | none | none | none | none | none | none | none | none
methionine synthase [Coffea arabica]	gi|6716760	24,446.4	7	1	1	0.45	Cmpd 375, +MSn(367.7306), 19.40 min, X005517FD_LM.mgf	LLSVFR	K	E	53.1	38.2	2			367.731	733.447	734.456	2	-0.002082	-2.835	14,394.0	132	137	false	gi|113473614,gi|460407874,gi|8439545,gi|8134570	2	none
methionine synthase [Coffea arabica]	gi|6716760	24,446.4	7	1	1	0.45	Cmpd 197, +MSn(568.6431), 11.97 min, X004207FD+LM.mgf	YAEVKPALQNMVAAAK	K	Q	72.9	42.9	2			568.643	1,702.907562	1,703.914946	3	-0.0001079	-0.06335	23,636.0	193	208	true
methionine synthase [Coffea arabica]	gi|6716760	24,446.4	7	1	1	0.45	Cmpd 183, +MSn(829.9175), 11.72 min, X004207FD+LM.mgf	YGAGIGPGVYDIHSPR	K	I	116	44	2			829.917	1,657.820428	1,658.828746	2	-0.001042	-0.6281	35,824.0	142	157	false	gi|113473614,gi|460407874,gi|8439545,gi|30688090,gi|47600745,gi|8134570	3 | 3 | 3 | 3 | 3 | 3 | 3 | 3 | 3 | 3 | 3 | 3	none | none | none | none | none | none | none | none | none | none | none | none
Ole e 1.0103 protein [Olea europaea]	gi|2465129	16,420.9	10	6	88	0.801	Cmpd 315, +MSn(634.3215), 13.40 min, X004227FD+LM.mgf	AEGLYSMLVER	R	D	84.7	43.3	2			634.322	1,266.628488	1,267.635146	2	0.0006181	0.4876	130806	62	72	false	gi|14424429,gi|145313986,gi|341612420,gi|341612426,gi|341612428,gi|341612424,gi|145313990,gi|33329740,gi|1362130,gi|2465131	2 | 2 | 2 | 2 | 2 | 2 | 2 | 2 | 2 | 2 | 2 | 2 | 2 | 2 | 2 | 2 | 2 | 2 | 2 | 2 | 2 | 2 | 2 | 2 | 2 | 2 | 2 | 2 | 2 | 2 | 2 | 2 | 3 | 2 | 2 | 2 | 2 | 2 | 2 | 2 | 2 | 2 | 2 | 2 | 2 | 2 | 2 | 2	m7: Oxidation (+15.99) | none | none | none | m7: Oxidation (+15.99) | none | none | none | none | m7: Oxidation (+15.99) | none | none | none | m7: Oxidation (+15.99) | none | none | m7: Oxidation (+15.99) | m7: Oxidation (+15.99) | none | none | none | m7: Oxidation (+15.99) | none | m7: Oxidation (+15.99) | none | none | m7: Oxidation (+15.99) | none | m7: Oxidation (+15.99) | none | none | no…
Ole e 1.0103 protein [Olea europaea]	gi|2465129	16,420.9	10	6	88	0.801	Cmpd 400, +MSn(897.4774), 14.57 min, X004222FD+LM.mgf	AGFITELSEFIPGASVR	R	L	108	42.7	2			897.477	1,792.940268	1,793.943346	2	0.004198	2.34	44,297.0	25	41	true	gi|145313990	2 | 2 | 2 | 2 | 2 | 2 | 2 | 2 | 2 | 2 | 2 | 2 | 2 | 3 | 2 | 2 | 2 | 3 | 2 | 2 | 2 | 2 | 2 | 3 | 2 | 2 | 2 | 2 | 3 | 3 | 2 | 2 | 2 | 3 | 3 | 3 | 3 | 2 | 3 | 3 | 3 | 2 | 2 | 2 | 2 | 2 | 3 | 2 | 2 | 2 | 2 | 2 | 2 | 3 | 3 | 3 | 3 | 3 | 3	none | none | none | none | none | none | none | none | none | none | none | none | none | none | none | none | none | none | none | none | none | none | none | none | none | none | none | none | none | none | none | none | none | none | none | none | none | none | none | none | none | none | none | none | none | none | none | none | none | none | none | none | none | none | none | none | none | …
Ole e 1.0103 protein [Olea europaea]	gi|2465129	16,420.9	10	6	88	0.801	Cmpd 238, +MSn(953.4619), 12.42 min, X004233FD+LM.mgf	DHKNEFcEITLISSGR	R	K	105	43.1	2		c7: Carbamidomethyl (+57.02)	953.462	1,904.909148	1,905.912511	2	0.003913	2.053	21,575.0	73	88	false	gi|14424429,gi|145313986,gi|341612420,gi|341612426,gi|341612428,gi|341612424,gi|145313990,gi|33329740,gi|1362130,gi|2465131	2 | 3 | 2 | 3 | 3 | 2 | 2 | 3 | 2 | 3 | 2 | 3 | 3 | 2 | 2 | 3 | 3 | 3 | 3 | 2 | 3 | 3 | 2 | 3 | 2 | 3 | 3 | 3 | 3	c7: Carbamidomethyl (+57.02) | c7: Carbamidomethyl (+57.02) | c7: Carbamidomethyl (+57.02) | c7: Carbamidomethyl (+57.02) | c7: Carbamidomethyl (+57.02) | c7: Carbamidomethyl (+57.02) | c7: Carbamidomethyl (+57.02) | c7: Carbamidomethyl (+57.02) | c7: Carbamidomethyl (+57.02) | c7: Carbamidomethyl (+57.02) | c7: Carbamidomethyl (+57.02) | c7: Carbamidomethyl (+57.02) | c7: Carbamidomethyl (+57.02…
Ole e 1.0103 protein [Olea europaea]	gi|2465129	16,420.9	10	6	88	0.801	Cmpd 200, +MSn(615.6318), 12.00 min, X004233FD+LM.mgf	DKENGDVTFTEIGYTR	K	A	55.4	42.5	2			615.632	1,843.873692	1,844.866346	3	0.01462	7.926	10,887.0	46	61	true		3 | 3 | 3 | 3 | 3	none | none | none | none | none
Ole e 1.0103 protein [Olea europaea]	gi|2465129	16,420.9	10	6	88	0.801	Cmpd 240, +MSn(690.8188), 12.43 min, X004233FD+LM.mgf	EDVPQPPVSQFHIQGQVYcDTcR	M	A	37.5	42	1		c19: Carbamidomethyl (+57.02), c22: Carbamidomethyl (+57.02)	690.819	2,759.246256	2,760.250777	4	0.002755	0.9983	35,145.0	2	24	true	gi|1362136,gi|2465131	4 | 4	c19: Carbamidomethyl (+57.02), c22: Carbamidomethyl (+57.02) | c19: Carbamidomethyl (+57.02), c22: Carbamidomethyl (+57.02)
Ole e 1.0103 protein [Olea europaea]	gi|2465129	16,420.9	10	6	88	0.801	Cmpd 382, +MSn(801.3755), 18.95 min, X005541FD_LM.mgf	ENGDVTFTEIGYTR	K	A	44.1	41.8	2			801.376	1,600.736508	1,601.744346	2	-0.0005619	-0.3508	20,732.0	48	61	true
Ole e 1.0103 protein [Olea europaea]	gi|2465129	16,420.9	10	6	88	0.801	Cmpd 150, +MSn(658.3312), 11.46 min, X004233FD+LM.mgf	KDcNEIPTEGWAKPSLK	R	F	67.6	43.2	2		c3: Carbamidomethyl (+57.02)	658.331	1,971.971652	1,972.980011	3	-0.001083	-0.549	25,365.0	89	105	false	gi|14424429,gi|145313990
Ole e 1.0103 protein [Olea europaea]	gi|2465129	16,420.9	10	6	88	0.801	Cmpd 90, +MSn(477.7064), 10.33 min, X004233FD+LM.mgf	LGmYPPNm	K	-	35.4	38.3	2		m3: Oxidation (+15.99), m8: Oxidation (+15.99)	477.706	953.398	954.406	2	-0.000492	-0.5155	30,310.0	139	146	false	gi|14424429,gi|145313986,gi|341612420,gi|341612426,gi|341612428,gi|341612424,gi|145313990,gi|1362136,gi|1362128,gi|1362137,gi|33329740,gi|1362130,gi|1362131,gi|2465131
Ole e 1.0103 protein [Olea europaea]	gi|2465129	16,420.9	10	6	88	0.801	Cmpd 476, +MSn(763.3707), 20.87 min, X005541FD_LM.mgf	NEFcEITLISSGR	K	K	82.7	44.5	2		c4: Carbamidomethyl (+57.02)	763.371	1,524.726828	1,525.731611	2	0.002493	1.634	17,626.0	76	88	false	gi|14424429,gi|145313986,gi|341612420,gi|341612426,gi|341612428,gi|341612424,gi|145313990,gi|33329740,gi|1362130,gi|2465131	2 | 2 | 2 | 2 | 2 | 2 | 2 | 2 | 2	c4: Carbamidomethyl (+57.02) | c4: Carbamidomethyl (+57.02) | c4: Carbamidomethyl (+57.02) | c4: Carbamidomethyl (+57.02) | c4: Carbamidomethyl (+57.02) | c4: Carbamidomethyl (+57.02) | c4: Carbamidomethyl (+57.02) | c4: Carbamidomethyl (+57.02) | c4: Carbamidomethyl (+57.02)
Ole e 1.0103 protein [Olea europaea]	gi|2465129	16,420.9	10	6	88	0.801	Cmpd 458, +MSn(519.7849), 19.64 min, X005537FD_LM.mgf	TVNPLGFYK	R	K	58.8	41.8	2			519.785	1,037.555248	1,038.561946	2	0.0005781	0.5566	8,031.00	117	125	true		2 | 2 | 2 | 2 | 2 | 2 | 2 | 2 | 2 | 2 | 2 | 2 | 2 | 2 | 2 | 2 | 2	none | none | none | none | none | none | none | none | none | none | none | none | none | none | none | none | none
2,3-bisphosphoglycerate-independent phosphoglycerate mutase [Zea mays]	gi|195628730,gi|219888361,gi|3914394,gi|400803	60,678.3	3	1	3	0.059	Cmpd 78, +MSn(544.2769), 9.59 min, X004210FD+LM.mgf	GVDAQIASGGGR	K	M	55.1	42.5	2			544.277	1,086.539208	1,087.549246	2	-0.002762	-2.54	24,027.0	195	206	true	gi|219888361,gi|3914394,gi|400803	2 | 2	none | none
2,3-bisphosphoglycerate-independent phosphoglycerate mutase [Zea mays]	gi|195628730,gi|219888361,gi|3914394,gi|400803	60,678.3	3	1	3	0.059	Cmpd 321, +MSn(542.3422), 13.71 min, X004209FD+LM.mgf	LDQLQILLK	R	G	63.8	37.7	2			542.342	1,082.669948	1,083.677546	2	-0.0003219	-0.2971	15,747.0	143	151	false	gi|224140653,gi|356532109,gi|356568270,gi|219888361,gi|3914394,gi|400803,gi|326509673	2 | 2	none | none
2,3-bisphosphoglycerate-independent phosphoglycerate mutase [Zea mays]	gi|195628730,gi|219888361,gi|3914394,gi|400803	60,678.3	3	1	3	0.059	Cmpd 212, +MSn(694.3336), 12.43 min, X004209FD+LM.mgf	YAGMLQYDGELK	R	L	54.2	42.3	2			694.334	1,386.652648	1,387.656446	2	0.003478	2.506	11,723.0	315	326	false	gi|219888361,gi|3914394,gi|400803,gi|326509673
putative mitochondrial NAD-dependent malate dehydrogenase [Solanum tuberosum]	gi|21388550,gi|460413007	36,167.4	4	4	13	0.166	Cmpd 607, +MSn(659.8557), 22.35 min, X005524FD_LM.mgf	DDLFNINAGIVK	R	S	34.3	43.8	2			659.856	1,317.696928	1,318.700346	2	0.003858	2.926	6,947.00	116	127	true	gi|460413007
putative mitochondrial NAD-dependent malate dehydrogenase [Solanum tuberosum]	gi|21388550,gi|460413007	36,167.4	4	4	13	0.166	Cmpd 511, +MSn(752.0648), 21.42 min, X005528FD_LM.mgf	LALYDIAGTPGVAADVSHINTR	R	S	57.9	41.7	2			752.065	2,253.172422	2,254.182846	3	-0.003148	-1.396	46,325.0	58	79	true	gi|460413007
putative mitochondrial NAD-dependent malate dehydrogenase [Solanum tuberosum]	gi|21388550,gi|460413007	36,167.4	4	4	13	0.166	Cmpd 639, +MSn(610.3566), 22.57 min, X005525FD_LM.mgf	LFGVTTLDVVR	R	A	65.9	39.4	2			610.357	1,218.698588	1,219.704646	2	0.001218	0.9986	7,001.00	171	181	true	gi|460413007	2 | 2	none | none
putative mitochondrial NAD-dependent malate dehydrogenase [Solanum tuberosum]	gi|21388550,gi|460413007	36,167.4	4	4	13	0.166	Cmpd 42, +MSn(617.3016), 9.14 min, X004220FD+LM.mgf	TQDGGTEVVEAK	R	A	89.2	43.1	2			617.302	1,232.588548	1,233.595946	2	-0.0001219	-0.09885	18,734.0	235	246	true	gi|460413007	2 | 2 | 2 | 2 | 2 | 2 | 2	none | none | none | none | none | none | none
RecName: Full=Glyceraldehyde-3-phosphate dehydrogenase, cytosolic	gi|120669	36,982.6	7	1	1	0.235	Cmpd 746, +MSn(1017.0396), 24.71 min, X005525FD_LM.mgf	FGIVEGLMTTVHSITATQK	K	T	81.3	41.7	2			1,017.039570	2,032.064588	2,033.073846	2	-0.001982	-0.9749	22,797.0	172	190	false	gi|346682873,gi|356892486,gi|47079976,gi|395144731,gi|395144733,gi|403314351,gi|339779755,gi|34850871	3 | 2 | 3 | 3 | 3 | 3 | 3 | 3 | 3 | 3 | 3	none | none | m8: Oxidation (+15.99) | none | none | m8: Oxidation (+15.99) | none | none | none | m8: Oxidation (+15.99) | none
RecName: Full=Glyceraldehyde-3-phosphate dehydrogenase, cytosolic	gi|120669	36,982.6	7	1	1	0.235	Cmpd 75, +MSn(471.8025), 9.77 min, X004214FD+LM.mgf	KVIISAPSK	K	D	43	39	2			471.802	941.59	942.598	2	-0.0006819	-0.7235	11,136.0	122	130	false	gi|346682873	2	none
RecName: Full=Glyceraldehyde-3-phosphate dehydrogenase, cytosolic	gi|120669	36,982.6	7	1	1	0.235	Cmpd 189, +MSn(398.2123), 11.54 min, X004214FD+LM.mgf	LTGMAFR	K	V	40.8	43.2	2			398.212	794.41	795.418	2	-0.0009219	-1.159	24,183.0	232	238	false	gi|120672,gi|346682873,gi|356892486,gi|47079976,gi|339779755,gi|34850871	2	m4: Oxidation (+15.99)
RecName: Full=Glyceraldehyde-3-phosphate dehydrogenase, cytosolic	gi|120669	36,982.6	7	1	1	0.235	Cmpd 241, +MSn(384.2018), 14.88 min, X005524FD_LM.mgf	SSIFDAK	R	A	50.4	42.8	2			384.202	766.389	767.393	2	0.002858	3.724	25,518.0	296	302	false	gi|120672,gi|346682873,gi|356892486,gi|47079976,gi|395144731,gi|395144733,gi|403314351,gi|339779755,gi|34850871
RecName: Full=Glyceraldehyde-3-phosphate dehydrogenase, cytosolic	gi|120669	36,982.6	7	1	1	0.235	Cmpd 256, +MSn(554.9911), 13.62 min, X004216FD+LM.mgf	TLLFGEKPVTVFGVR	K	N	49.4	36.1	2			554.991	1,661.951532	1,662.957946	3	0.0008621	0.5184	12,716.0	70	84	true
RecName: Full=Glyceraldehyde-3-phosphate dehydrogenase, cytosolic	gi|120669	36,982.6	7	1	1	0.235	Cmpd 339, +MSn(749.9258), 13.58 min, X004213FD+LM.mgf	VPTVDVSVVDLTVR	R	L	92.1	41.5	2			749.926	1,497.837128	1,498.847646	2	-0.003242	-2.163	87,233.0	239	252	false	gi|346682873,gi|395144731,gi|395144733,gi|403314351,gi|339779755,gi|34850871	2 | 2 | 2 | 2 | 2	none | none | none | none | none
RecName: Full=Glyceraldehyde-3-phosphate dehydrogenase, cytosolic	gi|120669	36,982.6	7	1	1	0.235	Cmpd 58, +MSn(560.2645), 9.40 min, X004214FD+LM.mgf	YDSVHGQWK	K	H	44.6	41.6	2			560.264	1,118.514428	1,119.521846	2	-0.0001419	-0.1268	22,948.0	51	59	false	gi|120672,gi|346682873
hypothetical protein OsJ_19476 [Oryza sativa Japonica Group]	gi|222632492	55,309.6	11	12	34	0.321	Cmpd 451, +MSn(932.9828), 14.67 min, X004210FD+LM.mgf	DAEGQDVLLFIDNIFR	R	F	76.9	43.4	2			932.983	1,863.951168	1,864.944246	2	0.0142	7.613	19,600.0	280	295	true	gi|326502400,gi|357132650,gi|357135971,gi|114421,gi|3676296,gi|460386362	2	none
hypothetical protein OsJ_19476 [Oryza sativa Japonica Group]	gi|222632492	55,309.6	11	12	34	0.321	Cmpd 238, +MSn(488.2850), 12.83 min, X004212FD+LM.mgf	IGLFGGAGVGK	K	T	53.4	44.8	2			488.285	974.556	975.562	2	0.0003381	0.3465	33,921.0	185	195	true	gi|326502400,gi|357132650,gi|357135971,gi|114421,gi|3676296,gi|460386362	2 | 2 | 2	none | none | none
hypothetical protein OsJ_19476 [Oryza sativa Japonica Group]	gi|222632492	55,309.6	11	12	34	0.321	Cmpd 402, +MSn(679.3516), 19.19 min, X005520FD_LM.mgf	IMNVIGEPIDEK	R	G	37.7	43.1	2			679.352	1,356.688588	1,357.703446	2	-0.007582	-5.584	28,864.0	127	138	true
hypothetical protein OsJ_19476 [Oryza sativa Japonica Group]	gi|222632492	55,309.6	11	12	34	0.321	Cmpd 347, +MSn(729.3867), 13.30 min, X004210FD+LM.mgf	IPSAVGYQPTLATDLGGLQER	R	I	81.6	42.1	2			729.387	2,185.138062	2,186.145546	3	-0.0002079	-0.09512	63,908.0	310	330	true	gi|326502400,gi|357132650,gi|357135971,gi|114421,gi|3676296,gi|460386362	3 | 3 | 3 | 3 | 3	none | none | none | none | none
hypothetical protein OsJ_19476 [Oryza sativa Japonica Group]	gi|222632492	55,309.6	11	12	34	0.321	Cmpd 789, +MSn(891.4642), 27.03 min, X005520FD_LM.mgf	NLQDIIAILGMDELSEDDKLTVAR	K	A	68	41.8	2			891.464	2,671.370862	2,672.381646	3	-0.003508	-1.313	27,390.0	418	441	true	gi|326502400,gi|357132650,gi|357135971
hypothetical protein OsJ_19476 [Oryza sativa Japonica Group]	gi|222632492	55,309.6	11	12	34	0.321	Cmpd 587, +MSn(1031.0265), 22.68 min, X005520FD_LM.mgf	QISELGIYPAVDPLDSTSR	R	M	52.9	43.6	2			1,031.026510	2,060.038468	2,061.050146	2	-0.004402	-2.136	23,192.0	373	391	true	gi|326502400,gi|357132650,gi|357135971,gi|114421,gi|3676296,gi|460386362	3 | 2	none | none
hypothetical protein OsJ_19476 [Oryza sativa Japonica Group]	gi|222632492	55,309.6	11	12	34	0.321	Cmpd 772, +MSn(729.4230), 26.52 min, X005522FD_LM.mgf	TVLIMELINNVAK	K	A	60.8	39.9	2			729.423	1,456.831468	1,457.839746	2	-0.001002	-0.6873	22,027.0	196	208	true	gi|326502400,gi|357132650,gi|357135971,gi|114421,gi|3676296,gi|460386362	2 | 2	none | none
hypothetical protein OsJ_19476 [Oryza sativa Japonica Group]	gi|222632492	55,309.6	11	12	34	0.321	Cmpd 412, +MSn(657.8637), 19.44 min, X005520FD_LM.mgf	VcQVIGAVVDVR	R	F	34.8	43.7	2		c2: Carbamidomethyl (+57.02)	657.864	1,313.712848	1,314.719911	2	0.0002128	0.1618	18,470.0	46	57	true	gi|114421,gi|3676296,gi|460386362
hypothetical protein OsJ_19476 [Oryza sativa Japonica Group]	gi|222632492	55,309.6	11	12	34	0.321	Cmpd 301, +MSn(467.2608), 19.75 min, X005523FD_LM.mgf	VGLTGLTVAEHFR	R	D	80.9	42.6	2			467.261	1,398.760482	1,399.769346	3	-0.001588	-1.134	8,119.00	267	279	true	gi|326502400,gi|357132650,gi|357135971,gi|114421,gi|3676296,gi|460386362	3 | 3 | 3 | 3	none | none | none | none
hypothetical protein OsJ_19476 [Oryza sativa Japonica Group]	gi|222632492	55,309.6	11	12	34	0.321	Cmpd 414, +MSn(705.4090), 19.14 min, X005522FD_LM.mgf	VLNTGSPITVPVGR	R	A	85.7	38.8	2			705.409	1,408.803428	1,409.811246	2	-0.0005419	-0.3844	20,949.0	108	121	true	gi|326502400,gi|357132650,gi|357135971,gi|114421,gi|3676296,gi|460386362	2 | 2 | 2 | 2	none | none | none | none
hypothetical protein OsJ_19476 [Oryza sativa Japonica Group]	gi|222632492	55,309.6	11	12	34	0.321	Cmpd 331, +MSn(587.3353), 13.10 min, X004210FD+LM.mgf	VVDLLAPYQR	K	G	58.9	42.9	2			587.335	1,172.656148	1,173.662746	2	0.0006781	0.5777	23,562.0	172	181	true	gi|326502400,gi|357132650,gi|357135971,gi|114421,gi|3676296,gi|460386362	2 | 2	none | none
fructokinase [Gossypium hirsutum]	gi|211906444,gi|393395650	35,052.6	3	3	27	0.107	Cmpd 326, +MSn(667.8806), 17.47 min, X005528FD_LM.mgf	APGGAPANVAIAVAR	K	L	107	40.6	2			667.881	1,333.746548	1,334.753946	2	-0.0001219	-0.09136	40,735.0	41	55	true	gi|393395650	2 | 2 | 2 | 2 | 2 | 2 | 2 | 2 | 2 | 2 | 2	none | none | none | none | none | none | none | none | none | none | none
fructokinase [Gossypium hirsutum]	gi|211906444,gi|393395650	35,052.6	3	3	27	0.107	Cmpd 303, +MSn(627.8290), 13.16 min, X004220FD+LM.mgf	LPLWPSADEAR	R	K	66.8	43.2	2			627.829	1,253.643428	1,254.647846	2	0.002858	2.278	42,722.0	178	188	true	gi|393395650	2 | 2 | 2 | 2 | 2 | 2 | 2 | 2 | 2	none | none | none | none | none | none | none | none | none
fructokinase [Gossypium hirsutum]	gi|211906444,gi|393395650	35,052.6	3	3	27	0.107	Cmpd 508, +MSn(496.3021), 21.35 min, X005528FD_LM.mgf	TALAFVTLR	R	A	68	39.6	2			496.302	990.59	991.594	2	0.003338	3.366	25,694.0	97	105	true	gi|393395650	2 | 2 | 2 | 2	none | none | none | none
PREDICTED: alpha-1,4-glucan-protein synthase [UDP-forming]-like [Solanum lycopersicum]	gi|460375194	41,256.7	5	2	2	0.162	Cmpd 236, +MSn(495.2744), 12.27 min, X004214FD+LM.mgf	ASNPFVNLK	K	K	46.8	44.4	2			495.274	988.534	989.541	2	1.806e-05	0.01825	52,548.0	264	272	false	gi|255540177,gi|363814516	2 | 2 | 2	none | none | none
PREDICTED: alpha-1,4-glucan-protein synthase [UDP-forming]-like [Solanum lycopersicum]	gi|460375194	41,256.7	5	2	2	0.162	Cmpd 190, +MSn(449.7189), 13.72 min, X005524FD_LM.mgf	cYVELSK	K	H	32.6	41.1	2		c1: Carbamidomethyl (+57.02)	449.719	897.423	898.434	2	-0.003347	-3.726	8,326.00	303	309	true
PREDICTED: alpha-1,4-glucan-protein synthase [UDP-forming]-like [Solanum lycopersicum]	gi|460375194	41,256.7	5	2	2	0.162	Cmpd 383, +MSn(642.3646), 14.02 min, X004218FD+LM.mgf	DELDIVIPTIR	K	N	57.1	40.4	2			642.365	1,282.714648	1,283.720846	2	0.001078	0.8398	25,165.0	8	18	false	gi|255540177,gi|363814516	2 | 2 | 2 | 2	none | none | none | none
PREDICTED: alpha-1,4-glucan-protein synthase [UDP-forming]-like [Solanum lycopersicum]	gi|460375194	41,256.7	5	2	2	0.162	Cmpd 845, +MSn(1158.5583), 26.77 min, X005525FD_LM.mgf	NLLcPSTPNFFNTLYDPFR	K	E	49.3	42.5	2		c4: Carbamidomethyl (+57.02)	1,158.558310	2,315.102068	2,316.111911	2	-0.002567	-1.108	14,968.0	121	139	true
PREDICTED: alpha-1,4-glucan-protein synthase [UDP-forming]-like [Solanum lycopersicum]	gi|460375194	41,256.7	5	2	2	0.162	Cmpd 467, +MSn(744.3441), 19.62 min, X005525FD_LM.mgf	VPDGFDYELYNR	K	N	44	41.4	2			744.344	1,486.673688	1,487.680246	2	0.0007181	0.4827	26,011.0	49	60	false	gi|255540177,gi|363814516	2 | 2	none | none
Os05g0595400 [Oryza sativa Japonica Group]	gi|115465831,gi|19744167,gi|222424465,gi|222632788,gi|224058260,gi|226088577,gi|226088579,gi|297813557,gi|351724885,gi|388509972,gi|449462537,gi|460398169,gi|56554363,gi|6225753,gi|6435320	25,938.6	2	2	2	0.0921	Cmpd 496, +MSn(494.2943), 21.26 min, X005541FD_LM.mgf	GLISEILSR	R	F	36.3	42.1	2			494.294	986.574	987.583	2	-0.002122	-2.149	8,927.00	104	112	true	gi|19744167,gi|222424465,gi|222632788,gi|224058260,gi|226088577,gi|226088579,gi|297813557,gi|351724885,gi|388509972,gi|449462537,gi|460398169,gi|56554363,gi|6225753,gi|6435320
Os05g0595400 [Oryza sativa Japonica Group]	gi|115465831,gi|19744167,gi|222424465,gi|222632788,gi|224058260,gi|226088577,gi|226088579,gi|297813557,gi|351724885,gi|388509972,gi|449462537,gi|460398169,gi|56554363,gi|6225753,gi|6435320	25,938.6	2	2	2	0.0921	Cmpd 39, +MSn(669.8359), 9.26 min, X004233FD+LM.mgf	NIIHGSDGPETAK	R	A	54.9	43.9	2			669.836	1,337.657288	1,338.665046	2	-0.0004819	-0.36	6,177.00	200	212	true	gi|19744167,gi|222424465,gi|222632788,gi|224058260,gi|226088577,gi|226088579,gi|297813557,gi|351724885,gi|388509972,gi|449462537,gi|460398169,gi|56554363,gi|6225753,gi|6435320
major allergen OLE16 - common olive (fragment)	gi|1362128,gi|1362137	15,548.1	8	2	27	0.577	Cmpd 319, +MSn(641.3298), 13.59 min, X004221FD+LM.mgf	AEGLYSMLIER	R	D	84	43.5	2			641.33	1,280.645128	1,281.650846	2	0.001558	1.216	24,498.0	53	63	false	gi|1362136,gi|1362137,gi|33329754,gi|33329756,gi|33329758,gi|1362131	2 | 2 | 2 | 2 | 2 | 2 | 2 | 2 | 2 | 2 | 2 | 2 | 2 | 2 | 2 | 2 | 2 | 2 | 2 | 2 | 2 | 2 | 2 | 2 | 2 | 2 | 2 | 2 | 2 | 2 | 2 | 2 | 2 | 2 | 2 | 2 | 2 | 2 | 2 | 2 | 2 | 2	m7: Oxidation (+15.99) | none | m7: Oxidation (+15.99) | m7: Oxidation (+15.99) | m7: Oxidation (+15.99) | none | none | m7: Oxidation (+15.99) | none | none | m7: Oxidation (+15.99) | none | m7: Oxidation (+15.99) | none | m7: Oxidation (+15.99) | m7: Oxidation (+15.99) | none | none | m7: Oxidation (+15.99) | m7: Oxidation (+15.99) | m7: Oxidation (+15.99) | m7: Oxidation (+15.99) | none | none…
major allergen OLE16 - common olive (fragment)	gi|1362128,gi|1362137	15,548.1	8	2	27	0.577	Cmpd 52, +MSn(446.7194), 11.86 min, X005531FD_LM.mgf	cPQVFNK	K	L	49.7	44	2		c1: Carbamidomethyl (+57.02)	446.719	891.424	892.435	2	-0.003187	-3.571	1,815.00	123	129	false	gi|1362136,gi|1362137,gi|33329754,gi|33329756,gi|33329758,gi|1362131	2 | 2 | 2 | 2 | 2 | 2 | 2 | 2 | 2 | 2 | 2 | 2 | 2	c1: Carbamidomethyl (+57.02) | c1: Carbamidomethyl (+57.02) | c1: Carbamidomethyl (+57.02) | c1: Carbamidomethyl (+57.02) | c1: Carbamidomethyl (+57.02) | c1: Carbamidomethyl (+57.02) | c1: Carbamidomethyl (+57.02) | c1: Carbamidomethyl (+57.02) | c1: Carbamidomethyl (+57.02) | c1: Carbamidomethyl (+57.02) | c1: Carbamidomethyl (+57.02) | c1: Carbamidomethyl (+57.02) | c1: Carbamidomethyl (+57.02)
major allergen OLE16 - common olive (fragment)	gi|1362128,gi|1362137	15,548.1	8	2	27	0.577	Cmpd 295, +MSn(624.6461), 13.08 min, X004233FD+LM.mgf	DcDEIPVEGWVKPSLK	K	F	55.1	44	2		c2: Carbamidomethyl (+57.02)	624.646	1,870.916292	1,871.921111	3	0.002457	1.312	9,069.00	81	96	false	gi|1362136,gi|1362137,gi|33329754,gi|33329756,gi|33329758	3	c2: Carbamidomethyl (+57.02)
major allergen OLE16 - common olive (fragment)	gi|1362128,gi|1362137	15,548.1	8	2	27	0.577	Cmpd 399, +MSn(818.4412), 14.38 min, X004233FD+LM.mgf	FITELSEFIPGAGVR	R	L	69.4	42.5	2			818.441	1,634.867808	1,635.874246	2	0.0008381	0.5123	35,057.0	18	32	true	gi|1362137,gi|33329754,gi|33329756,gi|33329758	2 | 2 | 2 | 2 | 2 | 2 | 2 | 2 | 2 | 2 | 2	none | none | none | none | none | none | none | none | none | none | none
major allergen OLE16 - common olive (fragment)	gi|1362128,gi|1362137	15,548.1	8	2	27	0.577	Cmpd 199, +MSn(665.8358), 12.27 min, X004232FD+LM.mgf	GSITFTEVGYTR	K	A	89.8	43.4	2			665.836	1,329.656908	1,330.663846	2	0.0003381	0.2541	26,662.0	41	52	true	gi|1362137	2 | 2 | 2 | 2 | 2 | 2 | 2 | 2 | 2 | 2 | 2 | 2 | 2 | 2	none | none | none | none | none | none | none | none | none | none | none | none | none | none
major allergen OLE16 - common olive (fragment)	gi|1362128,gi|1362137	15,548.1	8	2	27	0.577	Cmpd 243, +MSn(667.3427), 12.54 min, X004227FD+LM.mgf	KDcDEIPVEGWVKPSLK	R	F	72.3	43.5	2		c3: Carbamidomethyl (+57.02)	667.343	1,999.006182	2,000.016111	3	-0.002653	-1.327	22,276.0	80	96	false	gi|1362136,gi|1362137,gi|33329754,gi|33329756,gi|33329758	3 | 3 | 3 | 3 | 3 | 3 | 3 | 3 | 3 | 3 | 3	c3: Carbamidomethyl (+57.02) | c3: Carbamidomethyl (+57.02) | c3: Carbamidomethyl (+57.02) | c3: Carbamidomethyl (+57.02) | c3: Carbamidomethyl (+57.02) | c3: Carbamidomethyl (+57.02) | c3: Carbamidomethyl (+57.02) | c3: Carbamidomethyl (+57.02) | c3: Carbamidomethyl (+57.02) | c3: Carbamidomethyl (+57.02) | c3: Carbamidomethyl (+57.02)
major allergen OLE16 - common olive (fragment)	gi|1362128,gi|1362137	15,548.1	8	2	27	0.577	Cmpd 90, +MSn(477.7064), 10.33 min, X004233FD+LM.mgf	LGmYPPNm	K	-	35.4	38.3	2		m3: Oxidation (+15.99), m8: Oxidation (+15.99)	477.706	953.398	954.406	2	-0.000492	-0.5155	30,310.0	130	137	false	gi|14424429,gi|145313986,gi|341612420,gi|341612426,gi|341612428,gi|341612424,gi|145313990,gi|1362136,gi|2465129,gi|1362137,gi|33329740,gi|1362130,gi|1362131,gi|2465131
major allergen OLE16 - common olive (fragment)	gi|1362128,gi|1362137	15,548.1	8	2	27	0.577	Cmpd 437, +MSn(518.7939), 23.72 min, X005539FD_LM.mgf	TINPLGFFK	R	K	71.7	41.6	2			518.794	1,035.573248	1,036.582746	2	-0.002222	-2.144	86,286.0	108	116	false	gi|1362136,gi|1362137,gi|33329754,gi|33329756,gi|33329758,gi|33329740,gi|1362131	2 | 2 | 2 | 2 | 2 | 2 | 2 | 2 | 2 | 2 | 2 | 2 | 2 | 2 | 2 | 2 | 2 | 2 | 2 | 2 | 2 | 2 | 2 | 2 | 2	none | none | none | none | none | none | none | none | none | none | none | none | none | none | none | none | none | none | none | none | none | none | none | none | none
PREDICTED: UTP--glucose-1-phosphate uridylyltransferase-like [Cucumis sativus]	gi|449456208,gi|90820120	52,095.5	4	1	4	0.103	Cmpd 228, +MSn(512.7658), 15.05 min, X005520FD_LM.mgf	GGTLISYEGK	K	V	53.1	43.2	2			512.766	1,023.517068	1,024.531146	2	-0.006802	-6.639	7,922.00	264	273	false	gi|224147329,gi|90820120,gi|213868495
PREDICTED: UTP--glucose-1-phosphate uridylyltransferase-like [Cucumis sativus]	gi|449456208,gi|90820120	52,095.5	4	1	4	0.103	Cmpd 204, +MSn(471.2605), 11.81 min, X004211FD+LM.mgf	MEIIPNPK	K	E	67.1	41.2	2			471.26	940.506	941.513	2	0.001038	1.103	15,726.0	322	329	false	gi|17402533,gi|224147329,gi|90820120,gi|255635072,gi|356500997,gi|356553237,gi|213868495	2 | 2 | 2 | 2 | 2 | 2	m1: Oxidation (+15.99) | m1: Oxidation (+15.99) | m1: Oxidation (+15.99) | none | none | none
PREDICTED: UTP--glucose-1-phosphate uridylyltransferase-like [Cucumis sativus]	gi|449456208,gi|90820120	52,095.5	4	1	4	0.103	Cmpd 538, +MSn(703.3719), 21.45 min, X005521FD_LM.mgf	VQLLEIAQVPDEHVNEFK	K	S	63.4	42	2			703.372	2,107.093872	2,108.102446	3	-0.001298	-0.6157	27,980.0	274	291	false	gi|17402533,gi|90820120,gi|255635072,gi|356500997,gi|356553237,gi|213868495	3 | 3 | 3 | 3 | 3	none | none | none | none | none
PREDICTED: UTP--glucose-1-phosphate uridylyltransferase-like [Cucumis sativus]	gi|449456208,gi|90820120	52,095.5	4	1	4	0.103	Cmpd 108, +MSn(767.3676), 10.73 min, X004212FD+LM.mgf	YLSGEAQHVEWSK	R	I	67.3	42.6	2			767.368	1,532.720508	1,533.733246	2	-0.005462	-3.561	15,750.0	43	55	true	gi|90820120,gi|255635072,gi|356500997,gi|356553237	2 | 2 | 2	none | none | none
hypothetical protein ARALYDRAFT_916391 [Arabidopsis lyrata subsp. lyrata]	gi|297805822,gi|30102540,gi|460372721,gi|460375158,gi|75262689	53,042.9	2	2	4	0.0396	Cmpd 376, +MSn(537.8043), 18.09 min, X005521FD_LM.mgf	LAANAFLAQR	K	I	54.8	43.3	2			537.804	1,073.594008	1,074.605446	2	-0.004162	-3.873	10,801.0	217	226	true	gi|30102540,gi|460372721,gi|460375158,gi|75262689	2 | 2	none | none
hypothetical protein ARALYDRAFT_916391 [Arabidopsis lyrata subsp. lyrata]	gi|297805822,gi|30102540,gi|460372721,gi|460375158,gi|75262689	53,042.9	2	2	4	0.0396	Cmpd 662, +MSn(483.2938), 23.94 min, X005521FD_LM.mgf	VAILGFAFK	K	K	62.4	38.7	2			483.294	964.573	965.582	2	-0.001682	-1.742	1,694.00	327	335	true	gi|30102540,gi|460372721,gi|460375158,gi|75262689
unknown [Populus trichocarpa]	gi|118481202,gi|11967906,gi|145388968,gi|148362107,gi|17402467,gi|17402469,gi|17402471,gi|224056288,gi|224103789,gi|386870485,gi|409894766,gi|449438307,gi|449451335,gi|456368497,gi|456368501,gi|460372829,gi|460384696,gi|460397961,gi|57867865,gi|77745465	49,658.1	2	2	2	0.0643	Cmpd 643, +MSn(851.4543), 23.47 min, X005521FD_LM.mgf	AVFVDLEPTVIDEVR	R	T	36.7	42.3	2			851.454	1,700.893968	1,701.905946	2	-0.004702	-2.763	22,737.0	65	79	true	gi|11967906,gi|145388968,gi|148362107,gi|17402467,gi|17402469,gi|17402471,gi|224056288,gi|224103789,gi|386870485,gi|409894766,gi|449438307,gi|449451335,gi|456368497,gi|456368501,gi|460372829,gi|460384696,gi|460397961,gi|57867865,gi|77745465
unknown [Populus trichocarpa]	gi|118481202,gi|11967906,gi|145388968,gi|148362107,gi|17402467,gi|17402469,gi|17402471,gi|224056288,gi|224103789,gi|386870485,gi|409894766,gi|449438307,gi|449451335,gi|456368497,gi|456368501,gi|460372829,gi|460384696,gi|460397961,gi|57867865,gi|77745465	49,658.1	2	2	2	0.0643	Cmpd 736, +MSn(744.4410), 25.57 min, X005521FD_LM.mgf	LISQVISSLTASLR	R	F	50.1	36.9	2			744.441	1,486.867388	1,487.879246	2	-0.004582	-3.08	8,859.00	230	243	true	gi|11967906,gi|145388968,gi|148362107,gi|17402467,gi|17402469,gi|17402471,gi|224056288,gi|224103789,gi|386870485,gi|409894766,gi|449438307,gi|449451335,gi|456368497,gi|456368501,gi|460372829,gi|460384696,gi|460397961,gi|57867865,gi|77745465
hypothetical protein VITISV_025505 [Vitis vinifera]	gi|147853311,gi|217072032,gi|225451318,gi|226509426,gi|242058037,gi|242058039,gi|255542314,gi|255648228,gi|298204875,gi|351723659,gi|356504113,gi|356505965,gi|356505967,gi|356571605,gi|356573095,gi|357512299,gi|357512301,gi|357512303,gi|359487894,gi|378548275,gi|413950635	92,960.0	2	2	4	0.0325	Cmpd 613, +MSn(735.9195), 23.35 min, X005528FD_LM.mgf	ELGIGIVPYSPLGR	R	G	52.4	40.8	2			735.919	1,469.824448	1,470.831746	2	-2.194e-05	-0.01492	19,700.0	266	279	true	gi|217072032,gi|225451318,gi|226509426,gi|242058037,gi|242058039,gi|255542314,gi|255648228,gi|298204875,gi|351723659,gi|356504113,gi|356505965,gi|356505967,gi|356571605,gi|356573095,gi|357512299,gi|357512301,gi|357512303,gi|359487894,gi|378548275,gi|413950635	2	none
hypothetical protein VITISV_025505 [Vitis vinifera]	gi|147853311,gi|217072032,gi|225451318,gi|226509426,gi|242058037,gi|242058039,gi|255542314,gi|255648228,gi|298204875,gi|351723659,gi|356504113,gi|356505965,gi|356505967,gi|356571605,gi|356573095,gi|357512299,gi|357512301,gi|357512303,gi|359487894,gi|378548275,gi|413950635	92,960.0	2	2	4	0.0325	Cmpd 227, +MSn(711.3674), 12.15 min, X004214FD+LM.mgf	YIGLSEASPDTIR	K	R	76.1	44	2			711.367	1,420.720268	1,421.727246	2	0.0002981	0.2096	30,361.0	645	657	true	gi|217072032,gi|225451318,gi|226509426,gi|242058037,gi|242058039,gi|255542314,gi|255648228,gi|298204875,gi|351723659,gi|356504113,gi|356505965,gi|356505967,gi|356571605,gi|356573095,gi|357512299,gi|357512301,gi|357512303,gi|359487894,gi|378548275,gi|413950635	2	none
major pollen allergen Ole e 1, partial [Olea europaea]	gi|33329754,gi|33329756,gi|33329758	14,876.4	7	1	2	0.568	Cmpd 319, +MSn(641.3298), 13.59 min, X004221FD+LM.mgf	AEGLYSMLIER	R	D	84	43.5	2			641.33	1,280.645128	1,281.650846	2	0.001558	1.216	24,498.0	48	58	false	gi|1362136,gi|1362128,gi|1362137,gi|33329756,gi|33329758,gi|1362131	2 | 2 | 2 | 2 | 2 | 2 | 2 | 2 | 2 | 2 | 2 | 2 | 2 | 2 | 2 | 2 | 2 | 2 | 2 | 2 | 2 | 2 | 2 | 2 | 2 | 2 | 2 | 2 | 2 | 2 | 2 | 2 | 2 | 2 | 2 | 2 | 2 | 2 | 2 | 2 | 2 | 2	m7: Oxidation (+15.99) | none | m7: Oxidation (+15.99) | m7: Oxidation (+15.99) | m7: Oxidation (+15.99) | none | none | m7: Oxidation (+15.99) | none | none | m7: Oxidation (+15.99) | none | m7: Oxidation (+15.99) | none | m7: Oxidation (+15.99) | m7: Oxidation (+15.99) | none | none | m7: Oxidation (+15.99) | m7: Oxidation (+15.99) | m7: Oxidation (+15.99) | m7: Oxidation (+15.99) | none | none…
major pollen allergen Ole e 1, partial [Olea europaea]	gi|33329754,gi|33329756,gi|33329758	14,876.4	7	1	2	0.568	Cmpd 52, +MSn(446.7194), 11.86 min, X005531FD_LM.mgf	cPQVFNK	K	L	49.7	44	2		c1: Carbamidomethyl (+57.02)	446.719	891.424	892.435	2	-0.003187	-3.571	1,815.00	118	124	false	gi|1362136,gi|1362128,gi|1362137,gi|33329756,gi|33329758,gi|1362131	2 | 2 | 2 | 2 | 2 | 2 | 2 | 2 | 2 | 2 | 2 | 2 | 2	c1: Carbamidomethyl (+57.02) | c1: Carbamidomethyl (+57.02) | c1: Carbamidomethyl (+57.02) | c1: Carbamidomethyl (+57.02) | c1: Carbamidomethyl (+57.02) | c1: Carbamidomethyl (+57.02) | c1: Carbamidomethyl (+57.02) | c1: Carbamidomethyl (+57.02) | c1: Carbamidomethyl (+57.02) | c1: Carbamidomethyl (+57.02) | c1: Carbamidomethyl (+57.02) | c1: Carbamidomethyl (+57.02) | c1: Carbamidomethyl (+57.02)
major pollen allergen Ole e 1, partial [Olea europaea]	gi|33329754,gi|33329756,gi|33329758	14,876.4	7	1	2	0.568	Cmpd 295, +MSn(624.6461), 13.08 min, X004233FD+LM.mgf	DcDEIPVEGWVKPSLK	K	F	55.1	44	2		c2: Carbamidomethyl (+57.02)	624.646	1,870.916292	1,871.921111	3	0.002457	1.312	9,069.00	76	91	false	gi|1362136,gi|1362128,gi|1362137,gi|33329756,gi|33329758	3	c2: Carbamidomethyl (+57.02)
major pollen allergen Ole e 1, partial [Olea europaea]	gi|33329754,gi|33329756,gi|33329758	14,876.4	7	1	2	0.568	Cmpd 248, +MSn(645.9782), 12.55 min, X004233FD+LM.mgf	DHKNEFcEITLLSSSR	R	K	56.2	42.9	2		c7: Carbamidomethyl (+57.02)	645.978	1,934.912772	1,935.923011	3	-0.002963	-1.531	15,119.0	59	74	true	gi|33329756,gi|33329758,gi|1362131	3	c7: Carbamidomethyl (+57.02)
major pollen allergen Ole e 1, partial [Olea europaea]	gi|33329754,gi|33329756,gi|33329758	14,876.4	7	1	2	0.568	Cmpd 399, +MSn(818.4412), 14.38 min, X004233FD+LM.mgf	FITELSEFIPGAGVR	R	L	69.4	42.5	2			818.441	1,634.867808	1,635.874246	2	0.0008381	0.5123	35,057.0	13	27	false	gi|1362128,gi|1362137,gi|33329756,gi|33329758	2 | 2 | 2 | 2 | 2 | 2 | 2 | 2 | 2 | 2 | 2	none | none | none | none | none | none | none | none | none | none | none
major pollen allergen Ole e 1, partial [Olea europaea]	gi|33329754,gi|33329756,gi|33329758	14,876.4	7	1	2	0.568	Cmpd 243, +MSn(667.3427), 12.54 min, X004227FD+LM.mgf	KDcDEIPVEGWVKPSLK	R	F	72.3	43.5	2		c3: Carbamidomethyl (+57.02)	667.343	1,999.006182	2,000.016111	3	-0.002653	-1.327	22,276.0	75	91	false	gi|1362136,gi|1362128,gi|1362137,gi|33329756,gi|33329758	3 | 3 | 3 | 3 | 3 | 3 | 3 | 3 | 3 | 3 | 3	c3: Carbamidomethyl (+57.02) | c3: Carbamidomethyl (+57.02) | c3: Carbamidomethyl (+57.02) | c3: Carbamidomethyl (+57.02) | c3: Carbamidomethyl (+57.02) | c3: Carbamidomethyl (+57.02) | c3: Carbamidomethyl (+57.02) | c3: Carbamidomethyl (+57.02) | c3: Carbamidomethyl (+57.02) | c3: Carbamidomethyl (+57.02) | c3: Carbamidomethyl (+57.02)
major pollen allergen Ole e 1, partial [Olea europaea]	gi|33329754,gi|33329756,gi|33329758	14,876.4	7	1	2	0.568	Cmpd 437, +MSn(518.7939), 23.72 min, X005539FD_LM.mgf	TINPLGFFK	R	K	71.7	41.6	2			518.794	1,035.573248	1,036.582746	2	-0.002222	-2.144	86,286.0	103	111	false	gi|1362136,gi|1362128,gi|1362137,gi|33329756,gi|33329758,gi|33329740,gi|1362131	2 | 2 | 2 | 2 | 2 | 2 | 2 | 2 | 2 | 2 | 2 | 2 | 2 | 2 | 2 | 2 | 2 | 2 | 2 | 2 | 2 | 2 | 2 | 2 | 2	none | none | none | none | none | none | none | none | none | none | none | none | none | none | none | none | none | none | none | none | none | none | none | none | none
cytosolic phosphoglycerate kinase [Helianthus annuus]	gi|121485004	42,304.4	6	1	6	0.197	Cmpd 442, +MSn(702.8721), 19.97 min, X005528FD_LM.mgf	ELDYLVGAVSNPK	K	K	82.5	43.7	2			702.872	1,403.729548	1,404.737046	2	-0.0002219	-0.158	10,177.0	179	191	false	gi|356525742,gi|449444148	2 | 2 | 2 | 2 | 2 | 2	none | none | none | none | none | none
cytosolic phosphoglycerate kinase [Helianthus annuus]	gi|121485004	42,304.4	6	1	6	0.197	Cmpd 225, +MSn(787.4247), 12.29 min, X004213FD+LM.mgf	GVTTIIGGGDSVAAVEK	K	V	71.1	42.5	2			787.425	1,572.834888	1,573.843446	2	-0.001282	-0.8145	17,005.0	350	366	false	gi|211906450,gi|356525742,gi|82621108,gi|449444148	2 | 2 | 2 | 2 | 2 | 2 | 2 | 2	none | none | none | none | none | none | none | none
cytosolic phosphoglycerate kinase [Helianthus annuus]	gi|121485004	42,304.4	6	1	6	0.197	Cmpd 629, +MSn(550.8312), 22.41 min, X005525FD_LM.mgf	IGVIESLLEK	K	V	73	41.5	2			550.831	1,099.647908	1,100.656346	2	-0.001162	-1.056	11,815.0	207	216	false	gi|356525742,gi|82621108,gi|449444148	2 | 2	none | none
cytosolic phosphoglycerate kinase [Helianthus annuus]	gi|121485004	42,304.4	6	1	6	0.197	Cmpd 140, +MSn(537.8185), 10.99 min, X004213FD+LM.mgf	KPFAAIVGGSK	K	V	49.3	41.1	2			537.818	1,073.622428	1,074.630746	2	-0.001042	-0.9696	23,473.0	192	202	false	gi|211906450	2	none
cytosolic phosphoglycerate kinase [Helianthus annuus]	gi|121485004	42,304.4	6	1	6	0.197	Cmpd 335, +MSn(645.3311), 13.53 min, X004213FD+LM.mgf	LASLADLYVNDAFGTAHR	K	A	97.9	43.6	2			645.331	1,932.971502	1,933.976746	3	0.002032	1.051	63,716.0	138	155	false	gi|211906450,gi|356525742,gi|82621108,gi|449444148	3 | 3 | 3 | 3 | 3 | 3 | 3 | 3	none | none | none | none | none | none | none | none
cytosolic phosphoglycerate kinase [Helianthus annuus]	gi|121485004	42,304.4	6	1	6	0.197	Cmpd 176, +MSn(549.7658), 14.89 min, X005527FD_LM.mgf	SFSEALDTTK	K	T	58	41.4	2			549.766	1,097.517068	1,098.531446	2	-0.007102	-6.465	5,622.00	307	316	true		2 | 2 | 2 | 2 | 2	none | none | none | none | none
Os01g0711000 [Oryza sativa Japonica Group]	gi|115439527,gi|115468606,gi|116788110,gi|118721470,gi|125555777,gi|125597623,gi|125744990,gi|134133942,gi|14150751,gi|147806440,gi|166627,gi|168028019,gi|168031226,gi|168065770,gi|217074900,gi|218188940,gi|222423992,gi|224078391,gi|224105123,gi|225428086,gi|225459744,gi|226492645,gi|226531470,gi|2493129,gi|2493131,gi|2493132,gi|255539062,gi|255560497,gi|26986106,gi|27735259,gi|297839483,gi|29784…	54,281.4	2	2	2	0.0512	Cmpd 448, +MSn(544.7910), 20.03 min, X005520FD_LM.mgf	TPVSLDMLGR	K	V	52.4	44	2			544.791	1,087.567328	1,088.577046	2	-0.002442	-2.243	5,747.00	95	104	true	gi|115468606,gi|116788110,gi|118721470,gi|125555777,gi|125597623,gi|125744990,gi|134133942,gi|14150751,gi|147806440,gi|166627,gi|168028019,gi|168031226,gi|168065770,gi|217074900,gi|218188940,gi|222423992,gi|224078391,gi|224105123,gi|225428086,gi|225459744,gi|226492645,gi|226531470,gi|2493129,gi|2493131,gi|2493132,gi|255539062,gi|255560497,gi|26986106,gi|27735259,gi|297839483,gi|297844990,gi|30214…
Os01g0711000 [Oryza sativa Japonica Group]	gi|115439527,gi|115468606,gi|116788110,gi|118721470,gi|125555777,gi|125597623,gi|125744990,gi|134133942,gi|14150751,gi|147806440,gi|166627,gi|168028019,gi|168031226,gi|168065770,gi|217074900,gi|218188940,gi|222423992,gi|224078391,gi|224105123,gi|225428086,gi|225459744,gi|226492645,gi|226531470,gi|2493129,gi|2493131,gi|2493132,gi|255539062,gi|255560497,gi|26986106,gi|27735259,gi|297839483,gi|29784…	54,281.4	2	2	2	0.0512	Cmpd 629, +MSn(858.4711), 23.57 min, X005520FD_LM.mgf	VTLFLNLANDPTIER	R	I	41.8	41.1	2			858.471	1,714.927628	1,715.932846	2	0.002058	1.199	7,262.00	235	249	true	gi|115468606,gi|116788110,gi|118721470,gi|125555777,gi|125597623,gi|125744990,gi|134133942,gi|14150751,gi|147806440,gi|166627,gi|168028019,gi|168031226,gi|168065770,gi|217074900,gi|218188940,gi|222423992,gi|224078391,gi|224105123,gi|225428086,gi|225459744,gi|226492645,gi|226531470,gi|2493129,gi|2493131,gi|2493132,gi|255539062,gi|255560497,gi|26986106,gi|27735259,gi|297839483,gi|297844990,gi|30214…
glyceraldehyde-3-phosphate dehydrogenase C [Scoparia dulcis]	gi|346682873	36,620.1	9	2	3	0.332	Cmpd 332, +MSn(717.8845), 19.34 min, X005529FD_LM.mgf	AASFNIIPSSTGAAK	R	A	37.4	43.5	2			717.885	1,433.754488	1,434.758746	2	0.003018	2.104	18,187.0	203	217	false	gi|120672,gi|356892486,gi|47079976,gi|395144731,gi|395144733,gi|403314351,gi|339779755,gi|34850871	2 | 2 | 2	none | none | none
glyceraldehyde-3-phosphate dehydrogenase C [Scoparia dulcis]	gi|346682873	36,620.1	9	2	3	0.332	Cmpd 230, +MSn(661.3270), 12.19 min, X004214FD+LM.mgf	DAPmFVVGVNEK	K	Q	71.9	43.4	2		m4: Oxidation (+15.99)	661.327	1,320.639388	1,321.645761	2	0.000903	0.6833	28,753.0	129	140	false	gi|356892486,gi|47079976,gi|395144731,gi|395144733,gi|403314351,gi|339779755,gi|34850871	2 | 2 | 2 | 2 | 2 | 2 | 2 | 2 | 2 | 2 | 2 | 2 | 2 | 2 | 2 | 2	m4: Oxidation (+15.99) | none | none | m4: Oxidation (+15.99) | none | none | m4: Oxidation (+15.99) | none | none | m4: Oxidation (+15.99) | none | none | none | none | m4: Oxidation (+15.99) | m4: Oxidation (+15.99)
glyceraldehyde-3-phosphate dehydrogenase C [Scoparia dulcis]	gi|346682873	36,620.1	9	2	3	0.332	Cmpd 746, +MSn(1017.0396), 24.71 min, X005525FD_LM.mgf	FGIVEGLMTTVHSITATQK	R	T	81.3	41.7	2			1,017.039570	2,032.064588	2,033.073846	2	-0.001982	-0.9749	22,797.0	170	188	false	gi|120669,gi|356892486,gi|47079976,gi|395144731,gi|395144733,gi|403314351,gi|339779755,gi|34850871	3 | 2 | 3 | 3 | 3 | 3 | 3 | 3 | 3 | 3 | 3	none | none | m8: Oxidation (+15.99) | none | none | m8: Oxidation (+15.99) | none | none | none | m8: Oxidation (+15.99) | none
glyceraldehyde-3-phosphate dehydrogenase C [Scoparia dulcis]	gi|346682873	36,620.1	9	2	3	0.332	Cmpd 341, +MSn(1073.0054), 13.46 min, X004214FD+LM.mgf	GILGYTEDDVVSTDFVGDSR	K	S	150	41.9	2			1,073.005320	2,143.996088	2,144.998546	2	0.004818	2.246	22,949.0	274	293	false	gi|120672,gi|339779755,gi|34850871	2 | 2 | 3 | 2 | 3 | 2 | 2 | 2 | 3 | 2 | 2 | 2 | 2 | 2 | 3 | 3	none | none | none | none | none | none | none | none | none | none | none | none | none | none | none | none
glyceraldehyde-3-phosphate dehydrogenase C [Scoparia dulcis]	gi|346682873	36,620.1	9	2	3	0.332	Cmpd 75, +MSn(471.8025), 9.77 min, X004214FD+LM.mgf	KVIISAPSK	K	D	43	39	2			471.802	941.59	942.598	2	-0.0006819	-0.7235	11,136.0	120	128	true	gi|120669	2	none
glyceraldehyde-3-phosphate dehydrogenase C [Scoparia dulcis]	gi|346682873	36,620.1	9	2	3	0.332	Cmpd 189, +MSn(398.2123), 11.54 min, X004214FD+LM.mgf	LTGMAFR	K	V	40.8	43.2	2			398.212	794.41	795.418	2	-0.0009219	-1.159	24,183.0	230	236	false	gi|120672,gi|120669,gi|356892486,gi|47079976,gi|339779755,gi|34850871	2	m4: Oxidation (+15.99)
glyceraldehyde-3-phosphate dehydrogenase C [Scoparia dulcis]	gi|346682873	36,620.1	9	2	3	0.332	Cmpd 241, +MSn(384.2018), 14.88 min, X005524FD_LM.mgf	SSIFDAK	R	A	50.4	42.8	2			384.202	766.389	767.393	2	0.002858	3.724	25,518.0	294	300	false	gi|120672,gi|120669,gi|356892486,gi|47079976,gi|395144731,gi|395144733,gi|403314351,gi|339779755,gi|34850871
glyceraldehyde-3-phosphate dehydrogenase C [Scoparia dulcis]	gi|346682873	36,620.1	9	2	3	0.332	Cmpd 339, +MSn(749.9258), 13.58 min, X004213FD+LM.mgf	VPTVDVSVVDLTVR	R	L	92.1	41.5	2			749.926	1,497.837128	1,498.847646	2	-0.003242	-2.163	87,233.0	237	250	false	gi|120669,gi|395144731,gi|395144733,gi|403314351,gi|339779755,gi|34850871	2 | 2 | 2 | 2 | 2	none | none | none | none | none
glyceraldehyde-3-phosphate dehydrogenase C [Scoparia dulcis]	gi|346682873	36,620.1	9	2	3	0.332	Cmpd 58, +MSn(560.2645), 9.40 min, X004214FD+LM.mgf	YDSVHGQWK	K	H	44.6	41.6	2			560.264	1,118.514428	1,119.521846	2	-0.0001419	-0.1268	22,948.0	49	57	true	gi|120672,gi|120669
major pollen allergen Ole e 1, partial [Olea europaea]	gi|33329740	14,442.0	6	1	19	0.473	Cmpd 315, +MSn(634.3215), 13.40 min, X004227FD+LM.mgf	AEGLYSMLVER	R	D	84.7	43.3	2			634.322	1,266.628488	1,267.635146	2	0.0006181	0.4876	130806	45	55	false	gi|14424429,gi|145313986,gi|341612420,gi|341612426,gi|341612428,gi|341612424,gi|145313990,gi|2465129,gi|1362130,gi|2465131	2 | 2 | 2 | 2 | 2 | 2 | 2 | 2 | 2 | 2 | 2 | 2 | 2 | 2 | 2 | 2 | 2 | 2 | 2 | 2 | 2 | 2 | 2 | 2 | 2 | 2 | 2 | 2 | 2 | 2 | 2 | 2 | 3 | 2 | 2 | 2 | 2 | 2 | 2 | 2 | 2 | 2 | 2 | 2 | 2 | 2 | 2 | 2	m7: Oxidation (+15.99) | none | none | none | m7: Oxidation (+15.99) | none | none | none | none | m7: Oxidation (+15.99) | none | none | none | m7: Oxidation (+15.99) | none | none | m7: Oxidation (+15.99) | m7: Oxidation (+15.99) | none | none | none | m7: Oxidation (+15.99) | none | m7: Oxidation (+15.99) | none | none | m7: Oxidation (+15.99) | none | m7: Oxidation (+15.99) | none | none | no…
major pollen allergen Ole e 1, partial [Olea europaea]	gi|33329740	14,442.0	6	1	19	0.473	Cmpd 355, +MSn(882.4711), 14.61 min, X004224FD+LM.mgf	AGFITELSEFIPGAGVR	R	L	88	42.4	2			882.471	1,762.927768	1,763.932846	2	0.002198	1.246	16,023.0	8	24	true		2 | 2 | 2 | 2 | 2 | 2 | 2 | 2 | 2 | 2 | 2 | 2 | 2 | 2 | 2 | 2 | 2 | 2	none | none | none | none | none | none | none | none | none | none | none | none | none | none | none | none | none | none
major pollen allergen Ole e 1, partial [Olea europaea]	gi|33329740	14,442.0	6	1	19	0.473	Cmpd 238, +MSn(953.4619), 12.42 min, X004233FD+LM.mgf	DHKNEFcEITLISSGR	R	K	105	43.1	2		c7: Carbamidomethyl (+57.02)	953.462	1,904.909148	1,905.912511	2	0.003913	2.053	21,575.0	56	71	false	gi|14424429,gi|145313986,gi|341612420,gi|341612426,gi|341612428,gi|341612424,gi|145313990,gi|2465129,gi|1362130,gi|2465131	2 | 3 | 2 | 3 | 3 | 2 | 2 | 3 | 2 | 3 | 2 | 3 | 3 | 2 | 2 | 3 | 3 | 3 | 3 | 2 | 3 | 3 | 2 | 3 | 2 | 3 | 3 | 3 | 3	c7: Carbamidomethyl (+57.02) | c7: Carbamidomethyl (+57.02) | c7: Carbamidomethyl (+57.02) | c7: Carbamidomethyl (+57.02) | c7: Carbamidomethyl (+57.02) | c7: Carbamidomethyl (+57.02) | c7: Carbamidomethyl (+57.02) | c7: Carbamidomethyl (+57.02) | c7: Carbamidomethyl (+57.02) | c7: Carbamidomethyl (+57.02) | c7: Carbamidomethyl (+57.02) | c7: Carbamidomethyl (+57.02) | c7: Carbamidomethyl (+57.02…
major pollen allergen Ole e 1, partial [Olea europaea]	gi|33329740	14,442.0	6	1	19	0.473	Cmpd 90, +MSn(477.7064), 10.33 min, X004233FD+LM.mgf	LGmYPPNm	K	-	35.4	38.3	2		m3: Oxidation (+15.99), m8: Oxidation (+15.99)	477.706	953.398	954.406	2	-0.000492	-0.5155	30,310.0	122	129	false	gi|14424429,gi|145313986,gi|341612420,gi|341612426,gi|341612428,gi|341612424,gi|145313990,gi|1362136,gi|2465129,gi|1362128,gi|1362137,gi|1362130,gi|1362131,gi|2465131
major pollen allergen Ole e 1, partial [Olea europaea]	gi|33329740	14,442.0	6	1	19	0.473	Cmpd 476, +MSn(763.3707), 20.87 min, X005541FD_LM.mgf	NEFcEITLISSGR	K	K	82.7	44.5	2		c4: Carbamidomethyl (+57.02)	763.371	1,524.726828	1,525.731611	2	0.002493	1.634	17,626.0	59	71	false	gi|14424429,gi|145313986,gi|341612420,gi|341612426,gi|341612428,gi|341612424,gi|145313990,gi|2465129,gi|1362130,gi|2465131	2 | 2 | 2 | 2 | 2 | 2 | 2 | 2 | 2	c4: Carbamidomethyl (+57.02) | c4: Carbamidomethyl (+57.02) | c4: Carbamidomethyl (+57.02) | c4: Carbamidomethyl (+57.02) | c4: Carbamidomethyl (+57.02) | c4: Carbamidomethyl (+57.02) | c4: Carbamidomethyl (+57.02) | c4: Carbamidomethyl (+57.02) | c4: Carbamidomethyl (+57.02)
major pollen allergen Ole e 1, partial [Olea europaea]	gi|33329740	14,442.0	6	1	19	0.473	Cmpd 437, +MSn(518.7939), 23.72 min, X005539FD_LM.mgf	TINPLGFFK	R	K	71.7	41.6	2			518.794	1,035.573248	1,036.582746	2	-0.002222	-2.144	86,286.0	100	108	false	gi|1362136,gi|1362128,gi|1362137,gi|33329754,gi|33329756,gi|33329758,gi|1362131	2 | 2 | 2 | 2 | 2 | 2 | 2 | 2 | 2 | 2 | 2 | 2 | 2 | 2 | 2 | 2 | 2 | 2 | 2 | 2 | 2 | 2 | 2 | 2 | 2	none | none | none | none | none | none | none | none | none | none | none | none | none | none | none | none | none | none | none | none | none | none | none | none | none
PREDICTED: serine hydroxymethyltransferase 1 [Vitis vinifera]	gi|225433510,gi|357462803,gi|449442395	51,907.9	5	5	13	0.13	Cmpd 590, +MSn(702.8494), 22.77 min, X005520FD_LM.mgf	DFEQIAEFLHR	K	A	34.1	44	2			702.849	1,403.684228	1,404.690746	2	0.0007581	0.5397	9,623.00	404	414	true	gi|357462803,gi|449442395
PREDICTED: serine hydroxymethyltransferase 1 [Vitis vinifera]	gi|225433510,gi|357462803,gi|449442395	51,907.9	5	5	13	0.13	Cmpd 32, +MSn(460.2366), 8.83 min, X004211FD+LM.mgf	IGAPAmTSR	R	G	50.3	45.3	2		m6: Oxidation (+15.99)	460.237	918.459	919.467	2	-0.000677	-0.7362	14,976.0	390	398	true	gi|357462803,gi|449442395	2 | 2	m6: Oxidation (+15.99) | m6: Oxidation (+15.99)
PREDICTED: serine hydroxymethyltransferase 1 [Vitis vinifera]	gi|225433510,gi|357462803,gi|449442395	51,907.9	5	5	13	0.13	Cmpd 568, +MSn(809.9222), 21.97 min, X005521FD_LM.mgf	ISATSIYFESLPYK	K	V	93.2	43.6	2			809.922	1,617.829788	1,618.836346	2	0.0007181	0.4436	12,210.0	147	160	true	gi|357462803,gi|449442395,gi|302761872,gi|302769041	2	none
PREDICTED: serine hydroxymethyltransferase 1 [Vitis vinifera]	gi|225433510,gi|357462803,gi|449442395	51,907.9	5	5	13	0.13	Cmpd 216, +MSn(603.8151), 11.67 min, X004210FD+LM.mgf	LIIcGGSAYPR	K	D	50.2	44.3	2		c4: Carbamidomethyl (+57.02)	603.815	1,205.615708	1,206.630111	2	-0.007127	-5.907	29,737.0	184	194	true	gi|357462803,gi|449442395,gi|302761872,gi|302769041	2	c4: Carbamidomethyl (+57.02)
PREDICTED: serine hydroxymethyltransferase 1 [Vitis vinifera]	gi|225433510,gi|357462803,gi|449442395	51,907.9	5	5	13	0.13	Cmpd 233, +MSn(759.3884), 12.27 min, X004211FD+LM.mgf	NAVFGDSSALAPGGVR	K	I	103	44.2	2			759.388	1,516.762208	1,517.770746	2	-0.001262	-0.8314	34,974.0	374	389	true	gi|357462803,gi|449442395,gi|302761872,gi|302769041	2 | 2 | 2 | 2	none | none | none | none
cyclophilin [Digitalis lanata]	gi|1561575,gi|1563719,gi|259014711,gi|52788398	18,054.4	3	2	24	0.122	Cmpd 141, +MSn(485.2385), 11.32 min, X004233FD+LM.mgf	FADENFVK	K	K	46.6	42	2			485.239	968.463	969.468	2	0.002138	2.205	9,341.00	90	97	false	gi|1563719,gi|259014711,gi|52788398,gi|829119	2 | 2 | 2 | 2 | 2	none | none | none | none | none
cyclophilin [Digitalis lanata]	gi|1561575,gi|1563719,gi|259014711,gi|52788398	18,054.4	3	2	24	0.122	Cmpd 129, +MSn(549.2845), 13.03 min, X005541FD_LM.mgf	FADENFVKK	K	H	32.9	42.9	2			549.285	1,096.554508	1,097.562646	2	-0.0008619	-0.7853	8,178.00	90	98	false	gi|1563719,gi|259014711,gi|52788398,gi|829119
cyclophilin [Digitalis lanata]	gi|1561575,gi|1563719,gi|259014711,gi|52788398	18,054.4	3	2	24	0.122	Cmpd 319, +MSn(688.8795), 13.64 min, X004229FD+LM.mgf	IVMELYADVVPK	R	T	80.6	43.8	2			688.879	1,375.744308	1,376.749546	2	0.002038	1.48	24,731.0	20	31	true	gi|1563719,gi|259014711,gi|52788398	2 | 2 | 2 | 2 | 2 | 2 | 2 | 2 | 2 | 2 | 2 | 2 | 2 | 2 | 2 | 2 | 2 | 2 | 2 | 2 | 2 | 2 | 2	m3: Oxidation (+15.99) | m3: Oxidation (+15.99) | none | none | m3: Oxidation (+15.99) | none | m3: Oxidation (+15.99) | none | m3: Oxidation (+15.99) | m3: Oxidation (+15.99) | m3: Oxidation (+15.99) | none | none | m3: Oxidation (+15.99) | none | none | none | none | none | none | none | none | none
methionine synthase [Orobanche ramosa]	gi|113473614	84,575.4	15	18	61	0.254	Cmpd 619, +MSn(735.4191), 21.91 min, X005515FD_LM.mgf	AGITVIQIDEAALR	K	E	66.9	40	2			735.419	1,468.823628	1,469.832446	2	-0.001542	-1.049	23,588.0	597	610	true	gi|460407874,gi|8439545	2 | 2 | 2 | 2 | 2 | 2 | 2	none | none | none | none | none | none | none
methionine synthase [Orobanche ramosa]	gi|113473614	84,575.4	15	18	61	0.254	Cmpd 415, +MSn(600.2914), 13.99 min, X004205FD+LM.mgf	FALESFWDGK	K	S	77.4	41.9	2			600.291	1,198.568268	1,199.573246	2	0.002298	1.916	17,093.0	19	28	true	gi|460407874,gi|8439545,gi|30688090,gi|47600745	2 | 2 | 2 | 2 | 2 | 2 | 2 | 2 | 2	none | none | none | none | none | none | none | none | none
methionine synthase [Orobanche ramosa]	gi|113473614	84,575.4	15	18	61	0.254	Cmpd 636, +MSn(805.3984), 25.22 min, X005517FD_LM.mgf	FETcYQIALAIKDEVEDLEK	R	A	38.7	42.6	2		c4: Carbamidomethyl (+57.02)	805.398	2,413.173222	2,414.179911	3	0.0005868	0.243	15,811.0	577	596	true	gi|6716760,gi|460407874,gi|8439545,gi|8134570
methionine synthase [Orobanche ramosa]	gi|113473614	84,575.4	15	18	61	0.254	Cmpd 402, +MSn(895.9843), 14.60 min, X004207FD+LM.mgf	GMLTGPVTILNWSFVR	K	N	45.8	42.1	2			895.984	1,789.954068	1,790.962346	2	-0.001002	-0.5594	7,240.00	556	571	true	gi|6716760,gi|460407874,gi|8439545,gi|30688090,gi|47600745,gi|8134570	2 | 2 | 2	m2: Oxidation (+15.99) | m2: Oxidation (+15.99) | none
methionine synthase [Orobanche ramosa]	gi|113473614	84,575.4	15	18	61	0.254	Cmpd 288, +MSn(373.7451), 17.11 min, X005517FD_LM.mgf	ILPIYK	K	E	33.5	37	2			373.745	745.476	746.481	2	0.001598	2.141	12,029.0	184	189	true	gi|460407874,gi|8439545
methionine synthase [Orobanche ramosa]	gi|113473614	84,575.4	15	18	61	0.254	Cmpd 632, +MSn(818.1436), 25.13 min, X005517FD_LM.mgf	KLNLPILPTTTIGSFPQTIELR	K	R	48.5	32.6	2			818.144	2,451.409062	2,452.417846	3	-0.001508	-0.6149	18,552.0	426	447	true
methionine synthase [Orobanche ramosa]	gi|113473614	84,575.4	15	18	61	0.254	Cmpd 375, +MSn(367.7306), 19.40 min, X005517FD_LM.mgf	LLSVFR	K	E	53.1	38.2	2			367.731	733.447	734.456	2	-0.002082	-2.835	14,394.0	679	684	true	gi|6716760,gi|460407874,gi|8439545,gi|8134570	2	none
methionine synthase [Orobanche ramosa]	gi|113473614	84,575.4	15	18	61	0.254	Cmpd 696, +MSn(775.4449), 26.60 min, X005517FD_LM.mgf	LNLPILPTTTIGSFPQTIELR	K	R	87.6	34.8	2			775.445	2,323.313052	2,324.322846	3	-0.002518	-1.083	38,943.0	427	447	true		3 | 2 | 2 | 2	none | none | none | none
methionine synthase [Orobanche ramosa]	gi|113473614	84,575.4	15	18	61	0.254	Cmpd 464, +MSn(664.3404), 21.36 min, X005517FD_LM.mgf	LQEELDIDVLVHGEPER	K	N	47.6	43.2	2			664.34	1,989.999402	1,991.008346	3	-0.001668	-0.8377	5,781.00	477	493	true	gi|8134570
methionine synthase [Orobanche ramosa]	gi|113473614	84,575.4	15	18	61	0.254	Cmpd 528, +MSn(761.3981), 22.72 min, X005517FD_LM.mgf	LVVSTScSLLHTAVDLVNEPK	K	L	56.4	42.1	2		c7: Carbamidomethyl (+57.02)	761.398	2,281.172502	2,282.206211	3	-0.02643	-11.58	26,680.0	322	342	true	gi|8134570
methionine synthase [Orobanche ramosa]	gi|113473614	84,575.4	15	18	61	0.254	Cmpd 433, +MSn(511.2781), 20.69 min, X005517FD_LM.mgf	SWLAFAAQK	K	V	40.1	42.8	2			511.278	1,020.541708	1,021.546546	2	0.002438	2.387	8,833.00	349	357	true	gi|460407874,gi|8439545,gi|30688090,gi|47600745,gi|8134570
methionine synthase [Orobanche ramosa]	gi|113473614	84,575.4	15	18	61	0.254	Cmpd 210, +MSn(471.7845), 15.14 min, X005517FD_LM.mgf	VVEVNALAK	K	A	44.6	42.6	2			471.784	941.554	942.562	2	-0.0002219	-0.2355	44,380.0	358	366	true	gi|460407874,gi|8439545,gi|30688090,gi|47600745,gi|8134570
methionine synthase [Orobanche ramosa]	gi|113473614	84,575.4	15	18	61	0.254	Cmpd 366, +MSn(726.3633), 14.09 min, X004207FD+LM.mgf	WFDTNYHFIVPELGPDVK	K	F	69.4	42.9	2			726.363	2,176.068192	2,177.070446	3	0.005022	2.307	115820	112	129	true		3 | 3 | 3 | 3 | 3 | 3	none | none | none | none | none | none
methionine synthase [Orobanche ramosa]	gi|113473614	84,575.4	15	18	61	0.254	Cmpd 183, +MSn(829.9175), 11.72 min, X004207FD+LM.mgf	YGAGIGPGVYDIHSPR	K	I	116	44	2			829.917	1,657.820428	1,658.828746	2	-0.001042	-0.6281	35,824.0	689	704	true	gi|6716760,gi|460407874,gi|8439545,gi|30688090,gi|47600745,gi|8134570	3 | 3 | 3 | 3 | 3 | 3 | 3 | 3 | 3 | 3 | 3 | 3	none | none | none | none | none | none | none | none | none | none | none | none
methionine synthase [Orobanche ramosa]	gi|113473614	84,575.4	15	18	61	0.254	Cmpd 555, +MSn(548.7933), 20.23 min, X005514FD_LM.mgf	YLFAGVVDGR	K	N	80	43.4	2			548.793	1,095.572068	1,096.578646	2	0.0006981	0.6366	14,630.0	287	296	true	gi|460407874,gi|8439545,gi|8134570	2 | 2 | 2 | 2	none | none | none | none
malate dehydrogenase [Nicotiana tabacum]	gi|10798652,gi|121309841,gi|255585546,gi|326490940,gi|392056683	35,407.4	2	2	5	0.0512	Cmpd 123, +MSn(437.2416), 12.09 min, X005524FD_LM.mgf	ALGQISER	R	L	37	44.6	2			437.242	872.469	873.479	2	-0.003002	-3.437	6,027.00	164	171	true	gi|121309841,gi|255585546,gi|326490940,gi|392056683
malate dehydrogenase [Nicotiana tabacum]	gi|10798652,gi|121309841,gi|255585546,gi|326490940,gi|392056683	35,407.4	2	2	5	0.0512	Cmpd 139, +MSn(501.2831), 10.89 min, X004214FD+LM.mgf	LNVQVSDVK	R	N	53.1	44.1	2			501.283	1,000.551648	1,001.562646	2	-0.003722	-3.716	18,562.0	172	180	true	gi|121309841,gi|255585546,gi|326490940,gi|392056683	2 | 2 | 2	none | none | none
RecName: Full=Isoflavone reductase-like protein; AltName: Full=Pollen allergen Ole e 12.01; AltName: Allergen=Ole e 12.01	gi|449061782	34,069.2	13	14	87	0.581	Cmpd 857, +MSn(1256.9767), 27.04 min, X005525FD_LM.mgf	AIEAEGIPYTFVSANYFAGYSLPTLVQPEVTAPPR	R	D	47.5	39.9	2			1,256.976670	3,767.908182	3,768.916146	3	-0.0006879	-0.1825	45,988.0	139	173	true		3	none
RecName: Full=Isoflavone reductase-like protein; AltName: Full=Pollen allergen Ole e 12.01; AltName: Allergen=Ole e 12.01	gi|449061782	34,069.2	13	14	87	0.581	Cmpd 252, +MSn(857.4212), 12.45 min, X004217FD+LM.mgf	AVFNEENDIGTYTIK	K	A	92.2	43.1	2			857.421	1,712.827808	1,713.833146	2	0.001938	1.131	42,944.0	186	200	true		2 | 2 | 2 | 2 | 2 | 2 | 2 | 2 | 2 | 2 | 2 | 2 | 2 | 2	none | none | none | none | none | none | none | none | none | none | none | none | none | none
RecName: Full=Isoflavone reductase-like protein; AltName: Full=Pollen allergen Ole e 12.01; AltName: Allergen=Ole e 12.01	gi|449061782	34,069.2	13	14	87	0.581	Cmpd 119, +MSn(488.2545), 12.48 min, X005528FD_LM.mgf	ESTISDPVK	R	G	81.7	44.4	2			488.254	974.494	975.499	2	0.002218	2.274	18,547.0	37	45	true		2 | 2 | 2 | 2 | 2 | 2 | 2 | 2 | 2 | 2	none | none | none | none | none | none | none | none | none | none
RecName: Full=Isoflavone reductase-like protein; AltName: Full=Pollen allergen Ole e 12.01; AltName: Allergen=Ole e 12.01	gi|449061782	34,069.2	13	14	87	0.581	Cmpd 319, +MSn(701.8198), 13.11 min, X004215FD+LM.mgf	FFPSDFGTDVDR	R	C	48.7	40.3	2			701.82	1,401.624988	1,402.627546	2	0.004718	3.364	26,924.0	108	119	true		2 | 2	none | none
RecName: Full=Isoflavone reductase-like protein; AltName: Full=Pollen allergen Ole e 12.01; AltName: Allergen=Ole e 12.01	gi|449061782	34,069.2	13	14	87	0.581	Cmpd 206, +MSn(432.7447), 14.54 min, X005528FD_LM.mgf	FIVEASAK	K	S	64.1	44.9	2			432.745	863.475	864.483	2	-0.0004419	-0.5112	18,434.0	19	26	true		2 | 2 | 2 | 2 | 2 | 2	none | none | none | none | none | none
RecName: Full=Isoflavone reductase-like protein; AltName: Full=Pollen allergen Ole e 12.01; AltName: Allergen=Ole e 12.01	gi|449061782	34,069.2	13	14	87	0.581	Cmpd 586, +MSn(940.4719), 21.72 min, X005525FD_LM.mgf	IEPSFGVEASELYPDVK	K	Y	93	43.9	2			940.472	1,878.929248	1,879.932546	2	0.003978	2.116	21,554.0	280	296	true		2 | 2 | 2 | 2 | 2 | 2	none | none | none | none | none | none
RecName: Full=Isoflavone reductase-like protein; AltName: Full=Pollen allergen Ole e 12.01; AltName: Allergen=Ole e 12.01	gi|449061782	34,069.2	13	14	87	0.581	Cmpd 461, +MSn(602.8689), 21.00 min, X005530FD_LM.mgf	ILIIGGTGYIGK	K	F	62.8	34.6	2			602.869	1,203.723188	1,204.730346	2	0.0001181	0.098	28,991.0	7	18	true		2 | 2 | 2 | 2 | 2 | 2	none | none | none | none | none | none
RecName: Full=Isoflavone reductase-like protein; AltName: Full=Pollen allergen Ole e 12.01; AltName: Allergen=Ole e 12.01	gi|449061782	34,069.2	13	14	87	0.581	Cmpd 286, +MSn(486.3187), 15.76 min, X005525FD_LM.mgf	ILYIKPPK	K	N	42.3	34.2	2			486.319	970.623	971.629	2	0.001078	1.11	8,633.00	211	218	true		2 | 2	none | none
RecName: Full=Isoflavone reductase-like protein; AltName: Full=Pollen allergen Ole e 12.01; AltName: Allergen=Ole e 12.01	gi|449061782	34,069.2	13	14	87	0.581	Cmpd 382, +MSn(609.3425), 18.79 min, X005528FD_LM.mgf	IYVPEEQVLK	K	Q	45.9	42.9	2			609.343	1,216.670528	1,217.677746	2	5.806e-05	0.04768	31,009.0	241	250	true		2 | 2	none | none
RecName: Full=Isoflavone reductase-like protein; AltName: Full=Pollen allergen Ole e 12.01; AltName: Allergen=Ole e 12.01	gi|449061782	34,069.2	13	14	87	0.581	Cmpd 718, +MSn(863.4421), 26.41 min, X005530FD_LM.mgf	NIYSFNELVALWEK	K	K	85.9	43.5	2			863.442	1,724.869608	1,725.884646	2	-0.007762	-4.497	12,045.0	219	232	true		2 | 2 | 2 | 2 | 2	none | none | none | none | none
RecName: Full=Isoflavone reductase-like protein; AltName: Full=Pollen allergen Ole e 12.01; AltName: Allergen=Ole e 12.01	gi|449061782	34,069.2	13	14	87	0.581	Cmpd 297, +MSn(687.6876), 13.11 min, X004220FD+LM.mgf	NSGVTILTGDLYDHESLVK	K	A	84.3	43.4	2			687.688	2,060.040852	2,061.050146	3	-0.002018	-0.9791	10,412.0	54	72	true		2 | 3 | 3 | 3 | 3 | 3 | 3 | 3	none | none | none | none | none | none | none | none
RecName: Full=Isoflavone reductase-like protein; AltName: Full=Pollen allergen Ole e 12.01; AltName: Allergen=Ole e 12.01	gi|449061782	34,069.2	13	14	87	0.581	Cmpd 240, +MSn(564.7919), 14.87 min, X005524FD_LM.mgf	SEHPTFALAR	K	E	41.6	42.5	2			564.792	1,127.569328	1,128.579646	2	-0.003042	-2.695	14,998.0	27	36	true
RecName: Full=Isoflavone reductase-like protein; AltName: Full=Pollen allergen Ole e 12.01; AltName: Allergen=Ole e 12.01	gi|449061782	34,069.2	13	14	87	0.581	Cmpd 312, +MSn(500.2947), 16.40 min, X005525FD_LM.mgf	VIILGDGNAK	K	A	65.3	42.3	2			500.295	998.575	999.584	2	-0.001482	-1.483	47,895.0	176	185	true		2 | 2 | 2 | 2 | 2 | 2 | 2 | 2 | 2 | 2 | 2 | 2	none | none | none | none | none | none | none | none | none | none | none | none
unknown [Medicago truncatula]	gi|388522553	29,595.0	2	1	2	0.116	Cmpd 653, +MSn(595.3339), 25.02 min, X005530FD_LM.mgf	DSTLIMQLLR	K	D	63.2	42.6	2			595.334	1,188.653288	1,189.661146	2	-0.0005819	-0.4892	12,986.0	219	228	false	gi|23558747,gi|26454608,gi|3023182,gi|3023190,gi|41056815,gi|42491254,gi|44917135,gi|45861989,gi|77416973,gi|83284005,gi|12230867,gi|189014940,gi|193290377,gi|226295434,gi|255545792,gi|297839703,gi|359492889,gi|487791	2 | 2 | 2 | 2 | 2	none | m6: Oxidation (+15.99) | none | none | none
unknown [Medicago truncatula]	gi|388522553	29,595.0	2	1	2	0.116	Cmpd 188, +MSn(700.6842), 11.69 min, X004220FD+LM.mgf	GYEAVSATANTDLPSTHPIR	K	L	62	43	2			700.684	2,099.030712	2,100.035746	3	0.002242	1.068	16,450.0	154	173	true		3	none
unnamed protein product [Thellungiella halophila]	gi|312281815,gi|33415263	47,638.2	6	1	2	0.198	Cmpd 573, +MSn(902.9756), 22.06 min, X005521FD_LM.mgf	AAVPSGASTGIYEALELR	R	D	101	42.8	2			902.976	1,803.936648	1,804.944046	2	-0.0001219	-0.06756	18,052.0	35	52	false	gi|460408278,gi|33415263	2 | 2 | 2 | 2 | 2 | 2 | 2 | 3	none | none | none | none | none | none | none | none
unnamed protein product [Thellungiella halophila]	gi|312281815,gi|33415263	47,638.2	6	1	2	0.198	Cmpd 79, +MSn(456.2083), 9.85 min, X004211FD+LM.mgf	DGGSDYLGK	R	G	50.9	40.5	2			456.208	910.402	911.411	2	-0.001502	-1.648	17,959.0	53	61	true	gi|115466256,gi|218197519,gi|222634915,gi|33415263,gi|34597330	2	none
unnamed protein product [Thellungiella halophila]	gi|312281815,gi|33415263	47,638.2	6	1	2	0.198	Cmpd 743, +MSn(934.9856), 25.92 min, X005520FD_LM.mgf	LAMQEFMILPVGASSFK	K	E	53.7	43.1	2			934.986	1,867.956708	1,868.965046	2	-0.001062	-0.5682	19,979.0	168	184	false	gi|460408278,gi|33415263,gi|34597330	2 | 3	none | none
unnamed protein product [Thellungiella halophila]	gi|312281815,gi|33415263	47,638.2	6	1	2	0.198	Cmpd 205, +MSn(450.7265), 11.82 min, X004211FD+LM.mgf	TYDLNFK	K	E	47.2	41	2			450.726	899.438	900.446	2	-0.0005619	-0.6241	16,051.0	262	268	false	gi|460408278,gi|115466256,gi|218197519,gi|222634915,gi|33415263,gi|34597330	2 | 2	none | none
unnamed protein product [Thellungiella halophila]	gi|312281815,gi|33415263	47,638.2	6	1	2	0.198	Cmpd 271, +MSn(787.4261), 12.43 min, X004210FD+LM.mgf	VNQIGSVTESIEAVK	K	M	94.4	42.4	2			787.426	1,572.837568	1,573.843246	2	0.001598	1.015	44,773.0	353	367	false	gi|460408278,gi|33415263,gi|34597330	2 | 2 | 2 | 2	none | none | none | none
unnamed protein product [Thellungiella halophila]	gi|312281815,gi|33415263	47,638.2	6	1	2	0.198	Cmpd 345, +MSn(775.3517), 17.33 min, X005521FD_LM.mgf	YGQDATNVGDEGGFAPNIQENK	K	E	38.8	40.2	2			775.352	2,323.033272	2,324.042846	3	-0.002298	-0.9888	12,011.0	205	226	false	gi|460408278,gi|115466256,gi|218197519,gi|222634915,gi|33415263,gi|34597330
RecName: Full=Pectinesterase 2; AltName: Full=Pollen allergen Ole e 11.0102; Short=Ole e 11-2; AltName: Allergen=Ole e 11.0102; Flags: Precursor	gi|449061779	39,654.6	7	8	38	0.291	Cmpd 613, +MSn(855.4592), 26.08 min, X005523FD_LM.mgf	APIPANSAQLNSWFDGIIQPVAVR	R	K	42.2	40.5	2			855.459	2,563.355772	2,564.362146	3	0.0009021	0.3518	9,509.00	26	49	true		3	none
RecName: Full=Pectinesterase 2; AltName: Full=Pollen allergen Ole e 11.0102; Short=Ole e 11-2; AltName: Allergen=Ole e 11.0102; Flags: Precursor	gi|449061779	39,654.6	7	8	38	0.291	Cmpd 124, +MSn(759.8764), 10.73 min, X004213FD+LM.mgf	ATmDPALVTAEGQAK	K	V	74.1	44.5	2		m3: Oxidation (+15.99)	759.876	1,517.738288	1,518.747061	2	-0.001497	-0.9856	19,977.0	51	65	true		2 | 2	none | none
RecName: Full=Pectinesterase 2; AltName: Full=Pollen allergen Ole e 11.0102; Short=Ole e 11-2; AltName: Allergen=Ole e 11.0102; Flags: Precursor	gi|449061779	39,654.6	7	8	38	0.291	Cmpd 232, +MSn(737.8300), 12.36 min, X004213FD+LM.mgf	IYGFQDTLcDDK	K	G	55.9	39.7	2		c9: Carbamidomethyl (+57.02)	737.83	1,473.645528	1,474.652211	2	0.0005928	0.402	24,241.0	194	205	true		2 | 2	c9: Carbamidomethyl (+57.02) | c9: Carbamidomethyl (+57.02)
RecName: Full=Pectinesterase 2; AltName: Full=Pollen allergen Ole e 11.0102; Short=Ole e 11-2; AltName: Allergen=Ole e 11.0102; Flags: Precursor	gi|449061779	39,654.6	7	8	38	0.291	Cmpd 248, +MSn(610.3295), 11.93 min, X004205FD+LM.mgf	QSISLGSIEASK	K	W	86.3	43.9	2			610.329	1,218.644428	1,219.652946	2	-0.001242	-1.018	25,925.0	342	353	true		2 | 2 | 2 | 2 | 2 | 2 | 2	none | none | none | none | none | none | none
RecName: Full=Pectinesterase 2; AltName: Full=Pollen allergen Ole e 11.0102; Short=Ole e 11-2; AltName: Allergen=Ole e 11.0102; Flags: Precursor	gi|449061779	39,654.6	7	8	38	0.291	Cmpd 361, +MSn(854.7930), 13.30 min, X004205FD+LM.mgf	SIFLNTELHAVPGDQPAIITAQAR	K	K	64	40	2			854.793	2,561.357112	2,562.367746	3	-0.003358	-1.31	45,677.0	228	251	true		3 | 3	none | none
RecName: Full=Pectinesterase 2; AltName: Full=Pollen allergen Ole e 11.0102; Short=Ole e 11-2; AltName: Allergen=Ole e 11.0102; Flags: Precursor	gi|449061779	39,654.6	7	8	38	0.291	Cmpd 120, +MSn(428.7531), 11.29 min, X005513FD_LM.mgf	VGAQAAALR	R	I	78.8	40.9	2			428.753	855.492	856.5	2	-0.001122	-1.31	13,525.0	173	181	true		2 | 2 | 2 | 2 | 2 | 2 | 2 | 2 | 2 | 2 | 2	none | none | none | none | none | none | none | none | none | none | none
RecName: Full=Pectinesterase 2; AltName: Full=Pollen allergen Ole e 11.0102; Short=Ole e 11-2; AltName: Allergen=Ole e 11.0102; Flags: Precursor	gi|449061779	39,654.6	7	8	38	0.291	Cmpd 149, +MSn(467.7582), 11.10 min, X004213FD+LM.mgf	VTGGGAFLGR	R	S	89.1	43.9	2			467.758	933.502	934.511	2	-0.001442	-1.543	26,859.0	267	276	true		2 | 2 | 2 | 2 | 2 | 2	none | none | none | none | none | none
PREDICTED: 5-methyltetrahydropteroyltriglutamate--homocysteine methyltransferase-like [Solanum lycopersicum]	gi|460407874,gi|8439545	84,727.0	12	1	5	0.179	Cmpd 619, +MSn(735.4191), 21.91 min, X005515FD_LM.mgf	AGITVIQIDEAALR	K	E	66.9	40	2			735.419	1,468.823628	1,469.832446	2	-0.001542	-1.049	23,588.0	597	610	false	gi|113473614,gi|8439545	2 | 2 | 2 | 2 | 2 | 2 | 2	none | none | none | none | none | none | none
PREDICTED: 5-methyltetrahydropteroyltriglutamate--homocysteine methyltransferase-like [Solanum lycopersicum]	gi|460407874,gi|8439545	84,727.0	12	1	5	0.179	Cmpd 415, +MSn(600.2914), 13.99 min, X004205FD+LM.mgf	FALESFWDGK	K	S	77.4	41.9	2			600.291	1,198.568268	1,199.573246	2	0.002298	1.916	17,093.0	19	28	false	gi|113473614,gi|8439545,gi|30688090,gi|47600745	2 | 2 | 2 | 2 | 2 | 2 | 2 | 2 | 2	none | none | none | none | none | none | none | none | none
PREDICTED: 5-methyltetrahydropteroyltriglutamate--homocysteine methyltransferase-like [Solanum lycopersicum]	gi|460407874,gi|8439545	84,727.0	12	1	5	0.179	Cmpd 636, +MSn(805.3984), 25.22 min, X005517FD_LM.mgf	FETcYQIALAIKDEVEDLEK	R	A	38.7	42.6	2		c4: Carbamidomethyl (+57.02)	805.398	2,413.173222	2,414.179911	3	0.0005868	0.243	15,811.0	577	596	false	gi|6716760,gi|113473614,gi|8439545,gi|8134570
PREDICTED: 5-methyltetrahydropteroyltriglutamate--homocysteine methyltransferase-like [Solanum lycopersicum]	gi|460407874,gi|8439545	84,727.0	12	1	5	0.179	Cmpd 402, +MSn(895.9843), 14.60 min, X004207FD+LM.mgf	GMLTGPVTILNWSFVR	K	N	45.8	42.1	2			895.984	1,789.954068	1,790.962346	2	-0.001002	-0.5594	7,240.00	556	571	false	gi|6716760,gi|113473614,gi|8439545,gi|30688090,gi|47600745,gi|8134570	2 | 2 | 2	m2: Oxidation (+15.99) | m2: Oxidation (+15.99) | none
PREDICTED: 5-methyltetrahydropteroyltriglutamate--homocysteine methyltransferase-like [Solanum lycopersicum]	gi|460407874,gi|8439545	84,727.0	12	1	5	0.179	Cmpd 358, +MSn(591.3202), 13.95 min, X004207FD+LM.mgf	GVTAFGFDLVR	K	G	75.5	43	2			591.32	1,180.625828	1,181.631446	2	0.001658	1.403	39,356.0	260	270	true	gi|8439545	2 | 2 | 2 | 2	none | none | none | none
PREDICTED: 5-methyltetrahydropteroyltriglutamate--homocysteine methyltransferase-like [Solanum lycopersicum]	gi|460407874,gi|8439545	84,727.0	12	1	5	0.179	Cmpd 288, +MSn(373.7451), 17.11 min, X005517FD_LM.mgf	ILPIYK	K	E	33.5	37	2			373.745	745.476	746.481	2	0.001598	2.141	12,029.0	184	189	false	gi|113473614,gi|8439545
PREDICTED: 5-methyltetrahydropteroyltriglutamate--homocysteine methyltransferase-like [Solanum lycopersicum]	gi|460407874,gi|8439545	84,727.0	12	1	5	0.179	Cmpd 118, +MSn(565.7880), 10.54 min, X004207FD+LM.mgf	IPSTEEIADR	R	V	92.5	43	2			565.788	1,129.561408	1,130.568946	2	-0.0002619	-0.2317	21,977.0	705	714	false	gi|6716760,gi|8439545,gi|8134570	2 | 2 | 2 | 2 | 2 | 2 | 2 | 2 | 2 | 2 | 2 | 2 | 2 | 2 | 2	none | none | none | none | none | none | none | none | none | none | none | none | none | none | none
PREDICTED: 5-methyltetrahydropteroyltriglutamate--homocysteine methyltransferase-like [Solanum lycopersicum]	gi|460407874,gi|8439545	84,727.0	12	1	5	0.179	Cmpd 375, +MSn(367.7306), 19.40 min, X005517FD_LM.mgf	LLSVFR	K	E	53.1	38.2	2			367.731	733.447	734.456	2	-0.002082	-2.835	14,394.0	679	684	false	gi|6716760,gi|113473614,gi|8439545,gi|8134570	2	none
PREDICTED: 5-methyltetrahydropteroyltriglutamate--homocysteine methyltransferase-like [Solanum lycopersicum]	gi|460407874,gi|8439545	84,727.0	12	1	5	0.179	Cmpd 433, +MSn(511.2781), 20.69 min, X005517FD_LM.mgf	SWLAFAAQK	K	V	40.1	42.8	2			511.278	1,020.541708	1,021.546546	2	0.002438	2.387	8,833.00	349	357	false	gi|113473614,gi|8439545,gi|30688090,gi|47600745,gi|8134570
PREDICTED: 5-methyltetrahydropteroyltriglutamate--homocysteine methyltransferase-like [Solanum lycopersicum]	gi|460407874,gi|8439545	84,727.0	12	1	5	0.179	Cmpd 210, +MSn(471.7845), 15.14 min, X005517FD_LM.mgf	VVEVNALAK	K	A	44.6	42.6	2			471.784	941.554	942.562	2	-0.0002219	-0.2355	44,380.0	358	366	false	gi|113473614,gi|8439545,gi|30688090,gi|47600745,gi|8134570
PREDICTED: 5-methyltetrahydropteroyltriglutamate--homocysteine methyltransferase-like [Solanum lycopersicum]	gi|460407874,gi|8439545	84,727.0	12	1	5	0.179	Cmpd 183, +MSn(829.9175), 11.72 min, X004207FD+LM.mgf	YGAGIGPGVYDIHSPR	K	I	116	44	2			829.917	1,657.820428	1,658.828746	2	-0.001042	-0.6281	35,824.0	689	704	false	gi|6716760,gi|113473614,gi|8439545,gi|30688090,gi|47600745,gi|8134570	3 | 3 | 3 | 3 | 3 | 3 | 3 | 3 | 3 | 3 | 3 | 3	none | none | none | none | none | none | none | none | none | none | none | none
PREDICTED: 5-methyltetrahydropteroyltriglutamate--homocysteine methyltransferase-like [Solanum lycopersicum]	gi|460407874,gi|8439545	84,727.0	12	1	5	0.179	Cmpd 555, +MSn(548.7933), 20.23 min, X005514FD_LM.mgf	YLFAGVVDGR	K	N	80	43.4	2			548.793	1,095.572068	1,096.578646	2	0.0006981	0.6366	14,630.0	287	296	false	gi|113473614,gi|8439545,gi|8134570	2 | 2 | 2 | 2	none | none | none | none
major allergen OLE19 - common olive (fragment)	gi|1362130	15,448.2	7	2	17	0.544	Cmpd 315, +MSn(634.3215), 13.40 min, X004227FD+LM.mgf	AEGLYSMLVER	R	D	84.7	43.3	2			634.322	1,266.628488	1,267.635146	2	0.0006181	0.4876	130806	52	62	false	gi|14424429,gi|145313986,gi|341612420,gi|341612426,gi|341612428,gi|341612424,gi|145313990,gi|2465129,gi|33329740,gi|2465131	2 | 2 | 2 | 2 | 2 | 2 | 2 | 2 | 2 | 2 | 2 | 2 | 2 | 2 | 2 | 2 | 2 | 2 | 2 | 2 | 2 | 2 | 2 | 2 | 2 | 2 | 2 | 2 | 2 | 2 | 2 | 2 | 3 | 2 | 2 | 2 | 2 | 2 | 2 | 2 | 2 | 2 | 2 | 2 | 2 | 2 | 2 | 2	m7: Oxidation (+15.99) | none | none | none | m7: Oxidation (+15.99) | none | none | none | none | m7: Oxidation (+15.99) | none | none | none | m7: Oxidation (+15.99) | none | none | m7: Oxidation (+15.99) | m7: Oxidation (+15.99) | none | none | none | m7: Oxidation (+15.99) | none | m7: Oxidation (+15.99) | none | none | m7: Oxidation (+15.99) | none | m7: Oxidation (+15.99) | none | none | no…
major allergen OLE19 - common olive (fragment)	gi|1362130	15,448.2	7	2	17	0.544	Cmpd 646, +MSn(903.9727), 25.84 min, X005531FD_LM.mgf	AGFINELSEFIPGASVR	R	L	86.8	43	2			903.973	1,805.930748	1,806.938546	2	-0.0005219	-0.2889	14,901.0	15	31	true		2 | 2 | 3 | 3 | 2 | 2 | 2 | 2 | 2 | 2 | 2 | 2 | 2 | 2 | 2 | 2	none | none | none | none | none | none | none | none | none | none | none | none | none | none | none | none
major allergen OLE19 - common olive (fragment)	gi|1362130	15,448.2	7	2	17	0.544	Cmpd 238, +MSn(953.4619), 12.42 min, X004233FD+LM.mgf	DHKNEFcEITLISSGR	R	K	105	43.1	2		c7: Carbamidomethyl (+57.02)	953.462	1,904.909148	1,905.912511	2	0.003913	2.053	21,575.0	63	78	false	gi|14424429,gi|145313986,gi|341612420,gi|341612426,gi|341612428,gi|341612424,gi|145313990,gi|2465129,gi|33329740,gi|2465131	2 | 3 | 2 | 3 | 3 | 2 | 2 | 3 | 2 | 3 | 2 | 3 | 3 | 2 | 2 | 3 | 3 | 3 | 3 | 2 | 3 | 3 | 2 | 3 | 2 | 3 | 3 | 3 | 3	c7: Carbamidomethyl (+57.02) | c7: Carbamidomethyl (+57.02) | c7: Carbamidomethyl (+57.02) | c7: Carbamidomethyl (+57.02) | c7: Carbamidomethyl (+57.02) | c7: Carbamidomethyl (+57.02) | c7: Carbamidomethyl (+57.02) | c7: Carbamidomethyl (+57.02) | c7: Carbamidomethyl (+57.02) | c7: Carbamidomethyl (+57.02) | c7: Carbamidomethyl (+57.02) | c7: Carbamidomethyl (+57.02) | c7: Carbamidomethyl (+57.02…
major allergen OLE19 - common olive (fragment)	gi|1362130	15,448.2	7	2	17	0.544	Cmpd 90, +MSn(477.7064), 10.33 min, X004233FD+LM.mgf	LGmYPPNm	K	-	35.4	38.3	2		m3: Oxidation (+15.99), m8: Oxidation (+15.99)	477.706	953.398	954.406	2	-0.000492	-0.5155	30,310.0	129	136	false	gi|14424429,gi|145313986,gi|341612420,gi|341612426,gi|341612428,gi|341612424,gi|145313990,gi|1362136,gi|2465129,gi|1362128,gi|1362137,gi|33329740,gi|1362131,gi|2465131
major allergen OLE19 - common olive (fragment)	gi|1362130	15,448.2	7	2	17	0.544	Cmpd 476, +MSn(763.3707), 20.87 min, X005541FD_LM.mgf	NEFcEITLISSGR	K	K	82.7	44.5	2		c4: Carbamidomethyl (+57.02)	763.371	1,524.726828	1,525.731611	2	0.002493	1.634	17,626.0	66	78	false	gi|14424429,gi|145313986,gi|341612420,gi|341612426,gi|341612428,gi|341612424,gi|145313990,gi|2465129,gi|33329740,gi|2465131	2 | 2 | 2 | 2 | 2 | 2 | 2 | 2 | 2	c4: Carbamidomethyl (+57.02) | c4: Carbamidomethyl (+57.02) | c4: Carbamidomethyl (+57.02) | c4: Carbamidomethyl (+57.02) | c4: Carbamidomethyl (+57.02) | c4: Carbamidomethyl (+57.02) | c4: Carbamidomethyl (+57.02) | c4: Carbamidomethyl (+57.02) | c4: Carbamidomethyl (+57.02)
major allergen OLE19 - common olive (fragment)	gi|1362130	15,448.2	7	2	17	0.544	Cmpd 201, +MSn(736.8557), 12.25 min, X004223FD+LM.mgf	NGDITFTEVGYTR	K	A	93.4	42.9	2			736.856	1,471.696848	1,472.701746	2	0.002378	1.615	21,811.0	39	51	false	gi|145313990	2 | 2 | 2 | 2 | 2 | 2 | 2 | 2 | 2 | 2 | 2 | 2 | 2 | 2 | 2 | 2 | 2 | 2 | 2	none | none | none | none | none | none | none | none | none | none | none | none | none | none | none | none | none | none | none
major allergen OLE19 - common olive (fragment)	gi|1362130	15,448.2	7	2	17	0.544	Cmpd 292, +MSn(526.7908), 20.63 min, X005538FD_LM.mgf	TINPLGFYK	R	K	66.9	42	2			526.791	1,051.567128	1,052.577646	2	-0.003242	-3.08	42,716.0	107	115	false	gi|145313990	2 | 2 | 2 | 2 | 2 | 2 | 2 | 2 | 2 | 2 | 2 | 2 | 2 | 2 | 2 | 2 | 2	none | none | none | none | none | none | none | none | none | none | none | none | none | none | none | none | none
major allergen OLE1c - common olive (fragment)	gi|1362131	16,485.1	7	2	26	0.524	Cmpd 319, +MSn(641.3298), 13.59 min, X004221FD+LM.mgf	AEGLYSMLIER	R	D	84	43.5	2			641.33	1,280.645128	1,281.650846	2	0.001558	1.216	24,498.0	61	71	false	gi|1362136,gi|1362128,gi|1362137,gi|33329754,gi|33329756,gi|33329758	2 | 2 | 2 | 2 | 2 | 2 | 2 | 2 | 2 | 2 | 2 | 2 | 2 | 2 | 2 | 2 | 2 | 2 | 2 | 2 | 2 | 2 | 2 | 2 | 2 | 2 | 2 | 2 | 2 | 2 | 2 | 2 | 2 | 2 | 2 | 2 | 2 | 2 | 2 | 2 | 2 | 2	m7: Oxidation (+15.99) | none | m7: Oxidation (+15.99) | m7: Oxidation (+15.99) | m7: Oxidation (+15.99) | none | none | m7: Oxidation (+15.99) | none | none | m7: Oxidation (+15.99) | none | m7: Oxidation (+15.99) | none | m7: Oxidation (+15.99) | m7: Oxidation (+15.99) | none | none | m7: Oxidation (+15.99) | m7: Oxidation (+15.99) | m7: Oxidation (+15.99) | m7: Oxidation (+15.99) | none | none…
major allergen OLE1c - common olive (fragment)	gi|1362131	16,485.1	7	2	26	0.524	Cmpd 52, +MSn(446.7194), 11.86 min, X005531FD_LM.mgf	cPQVFNK	K	L	49.7	44	2		c1: Carbamidomethyl (+57.02)	446.719	891.424	892.435	2	-0.003187	-3.571	1,815.00	131	137	false	gi|1362136,gi|1362128,gi|1362137,gi|33329754,gi|33329756,gi|33329758	2 | 2 | 2 | 2 | 2 | 2 | 2 | 2 | 2 | 2 | 2 | 2 | 2	c1: Carbamidomethyl (+57.02) | c1: Carbamidomethyl (+57.02) | c1: Carbamidomethyl (+57.02) | c1: Carbamidomethyl (+57.02) | c1: Carbamidomethyl (+57.02) | c1: Carbamidomethyl (+57.02) | c1: Carbamidomethyl (+57.02) | c1: Carbamidomethyl (+57.02) | c1: Carbamidomethyl (+57.02) | c1: Carbamidomethyl (+57.02) | c1: Carbamidomethyl (+57.02) | c1: Carbamidomethyl (+57.02) | c1: Carbamidomethyl (+57.02)
major allergen OLE1c - common olive (fragment)	gi|1362131	16,485.1	7	2	26	0.524	Cmpd 248, +MSn(645.9782), 12.55 min, X004233FD+LM.mgf	DHKNEFcEITLLSSSR	R	K	56.2	42.9	2		c7: Carbamidomethyl (+57.02)	645.978	1,934.912772	1,935.923011	3	-0.002963	-1.531	15,119.0	72	87	false	gi|33329754,gi|33329756,gi|33329758	3	c7: Carbamidomethyl (+57.02)
major allergen OLE1c - common olive (fragment)	gi|1362131	16,485.1	7	2	26	0.524	Cmpd 350, +MSn(835.4348), 14.29 min, X004232FD+LM.mgf	FITEFSEFIPGAGVR	R	L	76.9	42.6	2			835.435	1,668.855008	1,669.858546	2	0.003738	2.239	22,803.0	26	40	true		2 | 2 | 2 | 2 | 2 | 2 | 2 | 2 | 2 | 2	none | none | none | none | none | none | none | none | none | none
major allergen OLE1c - common olive (fragment)	gi|1362131	16,485.1	7	2	26	0.524	Cmpd 208, +MSn(593.8093), 12.12 min, X004233FD+LM.mgf	ITFTEVGYTR	K	A	66.8	43.5	2			593.809	1,185.603988	1,186.610346	2	0.0009181	0.7737	44,268.0	51	60	true		2 | 2 | 2 | 2 | 2 | 2 | 2 | 2 | 2 | 2 | 2 | 2 | 2 | 2	none | none | none | none | none | none | none | none | none | none | none | none | none | none
major allergen OLE1c - common olive (fragment)	gi|1362131	16,485.1	7	2	26	0.524	Cmpd 90, +MSn(477.7064), 10.33 min, X004233FD+LM.mgf	LGmYPPNm	K	-	35.4	38.3	2		m3: Oxidation (+15.99), m8: Oxidation (+15.99)	477.706	953.398	954.406	2	-0.000492	-0.5155	30,310.0	138	145	false	gi|14424429,gi|145313986,gi|341612420,gi|341612426,gi|341612428,gi|341612424,gi|145313990,gi|1362136,gi|2465129,gi|1362128,gi|1362137,gi|33329740,gi|1362130,gi|2465131
major allergen OLE1c - common olive (fragment)	gi|1362131	16,485.1	7	2	26	0.524	Cmpd 437, +MSn(518.7939), 23.72 min, X005539FD_LM.mgf	TINPLGFFK	R	K	71.7	41.6	2			518.794	1,035.573248	1,036.582746	2	-0.002222	-2.144	86,286.0	116	124	false	gi|1362136,gi|1362128,gi|1362137,gi|33329754,gi|33329756,gi|33329758,gi|33329740	2 | 2 | 2 | 2 | 2 | 2 | 2 | 2 | 2 | 2 | 2 | 2 | 2 | 2 | 2 | 2 | 2 | 2 | 2 | 2 | 2 | 2 | 2 | 2 | 2	none | none | none | none | none | none | none | none | none | none | none | none | none | none | none | none | none | none | none | none | none | none | none | none | none
translation elongation factor 1 alpha [Plantago major]	gi|106879593,gi|108706480,gi|108706481,gi|110224776,gi|110741201,gi|115345316,gi|115345318,gi|115345320,gi|116786852,gi|116788345,gi|116788983,gi|1169476,gi|118485043,gi|119150,gi|1235563,gi|12580861,gi|13430510,gi|1352345,gi|13605682,gi|145323788,gi|147788253,gi|148524153,gi|148524155,gi|148524165,gi|148524167,gi|148524169,gi|148909149,gi|15081765,gi|156257585,gi|157503123,gi|158142210,gi|161210…	27,014.3	2	2	14	0.0763	Cmpd 316, +MSn(513.3079), 17.11 min, X005513FD_LM.mgf	IGGIGTVPVGR	K	V	82.1	38.3	2			513.308	1,024.601108	1,025.610446	2	-0.002062	-2.01	9,569.00	44	54	true	gi|108706480,gi|108706481,gi|110224776,gi|110741201,gi|115345316,gi|115345318,gi|115345320,gi|116786852,gi|116788345,gi|116788983,gi|1169476,gi|118485043,gi|119150,gi|1235563,gi|12580861,gi|13430510,gi|1352345,gi|13605682,gi|145323788,gi|147788253,gi|148524153,gi|148524155,gi|148524165,gi|148524167,gi|148524169,gi|148909149,gi|15081765,gi|156257585,gi|157503123,gi|158142210,gi|161210383,gi|162461…	2 | 2 | 2 | 2 | 2 | 2 | 2 | 2 | 2 | 2 | 2 | 2	none | none | none | none | none | none | none | none | none | none | none | none
translation elongation factor 1 alpha [Plantago major]	gi|106879593,gi|108706480,gi|108706481,gi|110224776,gi|110741201,gi|115345316,gi|115345318,gi|115345320,gi|116786852,gi|116788345,gi|116788983,gi|1169476,gi|118485043,gi|119150,gi|1235563,gi|12580861,gi|13430510,gi|1352345,gi|13605682,gi|145323788,gi|147788253,gi|148524153,gi|148524155,gi|148524165,gi|148524167,gi|148524169,gi|148909149,gi|15081765,gi|156257585,gi|157503123,gi|158142210,gi|161210…	27,014.3	2	2	14	0.0763	Cmpd 213, +MSn(488.2793), 11.94 min, X004211FD+LM.mgf	LPLQDVYK	R	I	46.7	45.6	2			488.279	974.544	975.551	2	0.0002581	0.2645	19,141.0	36	43	true	gi|108706480,gi|108706481,gi|110224776,gi|110741201,gi|115345316,gi|115345318,gi|115345320,gi|116786852,gi|116788345,gi|116788983,gi|1169476,gi|118485043,gi|119150,gi|1235563,gi|12580861,gi|13430510,gi|1352345,gi|13605682,gi|145323788,gi|147788253,gi|148524153,gi|148524155,gi|148524165,gi|148524167,gi|148524169,gi|148909149,gi|15081765,gi|156257585,gi|157503123,gi|158142210,gi|161210383,gi|162461…
RecName: Full=Luminal-binding protein 5; Short=BiP 5; AltName: Full=78 kDa glucose-regulated protein homolog 5; Short=GRP-78-5; Flags: Precursor	gi|729623	73,746.8	10	1	3	0.183	Cmpd 358, +MSn(578.3266), 19.27 min, X005518FD_LM.mgf	DAGVIAGLNVAR	K	I	64.2	41	2			578.327	1,154.638688	1,155.648146	2	-0.002182	-1.888	38,830.0	193	204	false	gi|225426230,gi|297742397,gi|62433284	2 | 2 | 2 | 2	none | none | none | none
RecName: Full=Luminal-binding protein 5; Short=BiP 5; AltName: Full=78 kDa glucose-regulated protein homolog 5; Short=GRP-78-5; Flags: Precursor	gi|729623	73,746.8	10	1	3	0.183	Cmpd 314, +MSn(833.4149), 12.95 min, X004208FD+LM.mgf	DAVVTVPAYFNDAQR	K	Q	44.2	43.5	2			833.415	1,664.815168	1,665.823146	2	-0.0007019	-0.4214	20,181.0	174	188	false	gi|225426230,gi|297742397,gi|296089684
RecName: Full=Luminal-binding protein 5; Short=BiP 5; AltName: Full=78 kDa glucose-regulated protein homolog 5; Short=GRP-78-5; Flags: Precursor	gi|729623	73,746.8	10	1	3	0.183	Cmpd 447, +MSn(790.1165), 14.71 min, X004208FD+LM.mgf	DILLLDVAPLTLGIETVGGVMTK	K	L	38.8	35.8	2			790.116	2,367.327612	2,368.341346	3	-0.006458	-2.727	7,887.00	422	444	false	gi|225426230,gi|297742397,gi|62433284
RecName: Full=Luminal-binding protein 5; Short=BiP 5; AltName: Full=78 kDa glucose-regulated protein homolog 5; Short=GRP-78-5; Flags: Precursor	gi|729623	73,746.8	10	1	3	0.183	Cmpd 105, +MSn(606.7816), 9.88 min, X004208FD+LM.mgf	DYFDGKEPNK	K	G	43	41.3	2			606.782	1,211.548668	1,212.553346	2	0.002598	2.143	12,460.0	384	393	false	gi|225426230,gi|297742397,gi|62433284
RecName: Full=Luminal-binding protein 5; Short=BiP 5; AltName: Full=78 kDa glucose-regulated protein homolog 5; Short=GRP-78-5; Flags: Precursor	gi|729623	73,746.8	10	1	3	0.183	Cmpd 424, +MSn(648.8145), 20.45 min, X005517FD_LM.mgf	FEELNNDLFR	R	K	34.3	43.4	2			648.815	1,295.614488	1,296.621946	2	-0.0001819	-0.1403	10,008.0	334	343	false	gi|225426230,gi|297742397,gi|13897312,gi|62433284
RecName: Full=Luminal-binding protein 5; Short=BiP 5; AltName: Full=78 kDa glucose-regulated protein homolog 5; Short=GRP-78-5; Flags: Precursor	gi|729623	73,746.8	10	1	3	0.183	Cmpd 329, +MSn(830.4518), 13.07 min, X004208FD+LM.mgf	IINEPTAAAIAYGLDK	R	K	94.8	42.1	2			830.452	1,658.889068	1,659.895446	2	0.0008981	0.541	20,849.0	205	220	false	gi|225426230,gi|297742397,gi|62433284,gi|296089684,gi|45331281,gi|145203152,gi|38325815,gi|56554815	2 | 2 | 2	none | none | none
RecName: Full=Luminal-binding protein 5; Short=BiP 5; AltName: Full=78 kDa glucose-regulated protein homolog 5; Short=GRP-78-5; Flags: Precursor	gi|729623	73,746.8	10	1	3	0.183	Cmpd 221, +MSn(596.6683), 12.57 min, X004209FD+LM.mgf	IINEPTAAAIAYGLDKK	R	G	50.9	43	2			596.668	1,786.983042	1,787.990446	3	-0.0001279	-0.07156	22,626.0	205	221	false	gi|225426230,gi|297742397,gi|62433284,gi|296089684,gi|45331281,gi|145203152,gi|38325815,gi|56554815	3	none
RecName: Full=Luminal-binding protein 5; Short=BiP 5; AltName: Full=78 kDa glucose-regulated protein homolog 5; Short=GRP-78-5; Flags: Precursor	gi|729623	73,746.8	10	1	3	0.183	Cmpd 73, +MSn(402.7310), 10.80 min, X005517FD_LM.mgf	ITITNDK	K	G	51	44.2	2			402.731	803.448	804.446	2	0.008438	10.49	5,027.00	533	539	false	gi|225426230,gi|297742397,gi|45331281,gi|145203152,gi|38325815,gi|56554815	2	none
RecName: Full=Luminal-binding protein 5; Short=BiP 5; AltName: Full=78 kDa glucose-regulated protein homolog 5; Short=GRP-78-5; Flags: Precursor	gi|729623	73,746.8	10	1	3	0.183	Cmpd 102, +MSn(768.8801), 9.83 min, X004208FD+LM.mgf	NGHVEIIANDQGNR	K	I	38	43.7	2			768.88	1,535.745708	1,536.751446	2	0.001538	1.001	12,974.0	55	68	false	gi|225426230,gi|297742397,gi|62433284,gi|296089684
RecName: Full=Luminal-binding protein 5; Short=BiP 5; AltName: Full=78 kDa glucose-regulated protein homolog 5; Short=GRP-78-5; Flags: Precursor	gi|729623	73,746.8	10	1	3	0.183	Cmpd 312, +MSn(750.9028), 12.92 min, X004208FD+LM.mgf	NQIDEIVLVGGSTR	K	I	78.5	43.2	2			750.903	1,499.790968	1,500.801846	2	-0.003602	-2.4	24,768.0	361	374	true	gi|62433284	2 | 2	none | none
hypothetical protein VITISV_009673 [Vitis vinifera]	gi|147855150	270,821.1	2	2	11	0.0122	Cmpd 241, +MSn(783.8734), 11.89 min, X004208FD+LM.mgf	cIYNDLVLNWEK	R	C	55.2	43.1	2		c1: Carbamidomethyl (+57.02)	783.873	1,565.732208	1,566.762211	2	-0.02273	-14.51	15,003.0	1077	1088	true		2 | 2 | 2 | 2 | 2 | 2 | 2 | 2 | 2	c1: Carbamidomethyl (+57.02) | c1: Carbamidomethyl (+57.02) | c1: Carbamidomethyl (+57.02) | c1: Carbamidomethyl (+57.02) | c1: Carbamidomethyl (+57.02) | c1: Carbamidomethyl (+57.02) | c1: Carbamidomethyl (+57.02) | c1: Carbamidomethyl (+57.02) | c1: Carbamidomethyl (+57.02)
hypothetical protein VITISV_009673 [Vitis vinifera]	gi|147855150	270,821.1	2	2	11	0.0122	Cmpd 263, +MSn(855.9191), 12.96 min, X004231FD+LM.mgf	cIYNDLVLNWEKcHFmATSGVVLGHIISK	R	E	31.9	41.6	2		c1: Carbamidomethyl (+57.02), c13: Carbamidomethyl (+57.02), m16: Oxidation (+15.99)	855.919	3,419.647176	3,420.690392	4	-0.03594	-10.51	23,868.0	1077	1105	true
PREDICTED: phosphoglycerate kinase, cytosolic-like [Cucumis sativus]	gi|449444148	42,394.3	7	7	37	0.259	Cmpd 442, +MSn(702.8721), 19.97 min, X005528FD_LM.mgf	ELDYLVGAVSNPK	K	R	82.5	43.7	2			702.872	1,403.729548	1,404.737046	2	-0.0002219	-0.158	10,177.0	179	191	true	gi|356525742,gi|121485004	2 | 2 | 2 | 2 | 2 | 2	none | none | none | none | none | none
PREDICTED: phosphoglycerate kinase, cytosolic-like [Cucumis sativus]	gi|449444148	42,394.3	7	7	37	0.259	Cmpd 108, +MSn(489.7655), 10.47 min, X004213FD+LM.mgf	FAAGTEAIAK	K	K	66.5	44.1	2			489.766	977.517	978.526	2	-0.001742	-1.78	21,351.0	332	341	true	gi|82621108	2 | 2 | 2 | 2 | 2 | 2	none | none | none | none | none | none
PREDICTED: phosphoglycerate kinase, cytosolic-like [Cucumis sativus]	gi|449444148	42,394.3	7	7	37	0.259	Cmpd 225, +MSn(787.4247), 12.29 min, X004213FD+LM.mgf	GVTTIIGGGDSVAAVEK	K	V	71.1	42.5	2			787.425	1,572.834888	1,573.843446	2	-0.001282	-0.8145	17,005.0	350	366	true	gi|211906450,gi|356525742,gi|82621108,gi|121485004	2 | 2 | 2 | 2 | 2 | 2 | 2 | 2	none | none | none | none | none | none | none | none
PREDICTED: phosphoglycerate kinase, cytosolic-like [Cucumis sativus]	gi|449444148	42,394.3	7	7	37	0.259	Cmpd 629, +MSn(550.8312), 22.41 min, X005525FD_LM.mgf	IGVIESLLEK	K	V	73	41.5	2			550.831	1,099.647908	1,100.656346	2	-0.001162	-1.056	11,815.0	207	216	true	gi|356525742,gi|82621108,gi|121485004	2 | 2	none | none
PREDICTED: phosphoglycerate kinase, cytosolic-like [Cucumis sativus]	gi|449444148	42,394.3	7	7	37	0.259	Cmpd 335, +MSn(645.3311), 13.53 min, X004213FD+LM.mgf	LASLADLYVNDAFGTAHR	K	A	97.9	43.6	2			645.331	1,932.971502	1,933.976746	3	0.002032	1.051	63,716.0	138	155	true	gi|211906450,gi|356525742,gi|82621108,gi|121485004	3 | 3 | 3 | 3 | 3 | 3 | 3 | 3	none | none | none | none | none | none | none | none
PREDICTED: phosphoglycerate kinase, cytosolic-like [Cucumis sativus]	gi|449444148	42,394.3	7	7	37	0.259	Cmpd 70, +MSn(601.6351), 12.25 min, X004219FD+LM.mgf	mSHISTGGGASLELLEGK	K	T	38.7	43.1	2		m1: Oxidation (+15.99)	601.635	1,801.883442	1,802.895561	3	-0.004843	-2.686	1,242.00	373	390	true	gi|211906450
PREDICTED: phosphoglycerate kinase, cytosolic-like [Cucumis sativus]	gi|449444148	42,394.3	7	7	37	0.259	Cmpd 445, +MSn(1038.4977), 22.46 min, X005523FD_LM.mgf	VDLNVPLDDNFNITDDTR	R	I	56.1	42.9	2			1,038.497700	2,074.980848	2,075.988346	2	-0.0002219	-0.1069	12,841.0	24	41	true	gi|211906450,gi|82621108
cyclophilin [Phaseolus vulgaris]	gi|829119	18,159.5	5	7	29	0.262	Cmpd 141, +MSn(485.2385), 11.32 min, X004233FD+LM.mgf	FADENFVK	K	K	46.6	42	2			485.239	968.463	969.468	2	0.002138	2.205	9,341.00	90	97	true	gi|1561575,gi|1563719,gi|259014711,gi|52788398	2 | 2 | 2 | 2 | 2	none | none | none | none | none
cyclophilin [Phaseolus vulgaris]	gi|829119	18,159.5	5	7	29	0.262	Cmpd 129, +MSn(549.2845), 13.03 min, X005541FD_LM.mgf	FADENFVKK	K	H	32.9	42.9	2			549.285	1,096.554508	1,097.562646	2	-0.0008619	-0.7853	8,178.00	90	98	true	gi|1561575,gi|1563719,gi|259014711,gi|52788398
cyclophilin [Phaseolus vulgaris]	gi|829119	18,159.5	5	7	29	0.262	Cmpd 339, +MSn(812.9525), 21.33 min, X005539FD_LM.mgf	HVVFGQVVEGLDVVK	K	D	94.9	40	2			812.953	1,623.890508	1,624.905846	2	-0.008062	-4.962	13,315.0	133	147	true		2 | 3 | 2 | 3 | 3 | 2 | 3 | 3 | 3 | 3 | 3	none | none | none | none | none | none | none | none | none | none | none
cyclophilin [Phaseolus vulgaris]	gi|829119	18,159.5	5	7	29	0.262	Cmpd 217, +MSn(424.7111), 15.23 min, X005541FD_LM.mgf	TEWLDGK	K	H	40.1	43.5	2			424.711	847.408	848.415	2	-0.0001419	-0.1673	7,957.00	126	132	true		2	none
cyclophilin [Phaseolus vulgaris]	gi|829119	18,159.5	5	7	29	0.262	Cmpd 342, +MSn(748.3732), 13.58 min, X004233FD+LM.mgf	VFFDMTIGGQPAGR	K	I	87.9	43.7	2			748.373	1,494.731868	1,495.736446	2	0.002698	1.804	51,189.0	6	19	true		2 | 2 | 2 | 2 | 2 | 2 | 2	none | none | none | m5: Oxidation (+15.99) | m5: Oxidation (+15.99) | none | none
PREDICTED: fructose-bisphosphate aldolase cytoplasmic isozyme-like [Solanum lycopersicum]	gi|460408038,gi|77999255,gi|78191410	38,454.8	3	1	1	0.126	Cmpd 48, +MSn(444.7600), 10.57 min, X005528FD_LM.mgf	ALQQSTLK	R	A	41.3	43.1	2			444.76	887.505	888.515	2	-0.002302	-2.591	9,450.00	299	306	false	gi|15231715,gi|297820020,gi|356548343,gi|363807140,gi|3913008,gi|77999255,gi|78191410	2 | 2	none | none
PREDICTED: fructose-bisphosphate aldolase cytoplasmic isozyme-like [Solanum lycopersicum]	gi|460408038,gi|77999255,gi|78191410	38,454.8	3	1	1	0.126	Cmpd 186, +MSn(666.8540), 11.48 min, X004217FD+LM.mgf	GILAADESTGTIGK	K	R	104	43.9	2			666.854	1,331.693448	1,332.700846	2	-0.0001219	-0.0915	23,260.0	25	38	false	gi|15231715,gi|297820020,gi|356548343,gi|363807140,gi|3913008,gi|77999255,gi|78191410	2 | 2 | 2 | 2 | 2 | 2 | 2 | 2 | 2	none | none | none | none | none | none | none | none | none
PREDICTED: fructose-bisphosphate aldolase cytoplasmic isozyme-like [Solanum lycopersicum]	gi|460408038,gi|77999255,gi|78191410	38,454.8	3	1	1	0.126	Cmpd 692, +MSn(783.0565), 23.69 min, X005525FD_LM.mgf	TMPAAVPAVVFLSGGQSEEEATR	R	N	52.1	42.7	2			783.057	2,346.147762	2,347.159946	3	-0.004908	-2.091	14,837.0	254	276	true	gi|77999255,gi|78191410
pectin acetylesterase, putative [Ricinus communis]	gi|255557763	44,165.9	2	2	9	0.0526	Cmpd 470, +MSn(564.7585), 20.31 min, X005522FD_LM.mgf	AVGDWFYDR	K	I	67.1	40.1	2			564.759	1,127.502488	1,128.510946	2	-0.001182	-1.047	25,328.0	362	370	true		2 | 2 | 2 | 2 | 2 | 2 | 2	none | none | none | none | none | none | none
pectin acetylesterase, putative [Ricinus communis]	gi|255557763	44,165.9	2	2	9	0.0526	Cmpd 404, +MSn(693.8375), 19.98 min, X005517FD_LM.mgf	cLSDAGYFINAR	K	D	82.5	42.6	2		c1: Carbamidomethyl (+57.02)	693.837	1,385.660388	1,386.647111	2	0.02055	14.82	23,627.0	199	210	true
glyceraldehyde-3-phosphate dehydrogenase [Leucophyllum frutescens]	gi|356892486,gi|47079976	21,524.9	9	2	14	0.444	Cmpd 332, +MSn(717.8845), 19.34 min, X005529FD_LM.mgf	AASFNIIPSSTGAAK	R	A	37.4	43.5	2			717.885	1,433.754488	1,434.758746	2	0.003018	2.104	18,187.0	104	118	false	gi|120672,gi|346682873,gi|47079976,gi|395144731,gi|395144733,gi|403314351,gi|339779755,gi|34850871	2 | 2 | 2	none | none | none
glyceraldehyde-3-phosphate dehydrogenase [Leucophyllum frutescens]	gi|356892486,gi|47079976	21,524.9	9	2	14	0.444	Cmpd 73, +MSn(448.7219), 9.72 min, X004214FD+LM.mgf	AASYDEIK	K	A	42.3	42.9	2			448.722	895.429	896.436	2	0.0004781	0.5333	42,689.0	155	162	true	gi|47079976	2	none
glyceraldehyde-3-phosphate dehydrogenase [Leucophyllum frutescens]	gi|356892486,gi|47079976	21,524.9	9	2	14	0.444	Cmpd 230, +MSn(661.3270), 12.19 min, X004214FD+LM.mgf	DAPmFVVGVNEK	K	E	71.9	43.4	2		m4: Oxidation (+15.99)	661.327	1,320.639388	1,321.645761	2	0.000903	0.6833	28,753.0	30	41	false	gi|346682873,gi|47079976,gi|395144731,gi|395144733,gi|403314351,gi|339779755,gi|34850871	2 | 2 | 2 | 2 | 2 | 2 | 2 | 2 | 2 | 2 | 2 | 2 | 2 | 2 | 2 | 2	m4: Oxidation (+15.99) | none | none | m4: Oxidation (+15.99) | none | none | m4: Oxidation (+15.99) | none | none | m4: Oxidation (+15.99) | none | none | none | none | m4: Oxidation (+15.99) | m4: Oxidation (+15.99)
glyceraldehyde-3-phosphate dehydrogenase [Leucophyllum frutescens]	gi|356892486,gi|47079976	21,524.9	9	2	14	0.444	Cmpd 746, +MSn(1017.0396), 24.71 min, X005525FD_LM.mgf	FGIVEGLMTTVHSITATQK	R	T	81.3	41.7	2			1,017.039570	2,032.064588	2,033.073846	2	-0.001982	-0.9749	22,797.0	71	89	false	gi|120669,gi|346682873,gi|47079976,gi|395144731,gi|395144733,gi|403314351,gi|339779755,gi|34850871	3 | 2 | 3 | 3 | 3 | 3 | 3 | 3 | 3 | 3 | 3	none | none | m8: Oxidation (+15.99) | none | none | m8: Oxidation (+15.99) | none | none | none | m8: Oxidation (+15.99) | none
glyceraldehyde-3-phosphate dehydrogenase [Leucophyllum frutescens]	gi|356892486,gi|47079976	21,524.9	9	2	14	0.444	Cmpd 81, +MSn(464.7941), 11.02 min, X005524FD_LM.mgf	KVVISAPSK	K	D	72	40.1	2			464.794	927.574	928.583	2	-0.001682	-1.811	8,668.00	21	29	false	gi|47079976,gi|395144731,gi|395144733,gi|403314351,gi|339779755,gi|34850871	2 | 2 | 2	none | none | none
glyceraldehyde-3-phosphate dehydrogenase [Leucophyllum frutescens]	gi|356892486,gi|47079976	21,524.9	9	2	14	0.444	Cmpd 189, +MSn(398.2123), 11.54 min, X004214FD+LM.mgf	LTGMAFR	K	V	40.8	43.2	2			398.212	794.41	795.418	2	-0.0009219	-1.159	24,183.0	131	137	false	gi|120672,gi|120669,gi|346682873,gi|47079976,gi|339779755,gi|34850871	2	m4: Oxidation (+15.99)
glyceraldehyde-3-phosphate dehydrogenase [Leucophyllum frutescens]	gi|356892486,gi|47079976	21,524.9	9	2	14	0.444	Cmpd 241, +MSn(384.2018), 14.88 min, X005524FD_LM.mgf	SSIFDAK	R	A	50.4	42.8	2			384.202	766.389	767.393	2	0.002858	3.724	25,518.0	195	201	false	gi|120672,gi|120669,gi|346682873,gi|47079976,gi|395144731,gi|395144733,gi|403314351,gi|339779755,gi|34850871
glyceraldehyde-3-phosphate dehydrogenase [Leucophyllum frutescens]	gi|356892486,gi|47079976	21,524.9	9	2	14	0.444	Cmpd 484, +MSn(735.9113), 21.47 min, X005526FD_LM.mgf	VPTVDVSVVDLTAR	R	L	84	41.6	2			735.911	1,469.808028	1,470.816346	2	-0.001042	-0.7084	40,383.0	138	151	true	gi|120672,gi|47079976	2 | 2 | 2 | 2 | 2 | 2 | 2 | 2 | 2 | 2 | 2	none | none | none | none | none | none | none | none | none | none | none
glyceraldehyde-3-phosphate dehydrogenase [Leucophyllum frutescens]	gi|356892486,gi|47079976	21,524.9	9	2	14	0.444	Cmpd 92, +MSn(400.7472), 10.08 min, X004214FD+LM.mgf	VVISAPSK	K	D	43.6	44.1	2			400.747	799.48	800.488	2	-0.0005619	-0.702	20,361.0	22	29	false	gi|47079976,gi|395144731,gi|395144733,gi|403314351,gi|339779755,gi|34850871
unknown [Glycine max]	gi|255635072,gi|356500997,gi|356553237	51,495.6	4	1	1	0.1	Cmpd 307, +MSn(420.2582), 16.89 min, X005520FD_LM.mgf	AIGINVPR	K	S	48.4	38.5	2			420.258	838.502	839.51	2	-0.0007819	-0.9314	27,409.0	346	353	true	gi|356500997,gi|356553237
unknown [Glycine max]	gi|255635072,gi|356500997,gi|356553237	51,495.6	4	1	1	0.1	Cmpd 204, +MSn(471.2605), 11.81 min, X004211FD+LM.mgf	MEIIPNPK	K	E	67.1	41.2	2			471.26	940.506	941.513	2	0.001038	1.103	15,726.0	315	322	false	gi|17402533,gi|224147329,gi|449456208,gi|90820120,gi|356500997,gi|356553237,gi|213868495	2 | 2 | 2 | 2 | 2 | 2	m1: Oxidation (+15.99) | m1: Oxidation (+15.99) | m1: Oxidation (+15.99) | none | none | none
unknown [Glycine max]	gi|255635072,gi|356500997,gi|356553237	51,495.6	4	1	1	0.1	Cmpd 538, +MSn(703.3719), 21.45 min, X005521FD_LM.mgf	VQLLEIAQVPDEHVNEFK	R	S	63.4	42	2			703.372	2,107.093872	2,108.102446	3	-0.001298	-0.6157	27,980.0	267	284	false	gi|17402533,gi|449456208,gi|90820120,gi|356500997,gi|356553237,gi|213868495	3 | 3 | 3 | 3 | 3	none | none | none | none | none
unknown [Glycine max]	gi|255635072,gi|356500997,gi|356553237	51,495.6	4	1	1	0.1	Cmpd 108, +MSn(767.3676), 10.73 min, X004212FD+LM.mgf	YLSGEAQHVEWSK	R	I	67.3	42.6	2			767.368	1,532.720508	1,533.733246	2	-0.005462	-3.561	15,750.0	36	48	false	gi|449456208,gi|90820120,gi|356500997,gi|356553237	2 | 2 | 2	none | none | none
[truncated: 174 more rows]
